# Supplementary material for: Discovery of RNA-binding proteins and characterization of their dynamic responses by enhanced RNA interactome capture
Source: Nat Commun. 2018 Oct 23;9:4408. doi: 10.1038/s41467-018-06557-8 (PMC6199288; doi:10.1038/s41467-018-06557-8)
Supplement: Supplementary file 3 — Supplementary Data 1 [file 41467_2018_6557_MOESM3_ESM.xlsx]

## Sheet: Content
Sheet name	Content (Data correspond to two biologically independent experiments. p-value/ FDR by moderated t-test).
eRIC (+UV_vs_-UV)	Log2-fold change (FC) in crosslinked (+UV) over non-crosslinked (-UV) samples of the proteins identified by eRIC in proliferating Jurkat cells. Hits: FDR < 0.05 and FC ≥ 2.
RIC (+UV_vs_-UV)	Log2-fold change (FC) in crosslinked (+UV) over non-crosslinked (-UV) samples of the proteins identified by RIC in proliferating Jurkat cells. Hits: FDR < 0.05 and FC ≥ 2.
eRIC unique hits, n=97	Protein hits unique to eRIC. Proteins significantly enriched in crosslined samples over non-crosslinked controls with eRIC but not with RIC (FDR < 0.05 and FC ≥ 2 ).
Diff. enriched hits, n=144	Proteins differentially capture by eRIC and RIC (FDR < 0.05 and FC ≥ 2). Log2-fold change (FC) in eRIC over RIC eluates of protein signal in crosslinked over non-crosslinked samples.
Full dataset	Top3, qupm, signal sum, batch cleaned signal sum, and normalized signal sum of all proteins detected by eRIC or RIC

## Sheet: eRIC (+UV_vs_-UV)
gene_name	protein_id	description	qupm	log2-FC	p-value	FDR	hit annotation
DDX17	H3BLZ8|Q92841	Probable ATP-dependent RNA helicase DDX17 OS=Homo sapiens GN=DDX17 PE=1 SV=1|Probable ATP-dependent RNA helicase DDX17 OS=Homo sapiens GN=DDX17 PE=1 SV=2	22	5.51442	7.54821e-08	9.35705e-06	hit
FMR1	Q06787|Q06787-3|Q06787-5|Q06787-8|Q06787-9	Synaptic functional regulator FMR1 OS=Homo sapiens GN=FMR1 PE=1 SV=1|Isoform 2 of Synaptic functional regulator FMR1 OS=Homo sapiens GN=FMR1|Isoform 4 of Synaptic functional regulator FMR1 OS=Homo sapiens GN=FMR1|Isoform 8 of Synaptic functional regulator FMR1 OS=Homo sapiens GN=FMR1|Isoform 9 of Synaptic functional regulator FMR1 OS=Homo sapiens GN=FMR1	9	5.48237	1.00497e-07	9.35705e-06	hit
HNRNPR	O43390|O43390-2	Heterogeneous nuclear ribonucleoprotein R OS=Homo sapiens GN=HNRNPR PE=1 SV=1|Isoform 2 of Heterogeneous nuclear ribonucleoprotein R OS=Homo sapiens GN=HNRNPR	26	5.78658	1.03679e-07	9.35705e-06	hit
HNRNPH1	D6RAM1|G8JLB6|P31943	Heterogeneous nuclear ribonucleoprotein H (Fragment) OS=Homo sapiens GN=HNRNPH1 PE=1 SV=1|Heterogeneous nuclear ribonucleoprotein H OS=Homo sapiens GN=HNRNPH1 PE=1 SV=1|Heterogeneous nuclear ribonucleoprotein H OS=Homo sapiens GN=HNRNPH1 PE=1 SV=4	12	5.76261	1.10933e-07	9.35705e-06	hit
HNRNPD	Q14103-3|Q14103-4	Isoform 3 of Heterogeneous nuclear ribonucleoprotein D0 OS=Homo sapiens GN=HNRNPD|Isoform 4 of Heterogeneous nuclear ribonucleoprotein D0 OS=Homo sapiens GN=HNRNPD	14	5.70782	1.43594e-07	9.35705e-06	hit
HNRNPDL	A0A087WUK2|O14979-3	Heterogeneous nuclear ribonucleoprotein D-like OS=Homo sapiens GN=HNRNPDL PE=1 SV=1|Isoform 3 of Heterogeneous nuclear ribonucleoprotein D-like OS=Homo sapiens GN=HNRNPDL	17	5.09599	1.95548e-07	9.35705e-06	hit
G3BP2	Q9UN86	Ras GTPase-activating protein-binding protein 2 OS=Homo sapiens GN=G3BP2 PE=1 SV=2	11	4.89189	2.00832e-07	9.35705e-06	hit
ELAVL1	Q15717	ELAV-like protein 1 OS=Homo sapiens GN=ELAVL1 PE=1 SV=2	17	4.88027	2.26353e-07	9.35705e-06	hit
HNRNPAB	A0A087WZV1|D6R9P3|D6RBZ0|D6RD18|Q99729-2|Q99729-3	Heterogeneous nuclear ribonucleoprotein A/B OS=Homo sapiens GN=HNRNPAB PE=1 SV=1|Heterogeneous nuclear ribonucleoprotein A/B OS=Homo sapiens GN=HNRNPAB PE=1 SV=1|Heterogeneous nuclear ribonucleoprotein A/B OS=Homo sapiens GN=HNRNPAB PE=1 SV=1|Heterogeneous nuclear ribonucleoprotein A/B OS=Homo sapiens GN=HNRNPAB PE=1 SV=1|Isoform 2 of Heterogeneous nuclear ribonucleoprotein A/B OS=Homo sapiens GN…	7	5.09312	2.28505e-07	9.35705e-06	hit
TAF15	A0A075B7D9|Q92804|Q92804-2	TATA-binding protein-associated factor 2N OS=Homo sapiens GN=TAF15 PE=1 SV=1|TATA-binding protein-associated factor 2N OS=Homo sapiens GN=TAF15 PE=1 SV=1|Isoform Short of TATA-binding protein-associated factor 2N OS=Homo sapiens GN=TAF15	3	4.71647	2.30673e-07	9.35705e-06	hit
CAPRIN1	Q14444	Caprin-1 OS=Homo sapiens GN=CAPRIN1 PE=1 SV=2	14	5.18163	2.33526e-07	9.35705e-06	hit
HNRNPA2B1	P22626	Heterogeneous nuclear ribonucleoproteins A2/B1 OS=Homo sapiens GN=HNRNPA2B1 PE=1 SV=2	22	5.28666	2.50068e-07	9.35705e-06	hit
HDLBP	A0A024R4E5|Q00341	High density lipoprotein binding protein (Vigilin), isoform CRA_a OS=Homo sapiens GN=HDLBP PE=1 SV=1|Vigilin OS=Homo sapiens GN=HDLBP PE=1 SV=2	48	4.69621	2.51852e-07	9.35705e-06	hit
HNRNPH3	P31942	Heterogeneous nuclear ribonucleoprotein H3 OS=Homo sapiens GN=HNRNPH3 PE=1 SV=2	17	4.70121	2.53986e-07	9.35705e-06	hit
U2AF2	P26368|P26368-2	Splicing factor U2AF 65 kDa subunit OS=Homo sapiens GN=U2AF2 PE=1 SV=4|Isoform 2 of Splicing factor U2AF 65 kDa subunit OS=Homo sapiens GN=U2AF2	12	5.26218	2.74371e-07	9.35705e-06	hit
CIRBP	Q14011	Cold-inducible RNA-binding protein OS=Homo sapiens GN=CIRBP PE=1 SV=1	4	4.54919	2.78391e-07	9.35705e-06	hit
NONO	Q15233	Non-POU domain-containing octamer-binding protein OS=Homo sapiens GN=NONO PE=1 SV=4	21	4.69698	2.81924e-07	9.35705e-06	hit
MYEF2	A0A0A0MQW0|A0A0A0MR39	Myelin expression factor 2 OS=Homo sapiens GN=MYEF2 PE=1 SV=1|Myelin expression factor 2 OS=Homo sapiens GN=MYEF2 PE=1 SV=1	15	4.66102	2.83989e-07	9.35705e-06	hit
HNRNPF	P52597	Heterogeneous nuclear ribonucleoprotein F OS=Homo sapiens GN=HNRNPF PE=1 SV=3	17	5.55671	2.88576e-07	9.35705e-06	hit
KHSRP	Q92945	Far upstream element-binding protein 2 OS=Homo sapiens GN=KHSRP PE=1 SV=4	29	5.19323	3.08555e-07	9.35705e-06	hit
PABPN1	Q86U42|Q86U42-2	Polyadenylate-binding protein 2 OS=Homo sapiens GN=PABPN1 PE=1 SV=3|Isoform 2 of Polyadenylate-binding protein 2 OS=Homo sapiens GN=PABPN1	4	4.8207	3.21225e-07	9.35705e-06	hit
MSI2	B4DHE8|Q96DH6-2	RNA-binding protein Musashi homolog 2 OS=Homo sapiens GN=MSI2 PE=1 SV=1|Isoform 2 of RNA-binding protein Musashi homolog 2 OS=Homo sapiens GN=MSI2	9	4.77664	3.40752e-07	9.35705e-06	hit
TRNAU1AP	Q9NX07	tRNA selenocysteine 1-associated protein 1 OS=Homo sapiens GN=TRNAU1AP PE=1 SV=1	6	4.66502	3.65806e-07	9.35705e-06	hit
SYNCRIP	O60506|O60506-3	Heterogeneous nuclear ribonucleoprotein Q OS=Homo sapiens GN=SYNCRIP PE=1 SV=2|Isoform 3 of Heterogeneous nuclear ribonucleoprotein Q OS=Homo sapiens GN=SYNCRIP	22	5.54075	3.74642e-07	9.35705e-06	hit
TIAL1	Q01085|Q01085-2	Nucleolysin TIAR OS=Homo sapiens GN=TIAL1 PE=1 SV=1|Isoform 2 of Nucleolysin TIAR OS=Homo sapiens GN=TIAL1	12	4.8572	4.01619e-07	9.35705e-06	hit
TARDBP	Q13148	TAR DNA-binding protein 43 OS=Homo sapiens GN=TARDBP PE=1 SV=1	15	5.36917	4.03154e-07	9.35705e-06	hit
UBAP2L	F8W726|Q14157|Q14157-4|Q14157-5	Ubiquitin-associated protein 2-like OS=Homo sapiens GN=UBAP2L PE=1 SV=2|Ubiquitin-associated protein 2-like OS=Homo sapiens GN=UBAP2L PE=1 SV=2|Isoform 4 of Ubiquitin-associated protein 2-like OS=Homo sapiens GN=UBAP2L|Isoform 5 of Ubiquitin-associated protein 2-like OS=Homo sapiens GN=UBAP2L	18	4.93182	4.09246e-07	9.35705e-06	hit
HNRNPA0	Q13151	Heterogeneous nuclear ribonucleoprotein A0 OS=Homo sapiens GN=HNRNPA0 PE=1 SV=1	6	5.1765	4.12586e-07	9.35705e-06	hit
SF1	Q15637|Q15637-2|Q15637-3|Q15637-4|Q15637-6	Splicing factor 1 OS=Homo sapiens GN=SF1 PE=1 SV=4|Isoform 2 of Splicing factor 1 OS=Homo sapiens GN=SF1|Isoform 3 of Splicing factor 1 OS=Homo sapiens GN=SF1|Isoform 4 of Splicing factor 1 OS=Homo sapiens GN=SF1|Isoform 6 of Splicing factor 1 OS=Homo sapiens GN=SF1	6	4.79465	4.29642e-07	9.35705e-06	hit
API5	Q9BZZ5	Apoptosis inhibitor 5 OS=Homo sapiens GN=API5 PE=1 SV=3	17	5.17487	4.36295e-07	9.35705e-06	hit
GRSF1	F5H5I6|Q12849	G-rich sequence factor 1 OS=Homo sapiens GN=GRSF1 PE=1 SV=2|G-rich sequence factor 1 OS=Homo sapiens GN=GRSF1 PE=1 SV=3	18	4.91743	4.56671e-07	9.35705e-06	hit
SRSF9	Q13242	Serine/arginine-rich splicing factor 9 OS=Homo sapiens GN=SRSF9 PE=1 SV=1	6	4.79381	4.64391e-07	9.35705e-06	hit
SRSF6	Q13247|Q13247-3	Serine/arginine-rich splicing factor 6 OS=Homo sapiens GN=SRSF6 PE=1 SV=2|Isoform SRP55-3 of Serine/arginine-rich splicing factor 6 OS=Homo sapiens GN=SRSF6	11	4.94864	4.67365e-07	9.35705e-06	hit
HNRNPM	M0QZM1|P52272|P52272-2	Heterogeneous nuclear ribonucleoprotein M (Fragment) OS=Homo sapiens GN=HNRNPM PE=1 SV=1|Heterogeneous nuclear ribonucleoprotein M OS=Homo sapiens GN=HNRNPM PE=1 SV=3|Isoform 2 of Heterogeneous nuclear ribonucleoprotein M OS=Homo sapiens GN=HNRNPM	50	4.5465	4.70711e-07	9.35705e-06	hit
HNRNPA1	P09651	Heterogeneous nuclear ribonucleoprotein A1 OS=Homo sapiens GN=HNRNPA1 PE=1 SV=5	16	4.64281	4.73264e-07	9.35705e-06	hit
CELF2	A0A0J9YXJ0|E9PC62	CUGBP Elav-like family member 2 OS=Homo sapiens GN=CELF2 PE=1 SV=1|CUGBP Elav-like family member 2 OS=Homo sapiens GN=CELF2 PE=1 SV=1	15	4.66539	4.76455e-07	9.35705e-06	hit
CSDE1	O75534	Cold shock domain-containing protein E1 OS=Homo sapiens GN=CSDE1 PE=1 SV=2	49	4.93219	5.01694e-07	9.58642e-06	hit
FUBP1	Q96AE4|Q96AE4-2	Far upstream element-binding protein 1 OS=Homo sapiens GN=FUBP1 PE=1 SV=3|Isoform 2 of Far upstream element-binding protein 1 OS=Homo sapiens GN=FUBP1	15	4.64107	5.58702e-07	1.00383e-05	hit
SND1	Q7KZF4	Staphylococcal nuclease domain-containing protein 1 OS=Homo sapiens GN=SND1 PE=1 SV=1	42	4.21097	5.60276e-07	1.00383e-05	hit
TBRG4	Q969Z0	Protein TBRG4 OS=Homo sapiens GN=TBRG4 PE=1 SV=1	12	4.41712	5.69067e-07	1.00383e-05	hit
CELF1	F5H4Y5|G5EA30|Q92879-3	CUGBP Elav-like family member 1 (Fragment) OS=Homo sapiens GN=CELF1 PE=1 SV=7|CUG triplet repeat, RNA binding protein 1, isoform CRA_c OS=Homo sapiens GN=CELF1 PE=1 SV=1|Isoform 3 of CUGBP Elav-like family member 1 OS=Homo sapiens GN=CELF1	13	4.27636	5.91414e-07	1.00383e-05	hit
MFAP1	P55081	Microfibrillar-associated protein 1 OS=Homo sapiens GN=MFAP1 PE=1 SV=2	2	4.51088	6.0526e-07	1.00383e-05	hit
IGF2BP2	F8W930|Q9Y6M1|Q9Y6M1-1	Insulin-like growth factor 2 mRNA-binding protein 2 OS=Homo sapiens GN=IGF2BP2 PE=1 SV=1|Insulin-like growth factor 2 mRNA-binding protein 2 OS=Homo sapiens GN=IGF2BP2 PE=1 SV=2|Isoform 2 of Insulin-like growth factor 2 mRNA-binding protein 2 OS=Homo sapiens GN=IGF2BP2	12	4.1068	6.24767e-07	1.00383e-05	hit
SFPQ	P23246	Splicing factor, proline- and glutamine-rich OS=Homo sapiens GN=SFPQ PE=1 SV=2	22	4.85289	6.25133e-07	1.00383e-05	hit
PSPC1	Q8WXF1	Paraspeckle component 1 OS=Homo sapiens GN=PSPC1 PE=1 SV=1	16	4.74603	6.38928e-07	1.00383e-05	hit
HNRNPK	P61978-3	Isoform 3 of Heterogeneous nuclear ribonucleoprotein K OS=Homo sapiens GN=HNRNPK	23	4.79922	6.92207e-07	1.06389e-05	hit
ARPP21	Q9UBL0|Q9UBL0-3	cAMP-regulated phosphoprotein 21 OS=Homo sapiens GN=ARPP21 PE=1 SV=2|Isoform 3 of cAMP-regulated phosphoprotein 21 OS=Homo sapiens GN=ARPP21	7	5.484	7.34551e-07	1.10495e-05	hit
ESRP1	Q6NXG1|Q6NXG1-2|Q6NXG1-3|Q6NXG1-4|Q6NXG1-5	Epithelial splicing regulatory protein 1 OS=Homo sapiens GN=ESRP1 PE=1 SV=2|Isoform 2 of Epithelial splicing regulatory protein 1 OS=Homo sapiens GN=ESRP1|Isoform 3 of Epithelial splicing regulatory protein 1 OS=Homo sapiens GN=ESRP1|Isoform 4 of Epithelial splicing regulatory protein 1 OS=Homo sapiens GN=ESRP1|Isoform 5 of Epithelial splicing regulatory protein 1 OS=Homo sapiens GN=ESRP1	11	5.05971	7.63116e-07	1.12049e-05	hit
PUM2	Q8TB72|Q8TB72-3|Q8TB72-4	Pumilio homolog 2 OS=Homo sapiens GN=PUM2 PE=1 SV=2|Isoform 3 of Pumilio homolog 2 OS=Homo sapiens GN=PUM2|Isoform 4 of Pumilio homolog 2 OS=Homo sapiens GN=PUM2	19	4.29749	7.76579e-07	1.12049e-05	hit
FXR2	P51116	Fragile X mental retardation syndrome-related protein 2 OS=Homo sapiens GN=FXR2 PE=1 SV=2	15	4.42424	8.15404e-07	1.13161e-05	hit
G3BP1	Q13283	Ras GTPase-activating protein-binding protein 1 OS=Homo sapiens GN=G3BP1 PE=1 SV=1	14	4.01135	8.2648e-07	1.13161e-05	hit
RBM10	A0A0A0MR66|P98175|P98175-2	RNA binding motif protein 10, isoform CRA_d OS=Homo sapiens GN=RBM10 PE=1 SV=1|RNA-binding protein 10 OS=Homo sapiens GN=RBM10 PE=1 SV=3|Isoform 2 of RNA-binding protein 10 OS=Homo sapiens GN=RBM10	20	4.17684	8.32304e-07	1.13161e-05	hit
SRSF1	J3KTL2|Q07955|Q07955-2|Q07955-3	Serine/arginine-rich-splicing factor 1 OS=Homo sapiens GN=SRSF1 PE=1 SV=1|Serine/arginine-rich splicing factor 1 OS=Homo sapiens GN=SRSF1 PE=1 SV=2|Isoform ASF-2 of Serine/arginine-rich splicing factor 1 OS=Homo sapiens GN=SRSF1|Isoform ASF-3 of Serine/arginine-rich splicing factor 1 OS=Homo sapiens GN=SRSF1	9	5.47333	8.63192e-07	1.14882e-05	hit
EIF4H	Q15056	Eukaryotic translation initiation factor 4H OS=Homo sapiens GN=EIF4H PE=1 SV=5	11	4.80067	8.77456e-07	1.14882e-05	hit
PUM1	H0YCK1|Q14671|Q5T1Z4	Pumilio homolog 1 (Fragment) OS=Homo sapiens GN=PUM1 PE=1 SV=1|Pumilio homolog 1 OS=Homo sapiens GN=PUM1 PE=1 SV=3|Pumilio homolog 1 OS=Homo sapiens GN=PUM1 PE=1 SV=1	25	4.60681	9.0051e-07	1.15756e-05	hit
KHDRBS3	O75525|O75525-2	KH domain-containing, RNA-binding, signal transduction-associated protein 3 OS=Homo sapiens GN=KHDRBS3 PE=1 SV=1|Isoform 2 of KH domain-containing, RNA-binding, signal transduction-associated protein 3 OS=Homo sapiens GN=KHDRBS3	4	4.50531	9.65016e-07	1.20488e-05	hit
PUF60	Q9UHX1-6	Isoform 6 of Poly(U)-binding-splicing factor PUF60 OS=Homo sapiens GN=PUF60	18	5.34898	9.71399e-07	1.20488e-05	hit
SRSF5	Q13243	Serine/arginine-rich splicing factor 5 OS=Homo sapiens GN=SRSF5 PE=1 SV=1	6	4.44355	1.04734e-06	1.2593e-05	hit
HNRNPH2	P55795	Heterogeneous nuclear ribonucleoprotein H2 OS=Homo sapiens GN=HNRNPH2 PE=1 SV=1	6	4.65336	1.0537e-06	1.2593e-05	hit
FUS	H3BPE7|P35637|P35637-2	RNA-binding protein FUS OS=Homo sapiens GN=FUS PE=1 SV=1|RNA-binding protein FUS OS=Homo sapiens GN=FUS PE=1 SV=1|Isoform Short of RNA-binding protein FUS OS=Homo sapiens GN=FUS	4	4.63497	1.07844e-06	1.2593e-05	hit
PCBP1	Q15365	Poly(rC)-binding protein 1 OS=Homo sapiens GN=PCBP1 PE=1 SV=2	7	4.23564	1.1504e-06	1.2593e-05	hit
SF3B4	Q15427	Splicing factor 3B subunit 4 OS=Homo sapiens GN=SF3B4 PE=1 SV=1	4	5.46506	1.1521e-06	1.2593e-05	hit
HNRNPL	P14866	Heterogeneous nuclear ribonucleoprotein L OS=Homo sapiens GN=HNRNPL PE=1 SV=2	17	4.76179	1.17562e-06	1.2593e-05	hit
LRPPRC	P42704	Leucine-rich PPR motif-containing protein, mitochondrial OS=Homo sapiens GN=LRPPRC PE=1 SV=3	79	5.03733	1.18493e-06	1.2593e-05	hit
ATXN2L	H3BUF6|Q8WWM7|Q8WWM7-2|Q8WWM7-3|Q8WWM7-4|Q8WWM7-5|Q8WWM7-6|Q8WWM7-8|Q8WWM7-9	Ataxin-2-like protein OS=Homo sapiens GN=ATXN2L PE=1 SV=1|Ataxin-2-like protein OS=Homo sapiens GN=ATXN2L PE=1 SV=2|Isoform 2 of Ataxin-2-like protein OS=Homo sapiens GN=ATXN2L|Isoform 3 of Ataxin-2-like protein OS=Homo sapiens GN=ATXN2L|Isoform 4 of Ataxin-2-like protein OS=Homo sapiens GN=ATXN2L|Isoform 5 of Ataxin-2-like protein OS=Homo sapiens GN=ATXN2L|Isoform 6 of Ataxin-2-like protein OS=H…	15	3.91835	1.18655e-06	1.2593e-05	hit
EIF4A2	Q14240|Q14240-2	Eukaryotic initiation factor 4A-II OS=Homo sapiens GN=EIF4A2 PE=1 SV=2|Isoform 2 of Eukaryotic initiation factor 4A-II OS=Homo sapiens GN=EIF4A2	6	4.22425	1.20997e-06	1.2593e-05	hit
PTBP1	A0A087WUW5|A0A0U1RRM4|P26599|P26599-2|P26599-3	Polypyrimidine tract-binding protein 1 (Fragment) OS=Homo sapiens GN=PTBP1 PE=1 SV=5|Polypyrimidine tract-binding protein 1 OS=Homo sapiens GN=PTBP1 PE=1 SV=1|Polypyrimidine tract-binding protein 1 OS=Homo sapiens GN=PTBP1 PE=1 SV=1|Isoform 2 of Polypyrimidine tract-binding protein 1 OS=Homo sapiens GN=PTBP1|Isoform 3 of Polypyrimidine tract-binding protein 1 OS=Homo sapiens GN=PTBP1	18	5.03734	1.21028e-06	1.2593e-05	hit
RBMS1	E7ETU5|F6Y5H0|P29558|P29558-2	RNA-binding motif, single-stranded-interacting protein 1 OS=Homo sapiens GN=RBMS1 PE=1 SV=1|RNA-binding motif, single-stranded-interacting protein 1 OS=Homo sapiens GN=RBMS1 PE=1 SV=1|RNA-binding motif, single-stranded-interacting protein 1 OS=Homo sapiens GN=RBMS1 PE=1 SV=3|Isoform 2 of RNA-binding motif, single-stranded-interacting protein 1 OS=Homo sapiens GN=RBMS1	6	4.66482	1.22566e-06	1.2593e-05	hit
EIF3G	K7ER90|O75821	Eukaryotic translation initiation factor 3 subunit G (Fragment) OS=Homo sapiens GN=EIF3G PE=1 SV=1|Eukaryotic translation initiation factor 3 subunit G OS=Homo sapiens GN=EIF3G PE=1 SV=2	13	4.35227	1.22902e-06	1.2593e-05	hit
EIF4A3	P38919	Eukaryotic initiation factor 4A-III OS=Homo sapiens GN=EIF4A3 PE=1 SV=4	10	4.08834	1.25393e-06	1.26647e-05	hit
RBM12	Q9NTZ6	RNA-binding protein 12 OS=Homo sapiens GN=RBM12 PE=1 SV=1	14	4.0094	1.28975e-06	1.28104e-05	hit
CCAR2	Q8N163	Cell cycle and apoptosis regulator protein 2 OS=Homo sapiens GN=CCAR2 PE=1 SV=2	11	3.94273	1.30459e-06	1.28104e-05	hit
MEX3D	Q86XN8	RNA-binding protein MEX3D OS=Homo sapiens GN=MEX3D PE=1 SV=3	2	4.24041	1.36269e-06	1.29746e-05	hit
FXR1	P51114|P51114-2	Fragile X mental retardation syndrome-related protein 1 OS=Homo sapiens GN=FXR1 PE=1 SV=3|Isoform 2 of Fragile X mental retardation syndrome-related protein 1 OS=Homo sapiens GN=FXR1	17	4.21895	1.36405e-06	1.29746e-05	hit
CSTF2	E7EWR4|P33240|P33240-2	Cleavage stimulation factor subunit 2 OS=Homo sapiens GN=CSTF2 PE=1 SV=1|Cleavage stimulation factor subunit 2 OS=Homo sapiens GN=CSTF2 PE=1 SV=1|Isoform 2 of Cleavage stimulation factor subunit 2 OS=Homo sapiens GN=CSTF2	4	4.76649	1.37638e-06	1.29746e-05	hit
UBAP2	Q5T6F2	Ubiquitin-associated protein 2 OS=Homo sapiens GN=UBAP2 PE=1 SV=1	11	4.03476	1.47319e-06	1.36504e-05	hit
SNRPD3	P62318|P62318-2	Small nuclear ribonucleoprotein Sm D3 OS=Homo sapiens GN=SNRPD3 PE=1 SV=1|Isoform 2 of Small nuclear ribonucleoprotein Sm D3 OS=Homo sapiens GN=SNRPD3	5	3.77984	1.48668e-06	1.36504e-05	hit
PCBP2	F8VZX2|Q15366-3|Q15366-6	Poly(rC)-binding protein 2 OS=Homo sapiens GN=PCBP2 PE=1 SV=1|Isoform 3 of Poly(rC)-binding protein 2 OS=Homo sapiens GN=PCBP2|Isoform 6 of Poly(rC)-binding protein 2 OS=Homo sapiens GN=PCBP2	12	4.57271	1.57401e-06	1.4267e-05	hit
MEX3B	Q6ZN04	RNA-binding protein MEX3B OS=Homo sapiens GN=MEX3B PE=1 SV=1	2	3.67049	1.65566e-06	1.48171e-05	hit
LSM14A	A0A140TA76|Q8ND56|Q8ND56-3	Protein LSM14 homolog A (Fragment) OS=Homo sapiens GN=LSM14A PE=1 SV=1|Protein LSM14 homolog A OS=Homo sapiens GN=LSM14A PE=1 SV=3|Isoform 3 of Protein LSM14 homolog A OS=Homo sapiens GN=LSM14A	12	4.26864	1.70184e-06	1.504e-05	hit
RAVER1	A0A087WZ13|E9PAU2|Q8IY67-2	Ribonucleoprotein PTB-binding 1 OS=Homo sapiens GN=RAVER1 PE=1 SV=1|Ribonucleoprotein PTB-binding 1 OS=Homo sapiens GN=RAVER1 PE=1 SV=1|Isoform 2 of Ribonucleoprotein PTB-binding 1 OS=Homo sapiens GN=RAVER1	4	4.6578	1.7537e-06	1.5307e-05	hit
ZNF277	Q9NRM2	Zinc finger protein 277 OS=Homo sapiens GN=ZNF277 PE=1 SV=2	3	3.62029	1.87467e-06	1.61633e-05	hit
EIF4G1	E7EUU4|Q04637|Q04637-3|Q04637-8|Q04637-9	Eukaryotic translation initiation factor 4 gamma 1 OS=Homo sapiens GN=EIF4G1 PE=1 SV=1|Eukaryotic translation initiation factor 4 gamma 1 OS=Homo sapiens GN=EIF4G1 PE=1 SV=4|Isoform B of Eukaryotic translation initiation factor 4 gamma 1 OS=Homo sapiens GN=EIF4G1|Isoform 8 of Eukaryotic translation initiation factor 4 gamma 1 OS=Homo sapiens GN=EIF4G1|Isoform 9 of Eukaryotic translation initiatio…	34	3.53339	1.92258e-06	1.63767e-05	hit
FUBP3	Q96I24	Far upstream element-binding protein 3 OS=Homo sapiens GN=FUBP3 PE=1 SV=2	33	4.45249	1.97529e-06	1.65121e-05	hit
MAP1A	E9PGC8|P78559|P78559-2	Microtubule-associated protein 1A OS=Homo sapiens GN=MAP1A PE=1 SV=1|Microtubule-associated protein 1A OS=Homo sapiens GN=MAP1A PE=1 SV=6|Isoform 2 of Microtubule-associated protein 1A OS=Homo sapiens GN=MAP1A	4	3.49534	1.98519e-06	1.65121e-05	hit
SRSF4	Q08170	Serine/arginine-rich splicing factor 4 OS=Homo sapiens GN=SRSF4 PE=1 SV=2	10	4.3046	2.0227e-06	1.66285e-05	hit
KHDRBS1	Q07666|Q07666-2	KH domain-containing, RNA-binding, signal transduction-associated protein 1 OS=Homo sapiens GN=KHDRBS1 PE=1 SV=1|Isoform 2 of KH domain-containing, RNA-binding, signal transduction-associated protein 1 OS=Homo sapiens GN=KHDRBS1	6	3.63257	2.06856e-06	1.663e-05	hit
DDX39B	Q13838|Q13838-2	Spliceosome RNA helicase DDX39B OS=Homo sapiens GN=DDX39B PE=1 SV=1|Isoform 2 of Spliceosome RNA helicase DDX39B OS=Homo sapiens GN=DDX39B	3	5.50712	2.06992e-06	1.663e-05	hit
EIF4G3	A0A0U1RQK7|O43432|O43432-3|O43432-4	Eukaryotic translation initiation factor 4 gamma 3 OS=Homo sapiens GN=EIF4G3 PE=1 SV=1|Eukaryotic translation initiation factor 4 gamma 3 OS=Homo sapiens GN=EIF4G3 PE=1 SV=2|Isoform 3 of Eukaryotic translation initiation factor 4 gamma 3 OS=Homo sapiens GN=EIF4G3|Isoform 4 of Eukaryotic translation initiation factor 4 gamma 3 OS=Homo sapiens GN=EIF4G3	7	3.40872	2.17976e-06	1.73156e-05	hit
AKAP8	O43823	A-kinase anchor protein 8 OS=Homo sapiens GN=AKAP8 PE=1 SV=1	4	3.72293	2.32352e-06	1.82525e-05	hit
YTHDF1	Q9BYJ9	YTH domain-containing family protein 1 OS=Homo sapiens GN=YTHDF1 PE=1 SV=1	5	5.12324	2.3939e-06	1.85988e-05	hit
PURA	Q00577	Transcriptional activator protein Pur-alpha OS=Homo sapiens GN=PURA PE=1 SV=2	5	4.31972	2.51698e-06	1.91325e-05	hit
MBNL1	A0A0A0MQX8|C9JP00|H7C4T5|Q9NR56|Q9NR56-2|Q9NR56-3|Q9NR56-4|Q9NR56-5|Q9NR56-6|Q9NR56-7	Muscleblind-like protein 1 OS=Homo sapiens GN=MBNL1 PE=1 SV=1|Muscleblind-like protein 1 OS=Homo sapiens GN=MBNL1 PE=1 SV=1|Muscleblind-like protein 1 (Fragment) OS=Homo sapiens GN=MBNL1 PE=1 SV=1|Muscleblind-like protein 1 OS=Homo sapiens GN=MBNL1 PE=1 SV=2|Isoform 2 of Muscleblind-like protein 1 OS=Homo sapiens GN=MBNL1|Isoform 3 of Muscleblind-like protein 1 OS=Homo sapiens GN=MBNL1|Isoform 4 …	2	6.02731	2.54739e-06	1.91325e-05	hit
C11ORF68	Q9H3H3|Q9H3H3-2|Q9H3H3-3	UPF0696 protein C11orf68 OS=Homo sapiens GN=C11orf68 PE=1 SV=2|Isoform 2 of UPF0696 protein C11orf68 OS=Homo sapiens GN=C11orf68|Isoform 3 of UPF0696 protein C11orf68 OS=Homo sapiens GN=C11orf68	4	4.07372	2.55616e-06	1.91325e-05	hit
SPTBN1	A0A087WUZ3|Q01082|Q01082-2|Q01082-3	Spectrin beta chain, non-erythrocytic 1 OS=Homo sapiens GN=SPTBN1 PE=1 SV=1|Spectrin beta chain, non-erythrocytic 1 OS=Homo sapiens GN=SPTBN1 PE=1 SV=2|Isoform Short of Spectrin beta chain, non-erythrocytic 1 OS=Homo sapiens GN=SPTBN1|Isoform 2 of Spectrin beta chain, non-erythrocytic 1 OS=Homo sapiens GN=SPTBN1	4	3.59301	2.57084e-06	1.91325e-05	hit
IGF2BP3	O00425	Insulin-like growth factor 2 mRNA-binding protein 3 OS=Homo sapiens GN=IGF2BP3 PE=1 SV=2	25	4.38706	2.60336e-06	1.91727e-05	hit
TEX10	Q9NXF1|Q9NXF1-2	Testis-expressed sequence 10 protein OS=Homo sapiens GN=TEX10 PE=1 SV=2|Isoform 2 of Testis-expressed sequence 10 protein OS=Homo sapiens GN=TEX10	4	3.44546	2.67601e-06	1.947e-05	hit
LARP4B	Q92615	La-related protein 4B OS=Homo sapiens GN=LARP4B PE=1 SV=3	12	3.45518	2.69881e-06	1.947e-05	hit
YTHDF3	A0A087X0Q1|Q7Z739	YTH domain-containing family protein 3 OS=Homo sapiens GN=YTHDF3 PE=1 SV=1|YTH domain-containing family protein 3 OS=Homo sapiens GN=YTHDF3 PE=1 SV=1	6	3.61006	2.77461e-06	1.98146e-05	hit
SRSF3	P84103|P84103-2	Serine/arginine-rich splicing factor 3 OS=Homo sapiens GN=SRSF3 PE=1 SV=1|Isoform 2 of Serine/arginine-rich splicing factor 3 OS=Homo sapiens GN=SRSF3	5	5.11291	2.83472e-06	2.00415e-05	hit
FAM120A	Q9NZB2|Q9NZB2-4|Q9NZB2-6	Constitutive coactivator of PPAR-gamma-like protein 1 OS=Homo sapiens GN=FAM120A PE=1 SV=2|Isoform D of Constitutive coactivator of PPAR-gamma-like protein 1 OS=Homo sapiens GN=FAM120A|Isoform F of Constitutive coactivator of PPAR-gamma-like protein 1 OS=Homo sapiens GN=FAM120A	39	3.51688	2.97919e-06	2.08543e-05	hit
SRSF7	A0A0B4J1Z1|C9JAB2|Q16629|Q16629-2|Q16629-3|Q16629-4	Serine/arginine-rich-splicing factor 7 OS=Homo sapiens GN=SRSF7 PE=1 SV=1|Serine/arginine-rich-splicing factor 7 OS=Homo sapiens GN=SRSF7 PE=1 SV=1|Serine/arginine-rich splicing factor 7 OS=Homo sapiens GN=SRSF7 PE=1 SV=1|Isoform 2 of Serine/arginine-rich splicing factor 7 OS=Homo sapiens GN=SRSF7|Isoform 3 of Serine/arginine-rich splicing factor 7 OS=Homo sapiens GN=SRSF7|Isoform 4 of Serine/arg…	7	4.18044	3.12085e-06	2.14376e-05	hit
LARP4	Q71RC2|Q71RC2-4|Q71RC2-5	La-related protein 4 OS=Homo sapiens GN=LARP4 PE=1 SV=3|Isoform 4 of La-related protein 4 OS=Homo sapiens GN=LARP4|Isoform 5 of La-related protein 4 OS=Homo sapiens GN=LARP4	16	3.28012	3.12769e-06	2.14376e-05	hit
DDX3X	O00571	ATP-dependent RNA helicase DDX3X OS=Homo sapiens GN=DDX3X PE=1 SV=3	12	4.90992	3.15348e-06	2.14376e-05	hit
DAZAP1	K7EK33|K7EQ55|Q96EP5	DAZ-associated protein 1 OS=Homo sapiens GN=DAZAP1 PE=1 SV=2|DAZ-associated protein 1 OS=Homo sapiens GN=DAZAP1 PE=1 SV=2|DAZ-associated protein 1 OS=Homo sapiens GN=DAZAP1 PE=1 SV=1	8	3.75095	3.24101e-06	2.16753e-05	hit
R3HDM1	Q15032|Q15032-2|Q15032-3	R3H domain-containing protein 1 OS=Homo sapiens GN=R3HDM1 PE=1 SV=3|Isoform 2 of R3H domain-containing protein 1 OS=Homo sapiens GN=R3HDM1|Isoform 3 of R3H domain-containing protein 1 OS=Homo sapiens GN=R3HDM1	8	4.07263	3.26739e-06	2.16753e-05	hit
RPSA	A0A0C4DG17|C9J9K3|P08865	40S ribosomal protein SA OS=Homo sapiens GN=RPSA PE=1 SV=1|40S ribosomal protein SA (Fragment) OS=Homo sapiens GN=RPSA PE=1 SV=7|40S ribosomal protein SA OS=Homo sapiens GN=RPSA PE=1 SV=4	9	3.40822	3.31202e-06	2.16753e-05	hit
RPL7	P18124	60S ribosomal protein L7 OS=Homo sapiens GN=RPL7 PE=1 SV=1	8	3.50665	3.32394e-06	2.16753e-05	hit
PTBP3	O95758-2|O95758-5|O95758-6	Isoform 2 of Polypyrimidine tract-binding protein 3 OS=Homo sapiens GN=PTBP3|Isoform 5 of Polypyrimidine tract-binding protein 3 OS=Homo sapiens GN=PTBP3|Isoform 6 of Polypyrimidine tract-binding protein 3 OS=Homo sapiens GN=PTBP3	10	3.27386	3.34173e-06	2.16753e-05	hit
EIF4A1	J3QS69|P60842	Eukaryotic initiation factor 4A-I (Fragment) OS=Homo sapiens GN=EIF4A1 PE=1 SV=1|Eukaryotic initiation factor 4A-I OS=Homo sapiens GN=EIF4A1 PE=1 SV=1	7	4.11879	3.37699e-06	2.17048e-05	hit
SARNP	F8VZQ9|P82979	SAP domain-containing ribonucleoprotein OS=Homo sapiens GN=SARNP PE=1 SV=1|SAP domain-containing ribonucleoprotein OS=Homo sapiens GN=SARNP PE=1 SV=3	3	4.21671	3.47934e-06	2.21612e-05	hit
SRRM1	A9Z1X7|Q8IYB3|Q8IYB3-2	Serine/arginine repetitive matrix protein 1 OS=Homo sapiens GN=SRRM1 PE=1 SV=1|Serine/arginine repetitive matrix protein 1 OS=Homo sapiens GN=SRRM1 PE=1 SV=2|Isoform 2 of Serine/arginine repetitive matrix protein 1 OS=Homo sapiens GN=SRRM1	10	3.9313	3.532e-06	2.22958e-05	hit
AKAP1	Q92667	A-kinase anchor protein 1, mitochondrial OS=Homo sapiens GN=AKAP1 PE=1 SV=1	5	3.76349	3.60916e-06	2.25812e-05	hit
RBFOX1|RBFOX2	A0A087X2B1|A0A0G2JRA5|A0A0G2JRD1|B0QYV1|B0QYY4|B7Z1U7|F8VR27|F8VZG9|F8VZY7|I3L1D4|J3KNW3|O43251|O43251-10|O43251-2|O43251-4|O43251-5|O43251-6|O43251-7|O43251-8|O43251-9|Q9NWB1|Q9NWB1-2|Q9NWB1-3|Q9NWB1-4|Q9NWB1-5|S4R3K7|S4R469	RNA binding protein fox-1 homolog OS=Homo sapiens GN=RBFOX1 PE=4 SV=1|RNA-binding protein fox-1 homolog 2 (Fragment) OS=Homo sapiens GN=RBFOX2 PE=1 SV=1|RNA-binding protein fox-1 homolog 2 (Fragment) OS=Homo sapiens GN=RBFOX2 PE=1 SV=1|RNA binding protein fox-1 homolog OS=Homo sapiens GN=RBFOX2 PE=1 SV=1|RNA binding protein fox-1 homolog OS=Homo sapiens GN=RBFOX2 PE=1 SV=1|RNA binding protein fox…	2	3.98511	3.90034e-06	2.4189e-05	hit
EIF4B	E7EX17|P23588	Eukaryotic translation initiation factor 4B OS=Homo sapiens GN=EIF4B PE=1 SV=1|Eukaryotic translation initiation factor 4B OS=Homo sapiens GN=EIF4B PE=1 SV=2	27	4.72375	4.05314e-06	2.47343e-05	hit
ANKHD1	Q8IWZ3|Q8IWZ3-4|Q8IWZ3-6	Ankyrin repeat and KH domain-containing protein 1 OS=Homo sapiens GN=ANKHD1 PE=1 SV=1|Isoform 4 of Ankyrin repeat and KH domain-containing protein 1 OS=Homo sapiens GN=ANKHD1|Isoform 6 of Ankyrin repeat and KH domain-containing protein 1 OS=Homo sapiens GN=ANKHD1	7	3.28796	4.05825e-06	2.47343e-05	hit
IREB2	A0A0A6YY96|P48200	Iron-responsive element-binding protein 2 OS=Homo sapiens GN=IREB2 PE=1 SV=1|Iron-responsive element-binding protein 2 OS=Homo sapiens GN=IREB2 PE=1 SV=3	4	4.63607	4.10219e-06	2.47884e-05	hit
SERBP1	Q8NC51	Plasminogen activator inhibitor 1 RNA-binding protein OS=Homo sapiens GN=SERBP1 PE=1 SV=2	18	4.0171	4.15581e-06	2.48997e-05	hit
PTCD3	Q96EY7	Pentatricopeptide repeat domain-containing protein 3, mitochondrial OS=Homo sapiens GN=PTCD3 PE=1 SV=3	18	3.72234	4.37731e-06	2.54729e-05	hit
MRPS31	Q92665	28S ribosomal protein S31, mitochondrial OS=Homo sapiens GN=MRPS31 PE=1 SV=3	3	3.54482	4.38345e-06	2.54729e-05	hit
LARP1	Q6PKG0	La-related protein 1 OS=Homo sapiens GN=LARP1 PE=1 SV=2	31	3.97437	4.38874e-06	2.54729e-05	hit
SF3A3	Q12874	Splicing factor 3A subunit 3 OS=Homo sapiens GN=SF3A3 PE=1 SV=1	4	4.4212	4.41351e-06	2.54729e-05	hit
YTHDF2	A0A087WXZ3|Q9Y5A9	YTH domain-containing family protein 2 OS=Homo sapiens GN=YTHDF2 PE=1 SV=1|YTH domain-containing family protein 2 OS=Homo sapiens GN=YTHDF2 PE=1 SV=2	11	4.05575	4.43164e-06	2.54729e-05	hit
RPS15A	I3L3P7|P62244	40S ribosomal protein S15a OS=Homo sapiens GN=RPS15A PE=1 SV=1|40S ribosomal protein S15a OS=Homo sapiens GN=RPS15A PE=1 SV=2	4	3.92483	4.47101e-06	2.54919e-05	hit
YTHDC1	J3QR07|Q96MU7	YTH domain-containing protein 1 OS=Homo sapiens GN=YTHDC1 PE=1 SV=1|YTH domain-containing protein 1 OS=Homo sapiens GN=YTHDC1 PE=1 SV=3	9	3.91431	4.60004e-06	2.60178e-05	hit
CHERP	J3QK89|Q8IWX8	Calcium homeostasis endoplasmic reticulum protein OS=Homo sapiens GN=CHERP PE=1 SV=1|Calcium homeostasis endoplasmic reticulum protein OS=Homo sapiens GN=CHERP PE=1 SV=3	2	3.26611	4.74532e-06	2.66265e-05	hit
RPS11	P62280	40S ribosomal protein S11 OS=Homo sapiens GN=RPS11 PE=1 SV=3	10	3.54532	4.84455e-06	2.69315e-05	hit
SURF6	O75683	Surfeit locus protein 6 OS=Homo sapiens GN=SURF6 PE=1 SV=3	4	3.69384	4.87587e-06	2.69315e-05	hit
RALY	Q9UKM9	RNA-binding protein Raly OS=Homo sapiens GN=RALY PE=1 SV=1	15	3.95316	4.93645e-06	2.70548e-05	hit
DDX5	J3KTA4|P17844|P17844-2	Probable ATP-dependent RNA helicase DDX5 OS=Homo sapiens GN=DDX5 PE=1 SV=1|Probable ATP-dependent RNA helicase DDX5 OS=Homo sapiens GN=DDX5 PE=1 SV=1|Isoform 2 of Probable ATP-dependent RNA helicase DDX5 OS=Homo sapiens GN=DDX5	16	3.86676	5.04658e-06	2.73421e-05	hit
ZCCHC3	Q9NUD5	Zinc finger CCHC domain-containing protein 3 OS=Homo sapiens GN=ZCCHC3 PE=1 SV=1	14	3.37533	5.06621e-06	2.73421e-05	hit
CHD2	O14647|O14647-2	Chromodomain-helicase-DNA-binding protein 2 OS=Homo sapiens GN=CHD2 PE=1 SV=2|Isoform 2 of Chromodomain-helicase-DNA-binding protein 2 OS=Homo sapiens GN=CHD2	5	3.0104	5.17135e-06	2.76981e-05	hit
RAN	B5MDF5|P62826	GTP-binding nuclear protein Ran OS=Homo sapiens GN=RAN PE=1 SV=1|GTP-binding nuclear protein Ran OS=Homo sapiens GN=RAN PE=1 SV=3	4	3.45571	5.21264e-06	2.77093e-05	hit
CNBP	P62633|P62633-2	Cellular nucleic acid-binding protein OS=Homo sapiens GN=CNBP PE=1 SV=1|Isoform 2 of Cellular nucleic acid-binding protein OS=Homo sapiens GN=CNBP	12	4.61783	5.32468e-06	2.79712e-05	hit
EIF3CL|EIF3C	B5ME19|Q99613|Q99613-2	Eukaryotic translation initiation factor 3 subunit C-like protein OS=Homo sapiens GN=EIF3CL PE=3 SV=1|Eukaryotic translation initiation factor 3 subunit C OS=Homo sapiens GN=EIF3C PE=1 SV=1|Isoform 2 of Eukaryotic translation initiation factor 3 subunit C OS=Homo sapiens GN=EIF3C	13	3.13914	5.34104e-06	2.79712e-05	hit
DDX39A	O00148	ATP-dependent RNA helicase DDX39A OS=Homo sapiens GN=DDX39A PE=1 SV=2	4	3.09048	5.51845e-06	2.86878e-05	hit
FASTKD2	Q9NYY8	FAST kinase domain-containing protein 2, mitochondrial OS=Homo sapiens GN=FASTKD2 PE=1 SV=1	18	3.5114	5.67667e-06	2.92949e-05	hit
YBX3	P16989	Y-box-binding protein 3 OS=Homo sapiens GN=YBX3 PE=1 SV=4	6	3.46001	5.82828e-06	2.98594e-05	hit
EWSR1	B0QYK0|Q01844|Q01844-3|Q01844-5|Q01844-6	RNA-binding protein EWS OS=Homo sapiens GN=EWSR1 PE=1 SV=1|RNA-binding protein EWS OS=Homo sapiens GN=EWSR1 PE=1 SV=1|Isoform 3 of RNA-binding protein EWS OS=Homo sapiens GN=EWSR1|Isoform 5 of RNA-binding protein EWS OS=Homo sapiens GN=EWSR1|Isoform 6 of RNA-binding protein EWS OS=Homo sapiens GN=EWSR1	4	3.41981	5.89333e-06	2.99754e-05	hit
RBM12B	Q8IXT5	RNA-binding protein 12B OS=Homo sapiens GN=RBM12B PE=1 SV=2	6	4.31755	6.28572e-06	3.1685e-05	hit
PHF5A	Q7RTV0	PHD finger-like domain-containing protein 5A OS=Homo sapiens GN=PHF5A PE=1 SV=1	2	3.48179	6.35016e-06	3.1685e-05	hit
MRPL37	Q9BZE1	39S ribosomal protein L37, mitochondrial OS=Homo sapiens GN=MRPL37 PE=1 SV=2	8	3.21054	6.36389e-06	3.1685e-05	hit
MOV10	Q9HCE1	Putative helicase MOV-10 OS=Homo sapiens GN=MOV10 PE=1 SV=2	38	3.2252	6.90637e-06	3.3772e-05	hit
TOP1	P11387	DNA topoisomerase 1 OS=Homo sapiens GN=TOP1 PE=1 SV=2	11	3.58343	6.94029e-06	3.3772e-05	hit
SRSF2	J3KP15|Q01130	Serine/arginine-rich-splicing factor 2 (Fragment) OS=Homo sapiens GN=SRSF2 PE=1 SV=7|Serine/arginine-rich splicing factor 2 OS=Homo sapiens GN=SRSF2 PE=1 SV=4	5	3.60293	7.0038e-06	3.3772e-05	hit
GSPT1	H3BSV8|P15170-2|P15170-3	Eukaryotic peptide chain release factor GTP-binding subunit ERF3A (Fragment) OS=Homo sapiens GN=GSPT1 PE=1 SV=1|Isoform 2 of Eukaryotic peptide chain release factor GTP-binding subunit ERF3A OS=Homo sapiens GN=GSPT1|Isoform 3 of Eukaryotic peptide chain release factor GTP-binding subunit ERF3A OS=Homo sapiens GN=GSPT1	8	3.30831	7.05967e-06	3.3772e-05	hit
PURB	Q96QR8	Transcriptional activator protein Pur-beta OS=Homo sapiens GN=PURB PE=1 SV=3	5	5.17783	7.11364e-06	3.3772e-05	hit
FBL	P22087	rRNA 2'-O-methyltransferase fibrillarin OS=Homo sapiens GN=FBL PE=1 SV=2	12	3.60744	7.14761e-06	3.3772e-05	hit
PTBP2	Q9UKA9|Q9UKA9-2|Q9UKA9-3|Q9UKA9-4	Polypyrimidine tract-binding protein 2 OS=Homo sapiens GN=PTBP2 PE=1 SV=1|Isoform 2 of Polypyrimidine tract-binding protein 2 OS=Homo sapiens GN=PTBP2|Isoform 3 of Polypyrimidine tract-binding protein 2 OS=Homo sapiens GN=PTBP2|Isoform 4 of Polypyrimidine tract-binding protein 2 OS=Homo sapiens GN=PTBP2	5	4.09039	7.1956e-06	3.3772e-05	hit
RBM4	Q9BWF3	RNA-binding protein 4 OS=Homo sapiens GN=RBM4 PE=1 SV=1	2	3.17436	7.19796e-06	3.3772e-05	hit
USP10	Q14694|Q14694-2|Q14694-3	Ubiquitin carboxyl-terminal hydrolase 10 OS=Homo sapiens GN=USP10 PE=1 SV=2|Isoform 2 of Ubiquitin carboxyl-terminal hydrolase 10 OS=Homo sapiens GN=USP10|Isoform 3 of Ubiquitin carboxyl-terminal hydrolase 10 OS=Homo sapiens GN=USP10	9	3.44144	7.21297e-06	3.3772e-05	hit
MATR3	A0A0R4J2E8|A8MXP9|P43243	Matrin-3 OS=Homo sapiens GN=MATR3 PE=1 SV=1|Matrin-3 OS=Homo sapiens GN=MATR3 PE=1 SV=1|Matrin-3 OS=Homo sapiens GN=MATR3 PE=1 SV=2	14	3.83	7.35446e-06	3.41926e-05	hit
RPS2	P15880	40S ribosomal protein S2 OS=Homo sapiens GN=RPS2 PE=1 SV=2	20	3.18996	7.39953e-06	3.41926e-05	hit
PRPF8	Q6P2Q9	Pre-mRNA-processing-splicing factor 8 OS=Homo sapiens GN=PRPF8 PE=1 SV=2	45	3.08522	7.45941e-06	3.42455e-05	hit
LSM14B	Q9BX40	Protein LSM14 homolog B OS=Homo sapiens GN=LSM14B PE=1 SV=1	8	4.12461	7.69457e-06	3.50972e-05	hit
ZC3H14	Q6PJT7|Q6PJT7-2|Q6PJT7-5|Q6PJT7-9	Zinc finger CCCH domain-containing protein 14 OS=Homo sapiens GN=ZC3H14 PE=1 SV=1|Isoform 2 of Zinc finger CCCH domain-containing protein 14 OS=Homo sapiens GN=ZC3H14|Isoform 5 of Zinc finger CCCH domain-containing protein 14 OS=Homo sapiens GN=ZC3H14|Isoform 9 of Zinc finger CCCH domain-containing protein 14 OS=Homo sapiens GN=ZC3H14	11	2.86581	8.00831e-06	3.59554e-05	hit
CPSF7	F5H669|Q8N684|Q8N684-2|Q8N684-3	Cleavage and polyadenylation-specificity factor subunit 7 (Fragment) OS=Homo sapiens GN=CPSF7 PE=1 SV=1|Cleavage and polyadenylation specificity factor subunit 7 OS=Homo sapiens GN=CPSF7 PE=1 SV=1|Isoform 2 of Cleavage and polyadenylation specificity factor subunit 7 OS=Homo sapiens GN=CPSF7|Isoform 3 of Cleavage and polyadenylation specificity factor subunit 7 OS=Homo sapiens GN=CPSF7	2	2.95432	8.02762e-06	3.59554e-05	hit
RBM14	Q96PK6	RNA-binding protein 14 OS=Homo sapiens GN=RBM14 PE=1 SV=2	21	3.4531	8.06722e-06	3.59554e-05	hit
DHX9	Q08211	ATP-dependent RNA helicase A OS=Homo sapiens GN=DHX9 PE=1 SV=4	39	3.44724	8.09469e-06	3.59554e-05	hit
CPSF6	F8WJN3|Q16630|Q16630-2|Q16630-3	Cleavage and polyadenylation-specificity factor subunit 6 OS=Homo sapiens GN=CPSF6 PE=1 SV=1|Cleavage and polyadenylation specificity factor subunit 6 OS=Homo sapiens GN=CPSF6 PE=1 SV=2|Isoform 2 of Cleavage and polyadenylation specificity factor subunit 6 OS=Homo sapiens GN=CPSF6|Isoform 3 of Cleavage and polyadenylation specificity factor subunit 6 OS=Homo sapiens GN=CPSF6	2	3.16458	8.137e-06	3.59554e-05	hit
TRA2B	P62995|P62995-3	Transformer-2 protein homolog beta OS=Homo sapiens GN=TRA2B PE=1 SV=1|Isoform 3 of Transformer-2 protein homolog beta OS=Homo sapiens GN=TRA2B	3	4.38995	8.29122e-06	3.63926e-05	hit
RBM3	P98179	RNA-binding protein 3 OS=Homo sapiens GN=RBM3 PE=1 SV=1	3	4.53631	8.33889e-06	3.63926e-05	hit
MRPL3	D6RC14|E7ETU7|H0Y9G6|P09001	39S ribosomal protein L3, mitochondrial (Fragment) OS=Homo sapiens GN=MRPL3 PE=1 SV=1|39S ribosomal protein L3, mitochondrial OS=Homo sapiens GN=MRPL3 PE=1 SV=1|39S ribosomal protein L3, mitochondrial (Fragment) OS=Homo sapiens GN=MRPL3 PE=1 SV=1|39S ribosomal protein L3, mitochondrial OS=Homo sapiens GN=MRPL3 PE=1 SV=1	2	3.97171	8.50295e-06	3.68809e-05	hit
NOL6	A0A0A0MRW6|Q9H6R4|Q9H6R4-2|Q9H6R4-4	Nucleolar protein 6 OS=Homo sapiens GN=NOL6 PE=1 SV=1|Nucleolar protein 6 OS=Homo sapiens GN=NOL6 PE=1 SV=2|Isoform 2 of Nucleolar protein 6 OS=Homo sapiens GN=NOL6|Isoform 4 of Nucleolar protein 6 OS=Homo sapiens GN=NOL6	12	3.08253	8.62602e-06	3.71866e-05	hit
TRIM56	Q9BRZ2	E3 ubiquitin-protein ligase TRIM56 OS=Homo sapiens GN=TRIM56 PE=1 SV=3	14	2.92336	8.7734e-06	3.75927e-05	hit
DDX1	Q92499	ATP-dependent RNA helicase DDX1 OS=Homo sapiens GN=DDX1 PE=1 SV=2	7	3.06475	8.92729e-06	3.80217e-05	hit
EFTUD2	Q15029|Q15029-2|Q15029-3	116 kDa U5 small nuclear ribonucleoprotein component OS=Homo sapiens GN=EFTUD2 PE=1 SV=1|Isoform 2 of 116 kDa U5 small nuclear ribonucleoprotein component OS=Homo sapiens GN=EFTUD2|Isoform 3 of 116 kDa U5 small nuclear ribonucleoprotein component OS=Homo sapiens GN=EFTUD2	3	3.04698	9.04852e-06	3.83072e-05	hit
XRCC6	P12956	X-ray repair cross-complementing protein 6 OS=Homo sapiens GN=XRCC6 PE=1 SV=2	15	3.49512	9.11124e-06	3.83431e-05	hit
RC3H2	Q9HBD1|Q9HBD1-4|Q9HBD1-6	Roquin-2 OS=Homo sapiens GN=RC3H2 PE=1 SV=2|Isoform 4 of Roquin-2 OS=Homo sapiens GN=RC3H2|Isoform 6 of Roquin-2 OS=Homo sapiens GN=RC3H2	4	3.10274	9.23935e-06	3.86522e-05	hit
EIF4G2	D3DQV9|P78344	Eukaryotic translation initiation factor 4 gamma 2 (Fragment) OS=Homo sapiens GN=EIF4G2 PE=1 SV=1|Eukaryotic translation initiation factor 4 gamma 2 OS=Homo sapiens GN=EIF4G2 PE=1 SV=1	15	3.5138	9.46994e-06	3.9215e-05	hit
RBM33	H0Y3K4|Q96EV2	RNA-binding protein 33 (Fragment) OS=Homo sapiens GN=RBM33 PE=1 SV=1|RNA-binding protein 33 OS=Homo sapiens GN=RBM33 PE=1 SV=3	5	3.16395	9.54219e-06	3.9215e-05	hit
SF3A1	Q15459	Splicing factor 3A subunit 1 OS=Homo sapiens GN=SF3A1 PE=1 SV=1	6	2.81875	9.55827e-06	3.9215e-05	hit
TOP2B	Q02880|Q02880-2	DNA topoisomerase 2-beta OS=Homo sapiens GN=TOP2B PE=1 SV=3|Isoform Beta-1 of DNA topoisomerase 2-beta OS=Homo sapiens GN=TOP2B	12	2.8829	9.59575e-06	3.9215e-05	hit
TIA1	F8W8I6|P31483	Nucleolysin TIA-1 isoform p40 OS=Homo sapiens GN=TIA1 PE=1 SV=1|Nucleolysin TIA-1 isoform p40 OS=Homo sapiens GN=TIA1 PE=1 SV=3	11	4.14155	9.6581e-06	3.9243e-05	hit
HNRNPC	B2R5W2|G3V5V7|P07910-2	Heterogeneous nuclear ribonucleoproteins C1/C2 OS=Homo sapiens GN=HNRNPC PE=1 SV=1|Heterogeneous nuclear ribonucleoproteins C1/C2 (Fragment) OS=Homo sapiens GN=HNRNPC PE=1 SV=1|Isoform C1 of Heterogeneous nuclear ribonucleoproteins C1/C2 OS=Homo sapiens GN=HNRNPC	22	5.03352	1.00758e-05	4.05536e-05	hit
ETF1	P62495	Eukaryotic peptide chain release factor subunit 1 OS=Homo sapiens GN=ETF1 PE=1 SV=3	6	3.63104	1.01518e-05	4.05536e-05	hit
HNRNPA3	P51991|P51991-2	Heterogeneous nuclear ribonucleoprotein A3 OS=Homo sapiens GN=HNRNPA3 PE=1 SV=2|Isoform 2 of Heterogeneous nuclear ribonucleoprotein A3 OS=Homo sapiens GN=HNRNPA3	19	4.61065	1.01528e-05	4.05536e-05	hit
RBM15B	Q8NDT2	Putative RNA-binding protein 15B OS=Homo sapiens GN=RBM15B PE=1 SV=3	11	3.77186	1.04283e-05	4.14202e-05	hit
IGF2BP1	Q9NZI8	Insulin-like growth factor 2 mRNA-binding protein 1 OS=Homo sapiens GN=IGF2BP1 PE=1 SV=2	25	3.79086	1.05e-05	4.14719e-05	hit
DDX60L	Q5H9U9	Probable ATP-dependent RNA helicase DDX60-like OS=Homo sapiens GN=DDX60L PE=2 SV=2	3	2.85549	1.07288e-05	4.21403e-05	hit
OTUD4	Q01804|Q01804-3|Q01804-5	OTU domain-containing protein 4 OS=Homo sapiens GN=OTUD4 PE=1 SV=4|Isoform 3 of OTU domain-containing protein 4 OS=Homo sapiens GN=OTUD4|Isoform 2 of OTU domain-containing protein 4 OS=Homo sapiens GN=OTUD4	2	3.95521	1.08027e-05	4.21961e-05	hit
ZCCHC6	Q5VYS8	Terminal uridylyltransferase 7 OS=Homo sapiens GN=ZCCHC6 PE=1 SV=1	10	3.02623	1.09552e-05	4.25568e-05	hit
NCL	H7BY16|P19338	Nucleolin (Fragment) OS=Homo sapiens GN=NCL PE=1 SV=7|Nucleolin OS=Homo sapiens GN=NCL PE=1 SV=3	44	4.91919	1.10696e-05	4.2766e-05	hit
MRPL1	Q9BYD6	39S ribosomal protein L1, mitochondrial OS=Homo sapiens GN=MRPL1 PE=1 SV=2	3	3.54523	1.11815e-05	4.29635e-05	hit
PRRC2C	E7EPN9|Q9Y520|Q9Y520-4|Q9Y520-5|Q9Y520-7	Protein PRRC2C OS=Homo sapiens GN=PRRC2C PE=1 SV=1|Protein PRRC2C OS=Homo sapiens GN=PRRC2C PE=1 SV=4|Isoform 4 of Protein PRRC2C OS=Homo sapiens GN=PRRC2C|Isoform 5 of Protein PRRC2C OS=Homo sapiens GN=PRRC2C|Isoform 7 of Protein PRRC2C OS=Homo sapiens GN=PRRC2C	38	2.80896	1.13836e-05	4.35038e-05	hit
DDX21	Q9NR30	Nucleolar RNA helicase 2 OS=Homo sapiens GN=DDX21 PE=1 SV=5	30	2.71145	1.14718e-05	4.35261e-05	hit
PRKDC	P78527	DNA-dependent protein kinase catalytic subunit OS=Homo sapiens GN=PRKDC PE=1 SV=3	33	2.93613	1.15126e-05	4.35261e-05	hit
RBMX	P38159	RNA-binding motif protein, X chromosome OS=Homo sapiens GN=RBMX PE=1 SV=3	6	4.19148	1.19788e-05	4.50188e-05	hit
DHX16	O60231	Putative pre-mRNA-splicing factor ATP-dependent RNA helicase DHX16 OS=Homo sapiens GN=DHX16 PE=1 SV=2	4	2.67391	1.20347e-05	4.50188e-05	hit
SUPT5H	O00267|O00267-2	Transcription elongation factor SPT5 OS=Homo sapiens GN=SUPT5H PE=1 SV=1|Isoform 2 of Transcription elongation factor SPT5 OS=Homo sapiens GN=SUPT5H	6	3.19484	1.21201e-05	4.50311e-05	hit
PUS7	Q96PZ0	Pseudouridylate synthase 7 homolog OS=Homo sapiens GN=PUS7 PE=1 SV=2	2	2.97252	1.22122e-05	4.50311e-05	hit
RBM25	P49756	RNA-binding protein 25 OS=Homo sapiens GN=RBM25 PE=1 SV=3	2	3.33174	1.22291e-05	4.50311e-05	hit
ZC3H7B	Q9UGR2|Q9UGR2-2	Zinc finger CCCH domain-containing protein 7B OS=Homo sapiens GN=ZC3H7B PE=1 SV=1|Isoform 2 of Zinc finger CCCH domain-containing protein 7B OS=Homo sapiens GN=ZC3H7B	7	2.7943	1.23253e-05	4.51504e-05	hit
HNRNPLL|HNRPLL	B7WPG3|C9IYN3|D6W592|Q8WVV9|Q8WVV9-4|Q8WVV9-5	Heterogeneous nuclear ribonucleoprotein L-like OS=Homo sapiens GN=HNRNPLL PE=1 SV=1|Heterogeneous nuclear ribonucleoprotein L-like OS=Homo sapiens GN=HNRNPLL PE=1 SV=2|Heterogeneous nuclear ribonucleoprotein L-like OS=Homo sapiens GN=HNRPLL PE=1 SV=1|Heterogeneous nuclear ribonucleoprotein L-like OS=Homo sapiens GN=HNRNPLL PE=1 SV=1|Isoform 4 of Heterogeneous nuclear ribonucleoprotein L-like OS=H…	3	3.87765	1.24636e-05	4.5325e-05	hit
MRPL45	A0A087X2D5|Q9BRJ2	39S ribosomal protein L45, mitochondrial OS=Homo sapiens GN=MRPL45 PE=1 SV=1|39S ribosomal protein L45, mitochondrial OS=Homo sapiens GN=MRPL45 PE=1 SV=2	3	2.87043	1.25229e-05	4.5325e-05	hit
WDR43	Q15061	WD repeat-containing protein 43 OS=Homo sapiens GN=WDR43 PE=1 SV=3	10	2.85192	1.2569e-05	4.5325e-05	hit
PNN	Q9H307	Pinin OS=Homo sapiens GN=PNN PE=1 SV=4	9	2.98886	1.26983e-05	4.5325e-05	hit
MPHOSPH10	O00566	U3 small nucleolar ribonucleoprotein protein MPP10 OS=Homo sapiens GN=MPHOSPH10 PE=1 SV=2	9	2.71122	1.27906e-05	4.5325e-05	hit
RBM39	G3XAC6|Q14498|Q14498-2	RNA-binding protein 39 OS=Homo sapiens GN=RBM39 PE=1 SV=1|RNA-binding protein 39 OS=Homo sapiens GN=RBM39 PE=1 SV=2|Isoform 2 of RNA-binding protein 39 OS=Homo sapiens GN=RBM39	9	2.80006	1.28159e-05	4.5325e-05	hit
RBMX2	A0A087WUI1|Q9Y388	RNA-binding motif protein, X-linked 2 OS=Homo sapiens GN=RBMX2 PE=1 SV=1|RNA-binding motif protein, X-linked 2 OS=Homo sapiens GN=RBMX2 PE=1 SV=2	3	3.45467	1.29257e-05	4.5325e-05	hit
NOM1	Q5C9Z4	Nucleolar MIF4G domain-containing protein 1 OS=Homo sapiens GN=NOM1 PE=1 SV=1	10	3.0554	1.2976e-05	4.5325e-05	hit
TNPO1	Q92973|Q92973-2	Transportin-1 OS=Homo sapiens GN=TNPO1 PE=1 SV=2|Isoform 2 of Transportin-1 OS=Homo sapiens GN=TNPO1	5	3.29816	1.30309e-05	4.5325e-05	hit
RBM38	F6VZ39|Q9H0Z9|Q9H0Z9-2	RNA-binding protein 38 OS=Homo sapiens GN=RBM38 PE=1 SV=1|RNA-binding protein 38 OS=Homo sapiens GN=RBM38 PE=1 SV=2|Isoform 2 of RNA-binding protein 38 OS=Homo sapiens GN=RBM38	5	4.57259	1.3032e-05	4.5325e-05	hit
DDX6	P26196	Probable ATP-dependent RNA helicase DDX6 OS=Homo sapiens GN=DDX6 PE=1 SV=2	11	3.61122	1.30782e-05	4.5325e-05	hit
SNRPD1	J3QLI9|P62314	Small nuclear ribonucleoprotein Sm D1 OS=Homo sapiens GN=SNRPD1 PE=1 SV=1|Small nuclear ribonucleoprotein Sm D1 OS=Homo sapiens GN=SNRPD1 PE=1 SV=1	3	3.26748	1.3377e-05	4.61344e-05	hit
STAU2	A0A0A0MTC5|A0A0A0MTD1|E7EPX0|E7EVJ4|E9PH62|F8VPI7|Q9NUL3|Q9NUL3-2|Q9NUL3-3|Q9NUL3-8	Double-stranded RNA-binding protein Staufen homolog 2 OS=Homo sapiens GN=STAU2 PE=1 SV=1|Double-stranded RNA-binding protein Staufen homolog 2 OS=Homo sapiens GN=STAU2 PE=1 SV=1|Double-stranded RNA-binding protein Staufen homolog 2 OS=Homo sapiens GN=STAU2 PE=1 SV=1|Double-stranded RNA-binding protein Staufen homolog 2 OS=Homo sapiens GN=STAU2 PE=1 SV=1|Double-stranded RNA-binding protein Staufen…	9	3.52333	1.36088e-05	4.65885e-05	hit
RRP12	Q5JTH9	RRP12-like protein OS=Homo sapiens GN=RRP12 PE=1 SV=2	30	3.37896	1.36508e-05	4.65885e-05	hit
PHGDH	O43175|Q5SZU1	D-3-phosphoglycerate dehydrogenase OS=Homo sapiens GN=PHGDH PE=1 SV=4|D-3-phosphoglycerate dehydrogenase OS=Homo sapiens GN=PHGDH PE=1 SV=1	2	3.18592	1.37064e-05	4.65885e-05	hit
LRRC47	Q8N1G4	Leucine-rich repeat-containing protein 47 OS=Homo sapiens GN=LRRC47 PE=1 SV=1	3	3.05082	1.40817e-05	4.76352e-05	hit
FAM120C	Q9NX05	Constitutive coactivator of PPAR-gamma-like protein 2 OS=Homo sapiens GN=FAM120C PE=2 SV=3	17	2.7016	1.42536e-05	4.79872e-05	hit
MKRN2	C9J494|Q9H000|Q9H000-2	Probable E3 ubiquitin-protein ligase makorin-2 OS=Homo sapiens GN=MKRN2 PE=1 SV=1|Probable E3 ubiquitin-protein ligase makorin-2 OS=Homo sapiens GN=MKRN2 PE=1 SV=2|Isoform 2 of Probable E3 ubiquitin-protein ligase makorin-2 OS=Homo sapiens GN=MKRN2	6	2.98405	1.44618e-05	4.84572e-05	hit
METTL16	Q86W50	Methyltransferase-like protein 16 OS=Homo sapiens GN=METTL16 PE=1 SV=2	4	2.6159	1.46616e-05	4.88949e-05	hit
A0A087WWQ2|EMG1|V9GYP5	A0A087WWQ2|Q92979|V9GYP5	Uncharacterized protein (Fragment) OS=Homo sapiens PE=4 SV=1|Ribosomal RNA small subunit methyltransferase NEP1 OS=Homo sapiens GN=EMG1 PE=1 SV=4|Uncharacterized protein (Fragment) OS=Homo sapiens PE=4 SV=2	4	2.83681	1.47402e-05	4.89265e-05	hit
DHX30	Q7L2E3	Putative ATP-dependent RNA helicase DHX30 OS=Homo sapiens GN=DHX30 PE=1 SV=1	37	3.34922	1.51884e-05	5.01785e-05	hit
ZC3H11A	O75152	Zinc finger CCCH domain-containing protein 11A OS=Homo sapiens GN=ZC3H11A PE=1 SV=3	15	2.74649	1.52676e-05	5.02057e-05	hit
TTF1	Q15361	Transcription termination factor 1 OS=Homo sapiens GN=TTF1 PE=1 SV=3	5	2.59072	1.55266e-05	5.06198e-05	hit
MRPS18A	Q5QPA5|Q9NVS2|Q9NVS2-2	28S ribosomal protein S18a, mitochondrial (Fragment) OS=Homo sapiens GN=MRPS18A PE=1 SV=8|28S ribosomal protein S18a, mitochondrial OS=Homo sapiens GN=MRPS18A PE=1 SV=1|Isoform 2 of 28S ribosomal protein S18a, mitochondrial OS=Homo sapiens GN=MRPS18A	2	3.38308	1.55368e-05	5.06198e-05	hit
ADAR	P55265|P55265-4	Double-stranded RNA-specific adenosine deaminase OS=Homo sapiens GN=ADAR PE=1 SV=4|Isoform 4 of Double-stranded RNA-specific adenosine deaminase OS=Homo sapiens GN=ADAR	20	2.68264	1.56117e-05	5.06306e-05	hit
LONP1	K7EKE6|P36776|P36776-2	Lon protease homolog, mitochondrial OS=Homo sapiens GN=LONP1 PE=1 SV=1|Lon protease homolog, mitochondrial OS=Homo sapiens GN=LONP1 PE=1 SV=2|Isoform 2 of Lon protease homolog, mitochondrial OS=Homo sapiens GN=LONP1	5	5.4335	1.59466e-05	5.13484e-05	hit
RSL1D1	O76021	Ribosomal L1 domain-containing protein 1 OS=Homo sapiens GN=RSL1D1 PE=1 SV=3	22	3.04817	1.59783e-05	5.13484e-05	hit
PATL1	Q86TB9|Q86TB9-2|Q86TB9-4	Protein PAT1 homolog 1 OS=Homo sapiens GN=PATL1 PE=1 SV=2|Isoform 2 of Protein PAT1 homolog 1 OS=Homo sapiens GN=PATL1|Isoform 4 of Protein PAT1 homolog 1 OS=Homo sapiens GN=PATL1	2	2.83192	1.60679e-05	5.14026e-05	hit
CEBPZ	Q03701	CCAAT/enhancer-binding protein zeta OS=Homo sapiens GN=CEBPZ PE=1 SV=3	22	2.61968	1.64581e-05	5.22384e-05	hit
RBM22	Q9NW64|Q9NW64-2	Pre-mRNA-splicing factor RBM22 OS=Homo sapiens GN=RBM22 PE=1 SV=1|Isoform 2 of Pre-mRNA-splicing factor RBM22 OS=Homo sapiens GN=RBM22	5	4.12393	1.64769e-05	5.22384e-05	hit
HELZ	J3QS41|P42694|P42694-2	Probable helicase with zinc finger domain OS=Homo sapiens GN=HELZ PE=1 SV=1|Probable helicase with zinc finger domain OS=Homo sapiens GN=HELZ PE=1 SV=2|Isoform 2 of Probable helicase with zinc finger domain OS=Homo sapiens GN=HELZ	6	2.86763	1.66372e-05	5.23066e-05	hit
PRRC2B	Q5JSZ5	Protein PRRC2B OS=Homo sapiens GN=PRRC2B PE=1 SV=2	6	2.63589	1.66464e-05	5.23066e-05	hit
RPF2	Q9H7B2	Ribosome production factor 2 homolog OS=Homo sapiens GN=RPF2 PE=1 SV=2	8	2.78536	1.73505e-05	5.42779e-05	hit
EIF3A	Q14152	Eukaryotic translation initiation factor 3 subunit A OS=Homo sapiens GN=EIF3A PE=1 SV=1	37	2.87087	1.75433e-05	5.46392e-05	hit
PNPT1	Q8TCS8	Polyribonucleotide nucleotidyltransferase 1, mitochondrial OS=Homo sapiens GN=PNPT1 PE=1 SV=2	2	3.28783	1.76488e-05	5.47269e-05	hit
DDX19A	I3L0H8|Q9NUU7	ATP-dependent RNA helicase DDX19A OS=Homo sapiens GN=DDX19A PE=1 SV=1|ATP-dependent RNA helicase DDX19A OS=Homo sapiens GN=DDX19A PE=1 SV=1	3	2.87826	1.7832e-05	5.50534e-05	hit
DDX56	Q9NY93|Q9NY93-2	Probable ATP-dependent RNA helicase DDX56 OS=Homo sapiens GN=DDX56 PE=1 SV=1|Isoform 2 of Probable ATP-dependent RNA helicase DDX56 OS=Homo sapiens GN=DDX56	15	2.54626	1.84323e-05	5.66592e-05	hit
RBM8A	A0A0J9YW13|Q9Y5S9|Q9Y5S9-2	RNA-binding protein 8A (Fragment) OS=Homo sapiens GN=RBM8A PE=1 SV=1|RNA-binding protein 8A OS=Homo sapiens GN=RBM8A PE=1 SV=1|Isoform 2 of RNA-binding protein 8A OS=Homo sapiens GN=RBM8A	2	3.26628	1.9225e-05	5.88401e-05	hit
POLRMT	O00411	DNA-directed RNA polymerase, mitochondrial OS=Homo sapiens GN=POLRMT PE=1 SV=2	14	2.48486	1.94073e-05	5.91399e-05	hit
PAK1IP1	Q9NWT1	p21-activated protein kinase-interacting protein 1 OS=Homo sapiens GN=PAK1IP1 PE=1 SV=2	4	3.54397	1.94902e-05	5.91399e-05	hit
NOP9	Q86U38	Nucleolar protein 9 OS=Homo sapiens GN=NOP9 PE=1 SV=1	8	2.69741	1.96662e-05	5.94189e-05	hit
PRPF38B	Q5VTL8	Pre-mRNA-splicing factor 38B OS=Homo sapiens GN=PRPF38B PE=1 SV=1	5	3.8738	1.99029e-05	5.97406e-05	hit
RPS8	P62241	40S ribosomal protein S8 OS=Homo sapiens GN=RPS8 PE=1 SV=2	8	2.78639	1.99417e-05	5.97406e-05	hit
MTHFSD	Q2M296-3|Q2M296-4	Isoform 3 of Methenyltetrahydrofolate synthase domain-containing protein OS=Homo sapiens GN=MTHFSD|Isoform 4 of Methenyltetrahydrofolate synthase domain-containing protein OS=Homo sapiens GN=MTHFSD	4	3.01636	2.02143e-05	6.02306e-05	hit
ESPL1	Q14674|Q14674-2	Separin OS=Homo sapiens GN=ESPL1 PE=1 SV=3|Isoform 2 of Separin OS=Homo sapiens GN=ESPL1	2	2.64921	2.03701e-05	6.02306e-05	hit
RPL18A	M0R1A7|M0R3D6|Q02543	60S ribosomal protein L18a OS=Homo sapiens GN=RPL18A PE=1 SV=1|60S ribosomal protein L18a (Fragment) OS=Homo sapiens GN=RPL18A PE=1 SV=1|60S ribosomal protein L18a OS=Homo sapiens GN=RPL18A PE=1 SV=2	7	2.9692	2.03702e-05	6.02306e-05	hit
UTP6	Q9NYH9	U3 small nucleolar RNA-associated protein 6 homolog OS=Homo sapiens GN=UTP6 PE=2 SV=2	2	2.56127	2.0446e-05	6.02306e-05	hit
DRG1	Q9Y295	Developmentally-regulated GTP-binding protein 1 OS=Homo sapiens GN=DRG1 PE=1 SV=1	3	2.6137	2.05637e-05	6.03259e-05	hit
GIGYF2	Q6Y7W6|Q6Y7W6-4|Q6Y7W6-5	PERQ amino acid-rich with GYF domain-containing protein 2 OS=Homo sapiens GN=GIGYF2 PE=1 SV=1|Isoform 3 of PERQ amino acid-rich with GYF domain-containing protein 2 OS=Homo sapiens GN=GIGYF2|Isoform 4 of PERQ amino acid-rich with GYF domain-containing protein 2 OS=Homo sapiens GN=GIGYF2	4	2.52029	2.0683e-05	6.04251e-05	hit
DZIP3	Q86Y13	E3 ubiquitin-protein ligase DZIP3 OS=Homo sapiens GN=DZIP3 PE=1 SV=2	8	3.59269	2.0854e-05	6.05409e-05	hit
ARL6IP4	A0A0C4DG62|F5GYV5|F8WCT1|H7BZV4|Q66PJ3|Q66PJ3-2|Q66PJ3-3|Q66PJ3-4|Q66PJ3-7	ADP-ribosylation factor-like protein 6-interacting protein 4 OS=Homo sapiens GN=ARL6IP4 PE=1 SV=1|ADP-ribosylation factor-like protein 6-interacting protein 4 (Fragment) OS=Homo sapiens GN=ARL6IP4 PE=1 SV=1|ADP-ribosylation factor-like protein 6-interacting protein 4 OS=Homo sapiens GN=ARL6IP4 PE=1 SV=1|ADP-ribosylation factor-like protein 6-interacting protein 4 (Fragment) OS=Homo sapiens GN=ARL…	2	2.45164	2.09947e-05	6.05409e-05	hit
ISG15	A0A096LNZ9|A0A096LPJ4|P05161	Ubiquitin-like protein ISG15 (Fragment) OS=Homo sapiens GN=ISG15 PE=1 SV=5|Ubiquitin-like protein ISG15 OS=Homo sapiens GN=ISG15 PE=1 SV=1|Ubiquitin-like protein ISG15 OS=Homo sapiens GN=ISG15 PE=1 SV=5	2	4.32942	2.10017e-05	6.05409e-05	hit
POLR2A	A0A087WWE2|A0A0C4DGZ0|P24928	DNA-directed RNA polymerase subunit OS=Homo sapiens GN=POLR2A PE=1 SV=1|DNA-directed RNA polymerase subunit OS=Homo sapiens GN=POLR2A PE=1 SV=1|DNA-directed RNA polymerase II subunit RPB1 OS=Homo sapiens GN=POLR2A PE=1 SV=2	5	3.02604	2.10652e-05	6.05409e-05	hit
BYSL	Q13895	Bystin OS=Homo sapiens GN=BYSL PE=1 SV=3	7	2.55492	2.11719e-05	6.05418e-05	hit
CNOT1	A5YKK6|A5YKK6-2	CCR4-NOT transcription complex subunit 1 OS=Homo sapiens GN=CNOT1 PE=1 SV=2|Isoform 2 of CCR4-NOT transcription complex subunit 1 OS=Homo sapiens GN=CNOT1	17	2.55255	2.12367e-05	6.05418e-05	hit
PTCD2	F6S289|Q8WV60|Q8WV60-2|Q8WV60-3	Pentatricopeptide repeat-containing protein 2, mitochondrial OS=Homo sapiens GN=PTCD2 PE=1 SV=1|Pentatricopeptide repeat-containing protein 2, mitochondrial OS=Homo sapiens GN=PTCD2 PE=1 SV=3|Isoform 2 of Pentatricopeptide repeat-containing protein 2, mitochondrial OS=Homo sapiens GN=PTCD2|Isoform 3 of Pentatricopeptide repeat-containing protein 2, mitochondrial OS=Homo sapiens GN=PTCD2	2	2.76714	2.14886e-05	6.08028e-05	hit
RBM34	P42696	RNA-binding protein 34 OS=Homo sapiens GN=RBM34 PE=1 SV=2	9	3.631	2.15003e-05	6.08028e-05	hit
BZW1	Q7L1Q6|Q7L1Q6-3|Q7L1Q6-4	Basic leucine zipper and W2 domain-containing protein 1 OS=Homo sapiens GN=BZW1 PE=1 SV=1|Isoform 3 of Basic leucine zipper and W2 domain-containing protein 1 OS=Homo sapiens GN=BZW1|Isoform 4 of Basic leucine zipper and W2 domain-containing protein 1 OS=Homo sapiens GN=BZW1	2	2.67143	2.16151e-05	6.08839e-05	hit
DDX31	F8WAJ0	Probable ATP-dependent RNA helicase DDX31 OS=Homo sapiens GN=DDX31 PE=1 SV=2	17	3.22216	2.2078e-05	6.18872e-05	hit
ABCF1	Q8NE71|Q8NE71-2	ATP-binding cassette sub-family F member 1 OS=Homo sapiens GN=ABCF1 PE=1 SV=2|Isoform 2 of ATP-binding cassette sub-family F member 1 OS=Homo sapiens GN=ABCF1	5	2.63698	2.21532e-05	6.18872e-05	hit
NUFIP2	Q7Z417	Nuclear fragile X mental retardation-interacting protein 2 OS=Homo sapiens GN=NUFIP2 PE=1 SV=1	10	3.77317	2.22339e-05	6.18872e-05	hit
RNPS1	H3BMM9|H3BTC0|H3BV80|Q15287	RNA-binding protein with serine-rich domain 1 (Fragment) OS=Homo sapiens GN=RNPS1 PE=1 SV=1|RNA-binding protein with serine-rich domain 1 (Fragment) OS=Homo sapiens GN=RNPS1 PE=1 SV=1|RNA-binding protein with serine-rich domain 1 OS=Homo sapiens GN=RNPS1 PE=1 SV=2|RNA-binding protein with serine-rich domain 1 OS=Homo sapiens GN=RNPS1 PE=1 SV=1	4	3.20455	2.23994e-05	6.21034e-05	hit
DHX29	A0A087WYN9|Q7Z478	ATP-dependent RNA helicase DHX29 OS=Homo sapiens GN=DHX29 PE=1 SV=1|ATP-dependent RNA helicase DHX29 OS=Homo sapiens GN=DHX29 PE=1 SV=2	3	2.50621	2.2983e-05	6.34211e-05	hit
PABPC1	H0YAR2|P11940	Polyadenylate-binding protein 1 (Fragment) OS=Homo sapiens GN=PABPC1 PE=1 SV=1|Polyadenylate-binding protein 1 OS=Homo sapiens GN=PABPC1 PE=1 SV=2	17	2.69309	2.30541e-05	6.34211e-05	hit
PA2G4	Q9UQ80|Q9UQ80-2	Proliferation-associated protein 2G4 OS=Homo sapiens GN=PA2G4 PE=1 SV=3|Isoform 2 of Proliferation-associated protein 2G4 OS=Homo sapiens GN=PA2G4	16	3.45192	2.36709e-05	6.48656e-05	hit
ANKRD17	H0YM23|O75179|O75179-2|O75179-6|O75179-7	Ankyrin repeat domain-containing protein 17 (Fragment) OS=Homo sapiens GN=ANKRD17 PE=1 SV=1|Ankyrin repeat domain-containing protein 17 OS=Homo sapiens GN=ANKRD17 PE=1 SV=3|Isoform 2 of Ankyrin repeat domain-containing protein 17 OS=Homo sapiens GN=ANKRD17|Isoform 6 of Ankyrin repeat domain-containing protein 17 OS=Homo sapiens GN=ANKRD17|Isoform 7 of Ankyrin repeat domain-containing protein 17 O…	6	2.56406	2.3947e-05	6.53688e-05	hit
STRAP	Q9Y3F4|Q9Y3F4-2	Serine-threonine kinase receptor-associated protein OS=Homo sapiens GN=STRAP PE=1 SV=1|Isoform 2 of Serine-threonine kinase receptor-associated protein OS=Homo sapiens GN=STRAP	5	2.99696	2.41491e-05	6.54181e-05	hit
PABPC4	Q13310-2|Q13310-3	Isoform 2 of Polyadenylate-binding protein 4 OS=Homo sapiens GN=PABPC4|Isoform 3 of Polyadenylate-binding protein 4 OS=Homo sapiens GN=PABPC4	16	2.77927	2.41501e-05	6.54181e-05	hit
NOL11	Q9H8H0	Nucleolar protein 11 OS=Homo sapiens GN=NOL11 PE=1 SV=1	13	2.59045	2.43539e-05	6.57182e-05	hit
POLR2B	C9J2Y9|C9J4M6|P30876	DNA-directed RNA polymerase subunit beta OS=Homo sapiens GN=POLR2B PE=1 SV=2|DNA-directed RNA polymerase subunit beta OS=Homo sapiens GN=POLR2B PE=1 SV=2|DNA-directed RNA polymerase II subunit RPB2 OS=Homo sapiens GN=POLR2B PE=1 SV=1	4	2.99083	2.50383e-05	6.70664e-05	hit
YLPM1	P49750-4	Isoform 4 of YLP motif-containing protein 1 OS=Homo sapiens GN=YLPM1	26	3.48988	2.50432e-05	6.70664e-05	hit
R3HDM2	A0A0U1RRA6|B5MCG9|B5MCU0|Q9Y2K5	R3H domain-containing protein 2 OS=Homo sapiens GN=R3HDM2 PE=1 SV=1|R3H domain-containing protein 2 OS=Homo sapiens GN=R3HDM2 PE=1 SV=2|R3H domain-containing protein 2 OS=Homo sapiens GN=R3HDM2 PE=1 SV=1|R3H domain-containing protein 2 OS=Homo sapiens GN=R3HDM2 PE=1 SV=3	2	2.92973	2.52621e-05	6.73972e-05	hit
RBM5	P52756	RNA-binding protein 5 OS=Homo sapiens GN=RBM5 PE=1 SV=2	6	3.44554	2.54561e-05	6.76596e-05	hit
CMSS1	C9J384|Q9BQ75|Q9BQ75-2	Protein CMSS1 (Fragment) OS=Homo sapiens GN=CMSS1 PE=1 SV=1|Protein CMSS1 OS=Homo sapiens GN=CMSS1 PE=1 SV=2|Isoform 2 of Protein CMSS1 OS=Homo sapiens GN=CMSS1	2	2.9177	2.55921e-05	6.77664e-05	hit
STRBP	Q96SI9	Spermatid perinuclear RNA-binding protein OS=Homo sapiens GN=STRBP PE=1 SV=1	14	2.548	2.5737e-05	6.78958e-05	hit
RBBP4	Q09028|Q09028-2|Q09028-3|Q09028-4	Histone-binding protein RBBP4 OS=Homo sapiens GN=RBBP4 PE=1 SV=3|Isoform 2 of Histone-binding protein RBBP4 OS=Homo sapiens GN=RBBP4|Isoform 3 of Histone-binding protein RBBP4 OS=Homo sapiens GN=RBBP4|Isoform 4 of Histone-binding protein RBBP4 OS=Homo sapiens GN=RBBP4	2	3.30275	2.5927e-05	6.81427e-05	hit
MYBBP1A	Q9BQG0-2	Isoform 2 of Myb-binding protein 1A OS=Homo sapiens GN=MYBBP1A	40	3.16597	2.6819e-05	7.00079e-05	hit
CASC3	O15234	Protein CASC3 OS=Homo sapiens GN=CASC3 PE=1 SV=2	5	2.71834	2.69195e-05	7.00079e-05	hit
SUPT16H	Q9Y5B9	FACT complex subunit SPT16 OS=Homo sapiens GN=SUPT16H PE=1 SV=1	10	3.31523	2.69448e-05	7.00079e-05	hit
YBX2	Q9Y2T7	Y-box-binding protein 2 OS=Homo sapiens GN=YBX2 PE=1 SV=2	4	2.58206	2.70328e-05	7.00079e-05	hit
RTCB	Q9Y3I0	tRNA-splicing ligase RtcB homolog OS=Homo sapiens GN=RTCB PE=1 SV=1	6	3.14907	2.73616e-05	7.0601e-05	hit
SAFB	Q15424|Q15424-3|Q15424-4	Scaffold attachment factor B1 OS=Homo sapiens GN=SAFB PE=1 SV=4|Isoform 3 of Scaffold attachment factor B1 OS=Homo sapiens GN=SAFB|Isoform 4 of Scaffold attachment factor B1 OS=Homo sapiens GN=SAFB	9	3.74702	2.75849e-05	7.09182e-05	hit
RBM45	Q8IUH3|Q8IUH3-3	RNA-binding protein 45 OS=Homo sapiens GN=RBM45 PE=1 SV=1|Isoform 3 of RNA-binding protein 45 OS=Homo sapiens GN=RBM45	2	5.32136	2.79382e-05	7.15664e-05	hit
ILF2	B4DY09|Q12905	Interleukin enhancer-binding factor 2 OS=Homo sapiens GN=ILF2 PE=1 SV=1|Interleukin enhancer-binding factor 2 OS=Homo sapiens GN=ILF2 PE=1 SV=2	11	2.62372	2.82782e-05	7.19408e-05	hit
BZW2	E7ETZ4|Q9Y6E2	Basic leucine zipper and W2 domain-containing protein 2 (Fragment) OS=Homo sapiens GN=BZW2 PE=1 SV=1|Basic leucine zipper and W2 domain-containing protein 2 OS=Homo sapiens GN=BZW2 PE=1 SV=1	6	2.62629	2.82879e-05	7.19408e-05	hit
NOP14	P78316	Nucleolar protein 14 OS=Homo sapiens GN=NOP14 PE=1 SV=3	17	2.76497	2.92075e-05	7.36032e-05	hit
DCAF13	A0A087WT20|Q9NV06	DDB1- and CUL4-associated factor 13 OS=Homo sapiens GN=DCAF13 PE=1 SV=1|DDB1- and CUL4-associated factor 13 OS=Homo sapiens GN=DCAF13 PE=1 SV=2	22	3.0539	2.92463e-05	7.36032e-05	hit
GRWD1	Q9BQ67	Glutamate-rich WD repeat-containing protein 1 OS=Homo sapiens GN=GRWD1 PE=1 SV=1	3	4.14517	2.92539e-05	7.36032e-05	hit
NKRF	O15226|O15226-2	NF-kappa-B-repressing factor OS=Homo sapiens GN=NKRF PE=1 SV=2|Isoform 2 of NF-kappa-B-repressing factor OS=Homo sapiens GN=NKRF	18	3.40311	2.94031e-05	7.36926e-05	hit
RBMXL1	Q96E39	RNA binding motif protein, X-linked-like-1 OS=Homo sapiens GN=RBMXL1 PE=1 SV=1	2	3.54556	2.94979e-05	7.36926e-05	hit
ATXN2	F8VQP2|F8WB05|Q99700|Q99700-4|V9GY86	Ataxin-2 OS=Homo sapiens GN=ATXN2 PE=1 SV=1|Ataxin-2 (Fragment) OS=Homo sapiens GN=ATXN2 PE=1 SV=2|Ataxin-2 OS=Homo sapiens GN=ATXN2 PE=1 SV=2|Isoform 4 of Ataxin-2 OS=Homo sapiens GN=ATXN2|Ataxin-2 OS=Homo sapiens GN=ATXN2 PE=1 SV=1	12	2.89863	2.98596e-05	7.43335e-05	hit
HNRNPU	Q00839|Q00839-2	Heterogeneous nuclear ribonucleoprotein U OS=Homo sapiens GN=HNRNPU PE=1 SV=6|Isoform Short of Heterogeneous nuclear ribonucleoprotein U OS=Homo sapiens GN=HNRNPU	35	4.90341	3.01757e-05	7.48569e-05	hit
DDX55	F5H5U2|Q8NHQ9	ATP-dependent RNA helicase DDX55 OS=Homo sapiens GN=DDX55 PE=1 SV=1|ATP-dependent RNA helicase DDX55 OS=Homo sapiens GN=DDX55 PE=1 SV=3	4	2.57715	3.03206e-05	7.49534e-05	hit
UFL1	O94874|O94874-2	E3 UFM1-protein ligase 1 OS=Homo sapiens GN=UFL1 PE=1 SV=2|Isoform 2 of E3 UFM1-protein ligase 1 OS=Homo sapiens GN=UFL1	4	2.77475	3.06182e-05	7.54253e-05	hit
DDX54	Q8TDD1-2	Isoform 2 of ATP-dependent RNA helicase DDX54 OS=Homo sapiens GN=DDX54	35	3.09678	3.10717e-05	7.61504e-05	hit
HEATR1	Q9H583	HEAT repeat-containing protein 1 OS=Homo sapiens GN=HEATR1 PE=1 SV=3	26	3.28076	3.1128e-05	7.61504e-05	hit
CCDC9	Q9Y3X0	Coiled-coil domain-containing protein 9 OS=Homo sapiens GN=CCDC9 PE=1 SV=1	4	3.87143	3.12475e-05	7.61793e-05	hit
EIF1AY|EIF1AX	A6NJH9|O14602|P47813	Eukaryotic translation initiation factor 1A, Y-chromosomal OS=Homo sapiens GN=EIF1AY PE=1 SV=1|Eukaryotic translation initiation factor 1A, Y-chromosomal OS=Homo sapiens GN=EIF1AY PE=1 SV=4|Eukaryotic translation initiation factor 1A, X-chromosomal OS=Homo sapiens GN=EIF1AX PE=1 SV=2	2	3.83751	3.13798e-05	7.6239e-05	hit
EIF3D	O15371|O15371-2|O15371-3	Eukaryotic translation initiation factor 3 subunit D OS=Homo sapiens GN=EIF3D PE=1 SV=1|Isoform 2 of Eukaryotic translation initiation factor 3 subunit D OS=Homo sapiens GN=EIF3D|Isoform 3 of Eukaryotic translation initiation factor 3 subunit D OS=Homo sapiens GN=EIF3D	9	2.65074	3.27786e-05	7.93647e-05	hit
RBM15	A0A087WWP4|Q96T37|Q96T37-2|Q96T37-3|Q96T37-4	Putative RNA-binding protein 15 OS=Homo sapiens GN=RBM15 PE=1 SV=1|Putative RNA-binding protein 15 OS=Homo sapiens GN=RBM15 PE=1 SV=2|Isoform 2 of Putative RNA-binding protein 15 OS=Homo sapiens GN=RBM15|Isoform 3 of Putative RNA-binding protein 15 OS=Homo sapiens GN=RBM15|Isoform 4 of Putative RNA-binding protein 15 OS=Homo sapiens GN=RBM15	15	3.16229	3.29133e-05	7.94187e-05	hit
ZNF326	Q5BKZ1	DBIRD complex subunit ZNF326 OS=Homo sapiens GN=ZNF326 PE=1 SV=2	5	2.27842	3.31143e-05	7.94981e-05	hit
SRRT	Q9BXP5|Q9BXP5-2|Q9BXP5-3|Q9BXP5-4|Q9BXP5-5	Serrate RNA effector molecule homolog OS=Homo sapiens GN=SRRT PE=1 SV=1|Isoform 2 of Serrate RNA effector molecule homolog OS=Homo sapiens GN=SRRT|Isoform 3 of Serrate RNA effector molecule homolog OS=Homo sapiens GN=SRRT|Isoform 4 of Serrate RNA effector molecule homolog OS=Homo sapiens GN=SRRT|Isoform 5 of Serrate RNA effector molecule homolog OS=Homo sapiens GN=SRRT	4	4.0376	3.31711e-05	7.94981e-05	hit
SKIV2L2	P42285	Superkiller viralicidic activity 2-like 2 OS=Homo sapiens GN=SKIV2L2 PE=1 SV=3	10	2.35409	3.38851e-05	8.08278e-05	hit
EIF3E	E5RGA2|P60228	Eukaryotic translation initiation factor 3 subunit E OS=Homo sapiens GN=EIF3E PE=1 SV=1|Eukaryotic translation initiation factor 3 subunit E OS=Homo sapiens GN=EIF3E PE=1 SV=1	2	2.69421	3.39545e-05	8.08278e-05	hit
ZC3HAV1	C9J6P4|Q7Z2W4	Zinc finger CCCH-type antiviral protein 1 OS=Homo sapiens GN=ZC3HAV1 PE=1 SV=1|Zinc finger CCCH-type antiviral protein 1 OS=Homo sapiens GN=ZC3HAV1 PE=1 SV=3	34	2.9268	3.44284e-05	8.11781e-05	hit
PRRC2A	P48634	Protein PRRC2A OS=Homo sapiens GN=PRRC2A PE=1 SV=3	17	2.71571	3.45388e-05	8.11781e-05	hit
AGO2	Q9UKV8	Protein argonaute-2 OS=Homo sapiens GN=AGO2 PE=1 SV=3	7	2.30874	3.4623e-05	8.11781e-05	hit
EEF2	P13639	Elongation factor 2 OS=Homo sapiens GN=EEF2 PE=1 SV=4	16	2.89307	3.4657e-05	8.11781e-05	hit
KRI1	Q8N9T8	Protein KRI1 homolog OS=Homo sapiens GN=KRI1 PE=1 SV=3	6	2.86311	3.47803e-05	8.11781e-05	hit
UTP11	Q9Y3A2	Probable U3 small nucleolar RNA-associated protein 11 OS=Homo sapiens GN=UTP11 PE=1 SV=2	6	2.74611	3.47906e-05	8.11781e-05	hit
C7ORF55|LUC7L2|LUC7L	A0A0A6YYC3|A0A0A6YYJ8|A8MYV2|Q96HJ9-2|Q9NQ29|Q9NQ29-2|Q9NQ29-3|Q9Y383|Q9Y383-2|Q9Y383-3	Protein C7orf55-LUC7L2 OS=Homo sapiens GN=C7orf55-LUC7L2 PE=4 SV=1|Putative RNA-binding protein Luc7-like 2 OS=Homo sapiens GN=LUC7L2 PE=4 SV=1|LUC7-like (S. cerevisiae) OS=Homo sapiens GN=LUC7L PE=1 SV=1|Isoform 2 of UPF0562 protein C7orf55 OS=Homo sapiens GN=C7orf55|Putative RNA-binding protein Luc7-like 1 OS=Homo sapiens GN=LUC7L PE=1 SV=1|Isoform 2 of Putative RNA-binding protein Luc7-like 1 …	3	3.45063	3.54631e-05	8.24751e-05	hit
RNF213	A0A0A0MTC1|A0A0A0MTR7|Q63HN8|Q63HN8-4	E3 ubiquitin-protein ligase RNF213 OS=Homo sapiens GN=RNF213 PE=1 SV=1|E3 ubiquitin-protein ligase RNF213 OS=Homo sapiens GN=RNF213 PE=1 SV=1|E3 ubiquitin-protein ligase RNF213 OS=Homo sapiens GN=RNF213 PE=1 SV=3|Isoform 2 of E3 ubiquitin-protein ligase RNF213 OS=Homo sapiens GN=RNF213	2	3.12757	3.56486e-05	8.24936e-05	hit
NAT10	Q9H0A0	RNA cytidine acetyltransferase OS=Homo sapiens GN=NAT10 PE=1 SV=2	19	3.0856	3.57501e-05	8.24936e-05	hit
UBTF	P17480	Nucleolar transcription factor 1 OS=Homo sapiens GN=UBTF PE=1 SV=1	10	2.55861	3.58211e-05	8.24936e-05	hit
DKC1	O60832	H/ACA ribonucleoprotein complex subunit 4 OS=Homo sapiens GN=DKC1 PE=1 SV=3	9	2.65388	3.61061e-05	8.28799e-05	hit
UTP14A	Q9BVJ6	U3 small nucleolar RNA-associated protein 14 homolog A OS=Homo sapiens GN=UTP14A PE=1 SV=1	16	2.26852	3.66918e-05	8.3907e-05	hit
SRPK2	P78362|P78362-2	SRSF protein kinase 2 OS=Homo sapiens GN=SRPK2 PE=1 SV=3|Isoform 2 of SRSF protein kinase 2 OS=Homo sapiens GN=SRPK2	2	2.36049	3.67909e-05	8.3907e-05	hit
EIF2S1	G3V4T5|H0YJS4|P05198	Eukaryotic translation initiation factor 2 subunit 1 (Fragment) OS=Homo sapiens GN=EIF2S1 PE=1 SV=1|Eukaryotic translation initiation factor 2 subunit 1 (Fragment) OS=Homo sapiens GN=EIF2S1 PE=1 SV=1|Eukaryotic translation initiation factor 2 subunit 1 OS=Homo sapiens GN=EIF2S1 PE=1 SV=3	2	2.36511	3.70249e-05	8.41692e-05	hit
QTRT1	Q9BXR0	Queuine tRNA-ribosyltransferase OS=Homo sapiens GN=QTRT1 PE=1 SV=3	2	2.83274	3.74173e-05	8.46957e-05	hit
DDX50	Q9BQ39	ATP-dependent RNA helicase DDX50 OS=Homo sapiens GN=DDX50 PE=1 SV=1	15	3.17532	3.74961e-05	8.46957e-05	hit
RCC2	Q9P258	Protein RCC2 OS=Homo sapiens GN=RCC2 PE=1 SV=2	5	2.46567	3.78382e-05	8.51961e-05	hit
SRSF10	O75494|O75494-2|O75494-3|O75494-4|O75494-5|O75494-6|Q5JRI1	Serine/arginine-rich splicing factor 10 OS=Homo sapiens GN=SRSF10 PE=1 SV=1|Isoform 2 of Serine/arginine-rich splicing factor 10 OS=Homo sapiens GN=SRSF10|Isoform 3 of Serine/arginine-rich splicing factor 10 OS=Homo sapiens GN=SRSF10|Isoform 4 of Serine/arginine-rich splicing factor 10 OS=Homo sapiens GN=SRSF10|Isoform 5 of Serine/arginine-rich splicing factor 10 OS=Homo sapiens GN=SRSF10|Isoform…	4	3.59878	3.83701e-05	8.61195e-05	hit
EBNA1BP2	H7C2Q8|Q99848	EBNA1 binding protein 2, isoform CRA_d OS=Homo sapiens GN=EBNA1BP2 PE=1 SV=1|Probable rRNA-processing protein EBP2 OS=Homo sapiens GN=EBNA1BP2 PE=1 SV=2	8	2.28878	3.89632e-05	8.7174e-05	hit
KPNA2	P52292	Importin subunit alpha-1 OS=Homo sapiens GN=KPNA2 PE=1 SV=1	3	2.43167	3.92617e-05	8.75648e-05	hit
NOP56	O00567	Nucleolar protein 56 OS=Homo sapiens GN=NOP56 PE=1 SV=4	21	3.47084	3.99004e-05	8.87094e-05	hit
RPS3	E9PJN9|P23396	40S ribosomal protein S3 (Fragment) OS=Homo sapiens GN=RPS3 PE=1 SV=1|40S ribosomal protein S3 OS=Homo sapiens GN=RPS3 PE=1 SV=2	17	4.45303	4.02969e-05	8.90381e-05	hit
RPL4	P36578	60S ribosomal protein L4 OS=Homo sapiens GN=RPL4 PE=1 SV=5	17	2.63089	4.03001e-05	8.90381e-05	hit
RPL5	P46777	60S ribosomal protein L5 OS=Homo sapiens GN=RPL5 PE=1 SV=3	13	2.26334	4.06574e-05	8.95476e-05	hit
NSUN2	Q08J23|Q08J23-2	tRNA (cytosine(34)-C(5))-methyltransferase OS=Homo sapiens GN=NSUN2 PE=1 SV=2|Isoform 2 of tRNA (cytosine(34)-C(5))-methyltransferase OS=Homo sapiens GN=NSUN2	11	3.32708	4.16275e-05	9.1367e-05	hit
THRAP3	Q9Y2W1	Thyroid hormone receptor-associated protein 3 OS=Homo sapiens GN=THRAP3 PE=1 SV=2	12	3.78427	4.17876e-05	9.1367e-05	hit
ASCC3	Q8N3C0	Activating signal cointegrator 1 complex subunit 3 OS=Homo sapiens GN=ASCC3 PE=1 SV=3	7	2.41117	4.18712e-05	9.1367e-05	hit
AQR	O60306	Intron-binding protein aquarius OS=Homo sapiens GN=AQR PE=1 SV=4	9	4.17346	4.2309e-05	9.17577e-05	hit
HERC5	Q9UII4	E3 ISG15--protein ligase HERC5 OS=Homo sapiens GN=HERC5 PE=1 SV=2	17	2.49019	4.23098e-05	9.17577e-05	hit
DDX18	Q9NVP1	ATP-dependent RNA helicase DDX18 OS=Homo sapiens GN=DDX18 PE=1 SV=2	16	2.45056	4.25701e-05	9.17664e-05	hit
MTPAP	Q9NVV4	Poly(A) RNA polymerase, mitochondrial OS=Homo sapiens GN=MTPAP PE=1 SV=1	9	2.56578	4.26137e-05	9.17664e-05	hit
WDR3	Q9UNX4	WD repeat-containing protein 3 OS=Homo sapiens GN=WDR3 PE=1 SV=1	17	2.99426	4.27032e-05	9.17664e-05	hit
SDAD1	Q9NVU7	Protein SDA1 homolog OS=Homo sapiens GN=SDAD1 PE=1 SV=3	11	3.1061	4.30007e-05	9.18806e-05	hit
MRPS5	P82675	28S ribosomal protein S5, mitochondrial OS=Homo sapiens GN=MRPS5 PE=1 SV=2	4	2.40632	4.31134e-05	9.18806e-05	hit
PRPF31	E7EN72|E7ESX0|E7EU94|E7EVX8|Q8WWY3|Q8WWY3-2|Q8WWY3-3|Q8WWY3-4	U4/U6 small nuclear ribonucleoprotein Prp31 (Fragment) OS=Homo sapiens GN=PRPF31 PE=1 SV=1|U4/U6 small nuclear ribonucleoprotein Prp31 (Fragment) OS=Homo sapiens GN=PRPF31 PE=1 SV=1|U4/U6 small nuclear ribonucleoprotein Prp31 (Fragment) OS=Homo sapiens GN=PRPF31 PE=1 SV=7|U4/U6 small nuclear ribonucleoprotein Prp31 OS=Homo sapiens GN=PRPF31 PE=1 SV=1|U4/U6 small nuclear ribonucleoprotein Prp31 OS…	2	2.68054	4.31462e-05	9.18806e-05	hit
LARP7	Q4G0J3|Q4G0J3-3	La-related protein 7 OS=Homo sapiens GN=LARP7 PE=1 SV=1|Isoform 3 of La-related protein 7 OS=Homo sapiens GN=LARP7	6	2.73679	4.46785e-05	9.48581e-05	hit
RPS28	P62857	40S ribosomal protein S28 OS=Homo sapiens GN=RPS28 PE=1 SV=1	2	3.84408	4.48202e-05	9.4874e-05	hit
GPATCH4	A0A0A0MRK1|E9PAV9|Q5T3I0|Q5T3I0-3	G patch domain-containing protein 4 OS=Homo sapiens GN=GPATCH4 PE=1 SV=1|G patch domain-containing protein 4 OS=Homo sapiens GN=GPATCH4 PE=1 SV=1|G patch domain-containing protein 4 OS=Homo sapiens GN=GPATCH4 PE=1 SV=2|Isoform 3 of G patch domain-containing protein 4 OS=Homo sapiens GN=GPATCH4	3	2.42256	4.52387e-05	9.5474e-05	hit
FTSJ3	Q8IY81	pre-rRNA processing protein FTSJ3 OS=Homo sapiens GN=FTSJ3 PE=1 SV=2	23	2.54078	4.5376e-05	9.54787e-05	hit
FCF1	G3V1S4|G3V5S9|Q9Y324	Chromosome 14 open reading frame 111, isoform CRA_a OS=Homo sapiens GN=FCF1 PE=1 SV=1|rRNA-processing protein FCF1 homolog OS=Homo sapiens GN=FCF1 PE=1 SV=1|rRNA-processing protein FCF1 homolog OS=Homo sapiens GN=FCF1 PE=2 SV=1	2	2.64427	4.56876e-05	9.55959e-05	hit
PPIG	Q13427	Peptidyl-prolyl cis-trans isomerase G OS=Homo sapiens GN=PPIG PE=1 SV=2	6	3.92714	4.57022e-05	9.55959e-05	hit
ILF3	Q12906-7	Isoform 7 of Interleukin enhancer-binding factor 3 OS=Homo sapiens GN=ILF3	20	3.49622	4.62449e-05	9.64458e-05	hit
NFX1	Q12986	Transcriptional repressor NF-X1 OS=Homo sapiens GN=NFX1 PE=1 SV=2	7	2.25694	4.67274e-05	9.71655e-05	hit
DDX42	A0A0A0MSJ0|Q86XP3|Q86XP3-2	ATP-dependent RNA helicase DDX42 OS=Homo sapiens GN=DDX42 PE=1 SV=1|ATP-dependent RNA helicase DDX42 OS=Homo sapiens GN=DDX42 PE=1 SV=1|Isoform 2 of ATP-dependent RNA helicase DDX42 OS=Homo sapiens GN=DDX42	2	3.87597	4.76081e-05	9.87065e-05	hit
SNRNP200	O75643	U5 small nuclear ribonucleoprotein 200 kDa helicase OS=Homo sapiens GN=SNRNP200 PE=1 SV=2	2	2.23084	4.82839e-05	9.98149e-05	hit
RPL15	P61313	60S ribosomal protein L15 OS=Homo sapiens GN=RPL15 PE=1 SV=2	7	2.66743	4.93015e-05	0.000101621	hit
RPL22	K7ERI7|P35268	60S ribosomal protein L22 OS=Homo sapiens GN=RPL22 PE=1 SV=1|60S ribosomal protein L22 OS=Homo sapiens GN=RPL22 PE=1 SV=2	3	2.82256	4.9529e-05	0.000101794	hit
ZNF638	Q14966|Q14966-3|Q14966-4	Zinc finger protein 638 OS=Homo sapiens GN=ZNF638 PE=1 SV=2|Isoform 3 of Zinc finger protein 638 OS=Homo sapiens GN=ZNF638|Isoform 4 of Zinc finger protein 638 OS=Homo sapiens GN=ZNF638	3	2.17659	5.07496e-05	0.000103836	hit
ZFR	Q96KR1	Zinc finger RNA-binding protein OS=Homo sapiens GN=ZFR PE=1 SV=2	9	2.27223	5.08166e-05	0.000103836	hit
SNRPB|SNRPN	A8MT02|J3QLE5|P14678|P14678-2|P14678-3|P63162|P63162-2	Small nuclear ribonucleoprotein-associated proteins B and B' OS=Homo sapiens GN=SNRPB PE=1 SV=3|Small nuclear ribonucleoprotein-associated protein N (Fragment) OS=Homo sapiens GN=SNRPN PE=1 SV=1|Small nuclear ribonucleoprotein-associated proteins B and B' OS=Homo sapiens GN=SNRPB PE=1 SV=2|Isoform SM-B of Small nuclear ribonucleoprotein-associated proteins B and B' OS=Homo sapiens GN=SNRPB|Isofor…	6	2.83025	5.09924e-05	0.000103895	hit
SUMO1	B8ZZN6|P63165	Small ubiquitin-related modifier 1 OS=Homo sapiens GN=SUMO1 PE=1 SV=1|Small ubiquitin-related modifier 1 OS=Homo sapiens GN=SUMO1 PE=1 SV=1	2	2.40882	5.25397e-05	0.00010674	hit
XRN2	Q9H0D6|Q9H0D6-2	5'-3' exoribonuclease 2 OS=Homo sapiens GN=XRN2 PE=1 SV=1|Isoform 2 of 5'-3' exoribonuclease 2 OS=Homo sapiens GN=XRN2	7	2.81419	5.33883e-05	0.000108153	hit
SNRPE	P62304	Small nuclear ribonucleoprotein E OS=Homo sapiens GN=SNRPE PE=1 SV=1	2	3.37525	5.40534e-05	0.000108725	hit
SUMO3|SUMO2	A8MU27|A8MUA9|P55854|P61956	Small ubiquitin-related modifier 3 OS=Homo sapiens GN=SUMO3 PE=1 SV=1|SMT3 suppressor of mif two 3 homolog 3 (Yeast), isoform CRA_d OS=Homo sapiens GN=SUMO3 PE=1 SV=1|Small ubiquitin-related modifier 3 OS=Homo sapiens GN=SUMO3 PE=1 SV=2|Small ubiquitin-related modifier 2 OS=Homo sapiens GN=SUMO2 PE=1 SV=3	2	2.82631	5.42408e-05	0.000108725	hit
NAA15	Q9BXJ9	N-alpha-acetyltransferase 15, NatA auxiliary subunit OS=Homo sapiens GN=NAA15 PE=1 SV=1	12	2.38753	5.42943e-05	0.000108725	hit
DHX36	Q9H2U1|Q9H2U1-2|Q9H2U1-3	ATP-dependent RNA helicase DHX36 OS=Homo sapiens GN=DHX36 PE=1 SV=2|Isoform 2 of ATP-dependent RNA helicase DHX36 OS=Homo sapiens GN=DHX36|Isoform 3 of ATP-dependent RNA helicase DHX36 OS=Homo sapiens GN=DHX36	6	2.37841	5.43445e-05	0.000108725	hit
TOP2A	P11388|P11388-2|P11388-3|P11388-4	DNA topoisomerase 2-alpha OS=Homo sapiens GN=TOP2A PE=1 SV=3|Isoform 2 of DNA topoisomerase 2-alpha OS=Homo sapiens GN=TOP2A|Isoform 3 of DNA topoisomerase 2-alpha OS=Homo sapiens GN=TOP2A|Isoform 4 of DNA topoisomerase 2-alpha OS=Homo sapiens GN=TOP2A	18	2.21594	5.45545e-05	0.000108725	hit
STAU1	A0A087X1A5|O95793|O95793-2|O95793-3|Q5JW30	Double-stranded RNA-binding protein Staufen homolog 1 OS=Homo sapiens GN=STAU1 PE=1 SV=1|Double-stranded RNA-binding protein Staufen homolog 1 OS=Homo sapiens GN=STAU1 PE=1 SV=2|Isoform Short of Double-stranded RNA-binding protein Staufen homolog 1 OS=Homo sapiens GN=STAU1|Isoform 3 of Double-stranded RNA-binding protein Staufen homolog 1 OS=Homo sapiens GN=STAU1|Double-stranded RNA-binding prote…	4	2.98803	5.45932e-05	0.000108725	hit
SLTM	Q9NWH9	SAFB-like transcription modulator OS=Homo sapiens GN=SLTM PE=1 SV=2	8	2.25095	5.50682e-05	0.000109363	hit
LSM2	Q9Y333	U6 snRNA-associated Sm-like protein LSm2 OS=Homo sapiens GN=LSM2 PE=1 SV=1	3	3.30534	5.55411e-05	0.000109993	hit
AARS	P49588|P49588-2	Alanine--tRNA ligase, cytoplasmic OS=Homo sapiens GN=AARS PE=1 SV=2|Isoform 2 of Alanine--tRNA ligase, cytoplasmic OS=Homo sapiens GN=AARS	2	2.48833	5.5939e-05	0.000110276	hit
DHX57	Q6P158	Putative ATP-dependent RNA helicase DHX57 OS=Homo sapiens GN=DHX57 PE=1 SV=2	4	2.49006	5.60271e-05	0.000110276	hit
CHD3	Q12873|Q12873-2|Q12873-3	Chromodomain-helicase-DNA-binding protein 3 OS=Homo sapiens GN=CHD3 PE=1 SV=3|Isoform 2 of Chromodomain-helicase-DNA-binding protein 3 OS=Homo sapiens GN=CHD3|Isoform 3 of Chromodomain-helicase-DNA-binding protein 3 OS=Homo sapiens GN=CHD3	2	2.20122	5.61516e-05	0.000110276	hit
RPL13A	P40429	60S ribosomal protein L13a OS=Homo sapiens GN=RPL13A PE=1 SV=2	8	3.86693	5.77548e-05	0.00011311	hit
SRBD1	Q8N5C6	S1 RNA-binding domain-containing protein 1 OS=Homo sapiens GN=SRBD1 PE=1 SV=2	2	3.09053	5.82111e-05	0.000113688	hit
EEF1G	P26641|P26641-2	Elongation factor 1-gamma OS=Homo sapiens GN=EEF1G PE=1 SV=3|Isoform 2 of Elongation factor 1-gamma OS=Homo sapiens GN=EEF1G	2	4.07001	5.83884e-05	0.000113721	hit
ZNF622	Q969S3	Zinc finger protein 622 OS=Homo sapiens GN=ZNF622 PE=1 SV=1	4	2.61454	6.01249e-05	0.000116781	hit
UPF2	Q9HAU5	Regulator of nonsense transcripts 2 OS=Homo sapiens GN=UPF2 PE=1 SV=1	4	3.55259	6.17858e-05	0.000119678	hit
SUPT6H	Q7KZ85	Transcription elongation factor SPT6 OS=Homo sapiens GN=SUPT6H PE=1 SV=2	2	3.09318	6.20811e-05	0.000119922	hit
YARS	P54577	Tyrosine--tRNA ligase, cytoplasmic OS=Homo sapiens GN=YARS PE=1 SV=4	4	2.77471	6.33976e-05	0.000121917	hit
RBM28	Q9NW13	RNA-binding protein 28 OS=Homo sapiens GN=RBM28 PE=1 SV=3	27	2.74519	6.36518e-05	0.000121917	hit
UTP15	Q8TED0	U3 small nucleolar RNA-associated protein 15 homolog OS=Homo sapiens GN=UTP15 PE=1 SV=3	21	2.75346	6.37345e-05	0.000121917	hit
PWP2	Q15269	Periodic tryptophan protein 2 homolog OS=Homo sapiens GN=PWP2 PE=2 SV=2	26	3.60206	6.3804e-05	0.000121917	hit
SRPK1	H3BLV9|Q5R363|Q96SB4|Q96SB4-3|Q96SB4-4	SRSF protein kinase 1 (Fragment) OS=Homo sapiens GN=SRPK1 PE=1 SV=1|SRSF protein kinase 1 OS=Homo sapiens GN=SRPK1 PE=1 SV=2|SRSF protein kinase 1 OS=Homo sapiens GN=SRPK1 PE=1 SV=2|Isoform 1 of SRSF protein kinase 1 OS=Homo sapiens GN=SRPK1|Isoform 3 of SRSF protein kinase 1 OS=Homo sapiens GN=SRPK1	3	2.20683	6.62598e-05	0.000126269	hit
ALYREF	E9PB61|Q86V81	THO complex subunit 4 OS=Homo sapiens GN=ALYREF PE=1 SV=1|THO complex subunit 4 OS=Homo sapiens GN=ALYREF PE=1 SV=3	6	3.41064	6.77224e-05	0.000128709	hit
NOL8	Q76FK4|Q76FK4-4	Nucleolar protein 8 OS=Homo sapiens GN=NOL8 PE=1 SV=1|Isoform 4 of Nucleolar protein 8 OS=Homo sapiens GN=NOL8	14	2.58991	6.79284e-05	0.000128754	hit
PPAN	A0A0A6YYI3|A0A0B4J1V8|H7C446|Q9NQ55|Q9NQ55-2|Q9NQ55-3	Protein PPAN-P2RY11 OS=Homo sapiens GN=PPAN-P2RY11 PE=4 SV=1|HCG2039996 OS=Homo sapiens GN=PPAN-P2RY11 PE=3 SV=1|Suppressor of SWI4 1 homolog (Fragment) OS=Homo sapiens GN=PPAN PE=1 SV=1|Suppressor of SWI4 1 homolog OS=Homo sapiens GN=PPAN PE=2 SV=1|Isoform 2 of Suppressor of SWI4 1 homolog OS=Homo sapiens GN=PPAN|Isoform 3 of Suppressor of SWI4 1 homolog OS=Homo sapiens GN=PPAN	16	2.16899	6.81707e-05	0.000128868	hit
NOP58	Q9Y2X3	Nucleolar protein 58 OS=Homo sapiens GN=NOP58 PE=1 SV=1	16	2.06021	6.92709e-05	0.000130599	hit
GEMIN5	Q8TEQ6	Gem-associated protein 5 OS=Homo sapiens GN=GEMIN5 PE=1 SV=3	3	2.88336	7.03542e-05	0.000132288	hit
RPL6	Q02878	60S ribosomal protein L6 OS=Homo sapiens GN=RPL6 PE=1 SV=3	11	2.78665	7.11307e-05	0.000133157	hit
SNRPF	A0A0B4J254|F8W0W6|P62306	Small nuclear ribonucleoprotein F OS=Homo sapiens GN=SNRPF PE=1 SV=1|Small nuclear ribonucleoprotein F OS=Homo sapiens GN=SNRPF PE=1 SV=1|Small nuclear ribonucleoprotein F OS=Homo sapiens GN=SNRPF PE=1 SV=1	2	2.20979	7.11928e-05	0.000133157	hit
SMG6	Q86US8	Telomerase-binding protein EST1A OS=Homo sapiens GN=SMG6 PE=1 SV=2	2	2.27577	7.19167e-05	0.000133891	hit
UNK	Q9C0B0	RING finger protein unkempt homolog OS=Homo sapiens GN=UNK PE=1 SV=2	2	3.0141	7.19639e-05	0.000133891	hit
FASTKD1	Q53R41|Q53R41-2	FAST kinase domain-containing protein 1, mitochondrial OS=Homo sapiens GN=FASTKD1 PE=1 SV=1|Isoform 2 of FAST kinase domain-containing protein 1, mitochondrial OS=Homo sapiens GN=FASTKD1	2	3.90139	7.23824e-05	0.000134316	hit
MYH9	P35579	Myosin-9 OS=Homo sapiens GN=MYH9 PE=1 SV=4	2	2.91415	7.34252e-05	0.000135346	hit
TOP3B	O95985	DNA topoisomerase 3-beta-1 OS=Homo sapiens GN=TOP3B PE=1 SV=1	10	2.06775	7.34848e-05	0.000135346	hit
CARM1	K7EQA8|Q86X55|Q86X55-1|Q86X55-2	Histone-arginine methyltransferase CARM1 (Fragment) OS=Homo sapiens GN=CARM1 PE=1 SV=1|Histone-arginine methyltransferase CARM1 OS=Homo sapiens GN=CARM1 PE=1 SV=3|Isoform 1 of Histone-arginine methyltransferase CARM1 OS=Homo sapiens GN=CARM1|Isoform 2 of Histone-arginine methyltransferase CARM1 OS=Homo sapiens GN=CARM1	2	2.50623	7.35117e-05	0.000135346	hit
SNRPGP15|SNRPG	A8MWD9|F5H013|P62308|Q49AN9	Putative small nuclear ribonucleoprotein G-like protein 15 OS=Homo sapiens GN=SNRPGP15 PE=5 SV=2|Small nuclear ribonucleoprotein G OS=Homo sapiens GN=SNRPG PE=1 SV=1|Small nuclear ribonucleoprotein G OS=Homo sapiens GN=SNRPG PE=1 SV=1|SNRPG protein OS=Homo sapiens GN=SNRPG PE=1 SV=1	2	2.17779	7.40699e-05	0.000136019	hit
LDHA	P00338|P00338-3	L-lactate dehydrogenase A chain OS=Homo sapiens GN=LDHA PE=1 SV=2|Isoform 3 of L-lactate dehydrogenase A chain OS=Homo sapiens GN=LDHA	5	2.50156	7.45473e-05	0.000136224	hit
CEPT1	Q9Y6K0	Choline/ethanolaminephosphotransferase 1 OS=Homo sapiens GN=CEPT1 PE=1 SV=1	2	2.30426	7.46723e-05	0.000136224	hit
RPL10	A0A087WV22|F8W7C6|P27635|X1WI28	60S ribosomal protein L10 OS=Homo sapiens GN=RPL10 PE=1 SV=1|60S ribosomal protein L10 OS=Homo sapiens GN=RPL10 PE=1 SV=2|60S ribosomal protein L10 OS=Homo sapiens GN=RPL10 PE=1 SV=4|60S ribosomal protein L10 (Fragment) OS=Homo sapiens GN=RPL10 PE=1 SV=6	2	2.19023	7.47592e-05	0.000136224	hit
ABCF2	Q9UG63|Q9UG63-2	ATP-binding cassette sub-family F member 2 OS=Homo sapiens GN=ABCF2 PE=1 SV=2|Isoform 2 of ATP-binding cassette sub-family F member 2 OS=Homo sapiens GN=ABCF2	7	2.39051	7.53827e-05	0.000137007	hit
UPF1	Q92900|Q92900-2	Regulator of nonsense transcripts 1 OS=Homo sapiens GN=UPF1 PE=1 SV=2|Isoform 2 of Regulator of nonsense transcripts 1 OS=Homo sapiens GN=UPF1	41	3.20489	7.65941e-05	0.000138851	hit
RPS12	P25398	40S ribosomal protein S12 OS=Homo sapiens GN=RPS12 PE=1 SV=3	3	2.74619	7.70518e-05	0.000139324	hit
SPEN	Q96T58	Msx2-interacting protein OS=Homo sapiens GN=SPEN PE=1 SV=1	40	3.04435	7.8006e-05	0.000140689	hit
KIF1B|KIF1BBETA	A0A087WWA3|O60333|O60333-2|O60333-4|Q4R9M9	Kinesin-like protein KIF1B OS=Homo sapiens GN=KIF1B PE=1 SV=1|Kinesin-like protein KIF1B OS=Homo sapiens GN=KIF1B PE=1 SV=5|Isoform 2 of Kinesin-like protein KIF1B OS=Homo sapiens GN=KIF1B|Isoform 4 of Kinesin-like protein KIF1B OS=Homo sapiens GN=KIF1B|Kinesin family member 1Bbeta isoform II OS=Homo sapiens GN=KIF1Bbeta PE=1 SV=1	2	3.0217	7.8921e-05	0.000141978	hit
YBX1	P67809	Nuclease-sensitive element-binding protein 1 OS=Homo sapiens GN=YBX1 PE=1 SV=3	7	2.98616	7.92572e-05	0.000142186	hit
CPEB1	A0A024R214|A0A087WXG7|A0A087X171|A0A0J9YXP0|Q9BZB8|Q9BZB8-3	Cytoplasmic polyadenylation element binding protein 1, isoform CRA_c OS=Homo sapiens GN=CPEB1 PE=1 SV=1|Cytoplasmic polyadenylation element-binding protein 1 OS=Homo sapiens GN=CPEB1 PE=1 SV=1|Cytoplasmic polyadenylation element-binding protein 1 OS=Homo sapiens GN=CPEB1 PE=1 SV=1|Cytoplasmic polyadenylation element-binding protein 1 (Fragment) OS=Homo sapiens GN=CPEB1 PE=1 SV=1|Cytoplasmic polya…	6	2.3637	7.94391e-05	0.000142186	hit
PUM3	Q15397	Pumilio homolog 3 OS=Homo sapiens GN=PUM3 PE=1 SV=3	24	2.96477	8.02903e-05	0.000143114	hit
ZNF106	Q9H2Y7	Zinc finger protein 106 OS=Homo sapiens GN=ZNF106 PE=1 SV=1	3	3.33538	8.03625e-05	0.000143114	hit
PAPD5	H3BQM0|Q8NDF8|Q8NDF8-5	Non-canonical poly(A) RNA polymerase PAPD5 OS=Homo sapiens GN=PAPD5 PE=1 SV=1|Non-canonical poly(A) RNA polymerase PAPD5 OS=Homo sapiens GN=PAPD5 PE=1 SV=2|Isoform 5 of Non-canonical poly(A) RNA polymerase PAPD5 OS=Homo sapiens GN=PAPD5	2	2.2654	8.20777e-05	0.000145801	hit
NCBP3	Q53F19|Q53F19-2	Nuclear cap-binding protein subunit 3 OS=Homo sapiens GN=NCBP3 PE=1 SV=2|Isoform 2 of Nuclear cap-binding protein subunit 3 OS=Homo sapiens GN=NCBP3	2	2.8883	8.23561e-05	0.000145929	hit
XPO5	Q9HAV4	Exportin-5 OS=Homo sapiens GN=XPO5 PE=1 SV=1	6	2.86928	8.35684e-05	0.000147707	hit
MRM3	Q9HC36	rRNA methyltransferase 3, mitochondrial OS=Homo sapiens GN=MRM3 PE=1 SV=2	6	2.51074	8.44461e-05	0.000148743	hit
UTP4	H3BSH7|Q969X6	U3 small nucleolar RNA-associated protein 4 homolog (Fragment) OS=Homo sapiens GN=UTP4 PE=1 SV=1|U3 small nucleolar RNA-associated protein 4 homolog OS=Homo sapiens GN=UTP4 PE=1 SV=1	12	2.35657	8.45752e-05	0.000148743	hit
DDX51	Q8N8A6	ATP-dependent RNA helicase DDX51 OS=Homo sapiens GN=DDX51 PE=1 SV=3	8	2.78177	8.49719e-05	0.000149034	hit
LAS1L	Q9Y4W2|Q9Y4W2-2	Ribosomal biogenesis protein LAS1L OS=Homo sapiens GN=LAS1L PE=1 SV=2|Isoform 2 of Ribosomal biogenesis protein LAS1L OS=Homo sapiens GN=LAS1L	5	3.50382	8.51622e-05	0.000149034	hit
RNMT	O43148|O43148-2	mRNA cap guanine-N7 methyltransferase OS=Homo sapiens GN=RNMT PE=1 SV=1|Isoform 2 of mRNA cap guanine-N7 methyltransferase OS=Homo sapiens GN=RNMT	2	2.14718	8.62419e-05	0.000150551	hit
RPL3	P39023	60S ribosomal protein L3 OS=Homo sapiens GN=RPL3 PE=1 SV=2	16	3.20096	8.74865e-05	0.000152347	hit
RPL27	P61353	60S ribosomal protein L27 OS=Homo sapiens GN=RPL27 PE=1 SV=2	5	2.45524	8.78387e-05	0.000152585	hit
WDR75	Q8IWA0	WD repeat-containing protein 75 OS=Homo sapiens GN=WDR75 PE=1 SV=1	23	2.96649	8.82128e-05	0.000152859	hit
MMTAG2	Q9BU76|Q9BU76-3|Q9BU76-4	Multiple myeloma tumor-associated protein 2 OS=Homo sapiens GN=MMTAG2 PE=1 SV=1|Isoform 3 of Multiple myeloma tumor-associated protein 2 OS=Homo sapiens GN=MMTAG2|Isoform 4 of Multiple myeloma tumor-associated protein 2 OS=Homo sapiens GN=MMTAG2	2	2.41683	9.00612e-05	0.00015568	hit
RCL1	Q9Y2P8	RNA 3'-terminal phosphate cyclase-like protein OS=Homo sapiens GN=RCL1 PE=1 SV=3	2	3.27562	9.2221e-05	0.000159025	hit
C1QBP	I3L3B0|I3L3Q7|Q07021	Complement component 1 Q subcomponent-binding protein, mitochondrial OS=Homo sapiens GN=C1QBP PE=1 SV=1|Complement component 1 Q subcomponent-binding protein, mitochondrial (Fragment) OS=Homo sapiens GN=C1QBP PE=1 SV=1|Complement component 1 Q subcomponent-binding protein, mitochondrial OS=Homo sapiens GN=C1QBP PE=1 SV=1	2	3.3094	9.3022e-05	0.000160016	hit
SUGP2	M0R2Z9|Q8IX01|Q8IX01-3|Q8IX01-4	SURP and G-patch domain-containing protein 2 OS=Homo sapiens GN=SUGP2 PE=1 SV=1|SURP and G-patch domain-containing protein 2 OS=Homo sapiens GN=SUGP2 PE=1 SV=2|Isoform 3 of SURP and G-patch domain-containing protein 2 OS=Homo sapiens GN=SUGP2|Isoform 4 of SURP and G-patch domain-containing protein 2 OS=Homo sapiens GN=SUGP2	6	3.77261	9.45738e-05	0.00016229	hit
RPL18	G3V203|H0YHA7|J3QQ67|Q07020|Q07020-2	60S ribosomal protein L18 OS=Homo sapiens GN=RPL18 PE=1 SV=1|60S ribosomal protein L18 (Fragment) OS=Homo sapiens GN=RPL18 PE=1 SV=1|60S ribosomal protein L18 (Fragment) OS=Homo sapiens GN=RPL18 PE=1 SV=1|60S ribosomal protein L18 OS=Homo sapiens GN=RPL18 PE=1 SV=2|Isoform 2 of 60S ribosomal protein L18 OS=Homo sapiens GN=RPL18	4	2.42299	9.52929e-05	0.000162558	hit
DDX27	B7Z6D5|Q96GQ7	Probable ATP-dependent RNA helicase DDX27 OS=Homo sapiens GN=DDX27 PE=1 SV=1|Probable ATP-dependent RNA helicase DDX27 OS=Homo sapiens GN=DDX27 PE=1 SV=2	20	2.41721	9.54161e-05	0.000162558	hit
MKI67	A0A087WV66|P46013	Antigen KI-67 OS=Homo sapiens GN=MKI67 PE=1 SV=1|Antigen KI-67 OS=Homo sapiens GN=MKI67 PE=1 SV=2	95	2.73847	9.54195e-05	0.000162558	hit
ZNFX1	Q9P2E3	NFX1-type zinc finger-containing protein 1 OS=Homo sapiens GN=ZNFX1 PE=2 SV=2	4	2.02704	9.60423e-05	0.000163226	hit
UBA1	P22314|P22314-2	Ubiquitin-like modifier-activating enzyme 1 OS=Homo sapiens GN=UBA1 PE=1 SV=3|Isoform 2 of Ubiquitin-like modifier-activating enzyme 1 OS=Homo sapiens GN=UBA1	4	2.55184	9.68537e-05	0.00016421	hit
USP36	Q9P275|Q9P275-2	Ubiquitin carboxyl-terminal hydrolase 36 OS=Homo sapiens GN=USP36 PE=1 SV=3|Isoform 2 of Ubiquitin carboxyl-terminal hydrolase 36 OS=Homo sapiens GN=USP36	14	2.56852	9.72391e-05	0.000164469	hit
DHX37	F5H3Y4|Q8IY37	Probable ATP-dependent RNA helicase DHX37 OS=Homo sapiens GN=DHX37 PE=1 SV=1|Probable ATP-dependent RNA helicase DHX37 OS=Homo sapiens GN=DHX37 PE=1 SV=1	2	2.62918	9.78342e-05	0.000165081	hit
SLC25A5|SLC25A6	P05141|P12236	ADP/ATP translocase 2 OS=Homo sapiens GN=SLC25A5 PE=1 SV=7|ADP/ATP translocase 3 OS=Homo sapiens GN=SLC25A6 PE=1 SV=4	2	2.52324	9.92681e-05	0.000167101	hit
TDRD3	Q9H7E2-3	Isoform 3 of Tudor domain-containing protein 3 OS=Homo sapiens GN=TDRD3	7	2.70702	0.000101509	0.000170468	hit
SNRPD2	P62316	Small nuclear ribonucleoprotein Sm D2 OS=Homo sapiens GN=SNRPD2 PE=1 SV=1	4	2.37119	0.00010259	0.000171875	hit
PNO1	Q9NRX1	RNA-binding protein PNO1 OS=Homo sapiens GN=PNO1 PE=1 SV=1	2	3.50949	0.000105713	0.000176096	hit
PPIA	C9J5S7|F8WE65|P62937	Peptidyl-prolyl cis-trans isomerase OS=Homo sapiens GN=PPIA PE=1 SV=1|Peptidyl-prolyl cis-trans isomerase OS=Homo sapiens GN=PPIA PE=1 SV=1|Peptidyl-prolyl cis-trans isomerase A OS=Homo sapiens GN=PPIA PE=1 SV=2	3	2.50632	0.00010538	0.000176096	hit
TRMT1L	Q7Z2T5	TRMT1-like protein OS=Homo sapiens GN=TRMT1L PE=1 SV=2	9	2.43299	0.000105948	0.000176096	hit
SRRM2	Q9UQ35	Serine/arginine repetitive matrix protein 2 OS=Homo sapiens GN=SRRM2 PE=1 SV=2	51	2.72396	0.000106106	0.000176096	hit
DHX15	O43143	Pre-mRNA-splicing factor ATP-dependent RNA helicase DHX15 OS=Homo sapiens GN=DHX15 PE=1 SV=2	15	2.61298	0.000106464	0.000176277	hit
BCLAF1	Q9NYF8|Q9NYF8-2	Bcl-2-associated transcription factor 1 OS=Homo sapiens GN=BCLAF1 PE=1 SV=2|Isoform 2 of Bcl-2-associated transcription factor 1 OS=Homo sapiens GN=BCLAF1	7	2.13974	0.000106957	0.000176679	hit
RACK1	H0Y8W2|H0YAM7|J3KPE3|P63244	Receptor of-activated protein C kinase 1 (Fragment) OS=Homo sapiens GN=RACK1 PE=1 SV=1|Receptor of-activated protein C kinase 1 (Fragment) OS=Homo sapiens GN=RACK1 PE=1 SV=1|Receptor of-activated protein C kinase 1 OS=Homo sapiens GN=RACK1 PE=1 SV=1|Receptor of activated protein C kinase 1 OS=Homo sapiens GN=RACK1 PE=1 SV=3	7	2.65907	0.000107591	0.000177313	hit
RRP1B	Q14684	Ribosomal RNA processing protein 1 homolog B OS=Homo sapiens GN=RRP1B PE=1 SV=3	16	2.5759	0.000108341	0.000178133	hit
GART	P22102	Trifunctional purine biosynthetic protein adenosine-3 OS=Homo sapiens GN=GART PE=1 SV=1	3	2.33648	0.000108801	0.000178474	hit
SRSF8	Q9BRL6|Q9BRL6-2	Serine/arginine-rich splicing factor 8 OS=Homo sapiens GN=SRSF8 PE=1 SV=1|Isoform 2 of Serine/arginine-rich splicing factor 8 OS=Homo sapiens GN=SRSF8	2	2.49099	0.000109217	0.000178741	hit
SON	P18583-5|P18583-6	Isoform D of Protein SON OS=Homo sapiens GN=SON|Isoform E of Protein SON OS=Homo sapiens GN=SON	15	2.48737	0.000109742	0.000179186	hit
HNRNPUL1	A0A0A0MRA5|B7Z4B8|Q9BUJ2|Q9BUJ2-2|Q9BUJ2-4	Heterogeneous nuclear ribonucleoprotein U-like protein 1 OS=Homo sapiens GN=HNRNPUL1 PE=1 SV=1|Heterogeneous nuclear ribonucleoprotein U-like protein 1 OS=Homo sapiens GN=HNRNPUL1 PE=1 SV=1|Heterogeneous nuclear ribonucleoprotein U-like protein 1 OS=Homo sapiens GN=HNRNPUL1 PE=1 SV=2|Isoform 2 of Heterogeneous nuclear ribonucleoprotein U-like protein 1 OS=Homo sapiens GN=HNRNPUL1|Isoform 4 of Het…	15	3.7683	0.000111099	0.000180984	hit
PRMT1	E9PKG1|H7C2I1|Q99873|Q99873-2|Q99873-3|Q99873-4	Protein arginine N-methyltransferase 1 OS=Homo sapiens GN=PRMT1 PE=1 SV=1|Protein arginine N-methyltransferase 1 OS=Homo sapiens GN=PRMT1 PE=1 SV=1|Protein arginine N-methyltransferase 1 OS=Homo sapiens GN=PRMT1 PE=1 SV=2|Isoform 2 of Protein arginine N-methyltransferase 1 OS=Homo sapiens GN=PRMT1|Isoform 3 of Protein arginine N-methyltransferase 1 OS=Homo sapiens GN=PRMT1|Isoform 4 of Protein ar…	3	2.35765	0.0001116	0.000181382	hit
SUPV3L1	Q8IYB8	ATP-dependent RNA helicase SUPV3L1, mitochondrial OS=Homo sapiens GN=SUPV3L1 PE=1 SV=1	4	2.29925	0.00011201	0.000181631	hit
DIEXF	Q68CQ4	Digestive organ expansion factor homolog OS=Homo sapiens GN=DIEXF PE=1 SV=2	13	2.21199	0.000112405	0.000181786	hit
RPL26L1|RPL26|J3QQQ9	E5RIT6|J3KTJ8|J3QQQ9|J3QQV1|J3QRC4|J3QRI7|P61254|Q9UNX3	60S ribosomal protein L26-like 1 (Fragment) OS=Homo sapiens GN=RPL26L1 PE=1 SV=1|60S ribosomal protein L26 (Fragment) OS=Homo sapiens GN=RPL26 PE=4 SV=7|Uncharacterized protein OS=Homo sapiens PE=4 SV=1|60S ribosomal protein L26 OS=Homo sapiens GN=RPL26 PE=4 SV=1|60S ribosomal protein L26 (Fragment) OS=Homo sapiens GN=RPL26 PE=4 SV=1|60S ribosomal protein L26 (Fragment) OS=Homo sapiens GN=RPL26 P…	4	2.34386	0.00011262	0.000181786	hit
RPL14	E7EPB3|P50914	60S ribosomal protein L14 OS=Homo sapiens GN=RPL14 PE=1 SV=1|60S ribosomal protein L14 OS=Homo sapiens GN=RPL14 PE=1 SV=4	5	2.93869	0.000113463	0.000182421	hit
NOC3L	Q8WTT2	Nucleolar complex protein 3 homolog OS=Homo sapiens GN=NOC3L PE=1 SV=1	16	3.08429	0.000113529	0.000182421	hit
DHX33	Q9H6R0	Putative ATP-dependent RNA helicase DHX33 OS=Homo sapiens GN=DHX33 PE=1 SV=2	5	1.90469	0.000114761	0.000183982	hit
MTDH	Q86UE4	Protein LYRIC OS=Homo sapiens GN=MTDH PE=1 SV=2	11	1.90646	0.000115406	0.000184597	hit
NEMF	G3V5V3|O60524|O60524-3|O60524-4	Nuclear export mediator factor NEMF (Fragment) OS=Homo sapiens GN=NEMF PE=1 SV=7|Nuclear export mediator factor NEMF OS=Homo sapiens GN=NEMF PE=1 SV=4|Isoform 3 of Nuclear export mediator factor NEMF OS=Homo sapiens GN=NEMF|Isoform 4 of Nuclear export mediator factor NEMF OS=Homo sapiens GN=NEMF	3	2.11945	0.000115922	0.000185005	hit
NOL9	Q5SY16	Polynucleotide 5'-hydroxyl-kinase NOL9 OS=Homo sapiens GN=NOL9 PE=1 SV=1	3	3.25427	0.000116874	0.000186103	hit
RPA1	P27694	Replication protein A 70 kDa DNA-binding subunit OS=Homo sapiens GN=RPA1 PE=1 SV=2	7	3.16008	0.000117233	0.000186255	hit
BMS1	Q14692	Ribosome biogenesis protein BMS1 homolog OS=Homo sapiens GN=BMS1 PE=1 SV=1	31	2.63195	0.00011926	0.000189052	hit
RPL31	P62899	60S ribosomal protein L31 OS=Homo sapiens GN=RPL31 PE=1 SV=1	2	2.01704	0.000121053	0.000191121	hit
CCT4	P50991	T-complex protein 1 subunit delta OS=Homo sapiens GN=CCT4 PE=1 SV=4	2	3.36225	0.0001212	0.000191121	hit
PHF6	A0A0D9SGE8|Q5JRC6|Q8IWS0|Q8IWS0-2|Q8IWS0-3|Q8IWS0-4|Q8IWS0-5	PHD finger protein 6 OS=Homo sapiens GN=PHF6 PE=1 SV=1|PHD finger protein 6 OS=Homo sapiens GN=PHF6 PE=1 SV=1|PHD finger protein 6 OS=Homo sapiens GN=PHF6 PE=1 SV=1|Isoform 2 of PHD finger protein 6 OS=Homo sapiens GN=PHF6|Isoform 3 of PHD finger protein 6 OS=Homo sapiens GN=PHF6|Isoform 4 of PHD finger protein 6 OS=Homo sapiens GN=PHF6|Isoform 5 of PHD finger protein 6 OS=Homo sapiens GN=PHF6	2	2.02322	0.000121377	0.000191121	hit
NPM1	P06748|P06748-2	Nucleophosmin OS=Homo sapiens GN=NPM1 PE=1 SV=2|Isoform 2 of Nucleophosmin OS=Homo sapiens GN=NPM1	11	2.45914	0.000121919	0.000191548	hit
RPL13	J3QSB4|P26373	60S ribosomal protein L13 (Fragment) OS=Homo sapiens GN=RPL13 PE=1 SV=1|60S ribosomal protein L13 OS=Homo sapiens GN=RPL13 PE=1 SV=4	4	2.87167	0.000123367	0.000193393	hit
ESF1	Q9H501	ESF1 homolog OS=Homo sapiens GN=ESF1 PE=1 SV=1	10	3.05304	0.000124145	0.000194182	hit
FYTTD1	Q96QD9|Q96QD9-2	UAP56-interacting factor OS=Homo sapiens GN=FYTTD1 PE=1 SV=3|Isoform 2 of UAP56-interacting factor OS=Homo sapiens GN=FYTTD1	4	2.39815	0.000124964	0.000195032	hit
MAP4	E7EVA0|P27816|P27816-6	Microtubule-associated protein OS=Homo sapiens GN=MAP4 PE=1 SV=1|Microtubule-associated protein 4 OS=Homo sapiens GN=MAP4 PE=1 SV=3|Isoform 6 of Microtubule-associated protein 4 OS=Homo sapiens GN=MAP4	12	2.10911	0.000126425	0.000196878	hit
PARP12	Q9H0J9	Poly [ADP-ribose] polymerase 12 OS=Homo sapiens GN=PARP12 PE=1 SV=1	13	3.60522	0.000126756	0.000196959	hit
WDR46	O15213	WD repeat-containing protein 46 OS=Homo sapiens GN=WDR46 PE=1 SV=3	14	3.07593	0.000127259	0.000197308	hit
FLNB	O75369|O75369-2|O75369-3|O75369-4|O75369-5|O75369-6|O75369-8|O75369-9	Filamin-B OS=Homo sapiens GN=FLNB PE=1 SV=2|Isoform 2 of Filamin-B OS=Homo sapiens GN=FLNB|Isoform 3 of Filamin-B OS=Homo sapiens GN=FLNB|Isoform 4 of Filamin-B OS=Homo sapiens GN=FLNB|Isoform 5 of Filamin-B OS=Homo sapiens GN=FLNB|Isoform 6 of Filamin-B OS=Homo sapiens GN=FLNB|Isoform 8 of Filamin-B OS=Homo sapiens GN=FLNB|Isoform 9 of Filamin-B OS=Homo sapiens GN=FLNB	2	2.00717	0.000128626	0.000198991	hit
CLUH	I3L2B0|K7EIG1|O75153	Clustered mitochondria protein homolog (Fragment) OS=Homo sapiens GN=CLUH PE=1 SV=2|Clustered mitochondria protein homolog (Fragment) OS=Homo sapiens GN=CLUH PE=1 SV=2|Clustered mitochondria protein homolog OS=Homo sapiens GN=CLUH PE=1 SV=2	5	2.98215	0.00012993	0.000200569	hit
SAFB2	Q14151	Scaffold attachment factor B2 OS=Homo sapiens GN=SAFB2 PE=1 SV=1	4	4.13516	0.000134058	0.00020649	hit
RPN1	P04843	Dolichyl-diphosphooligosaccharide--protein glycosyltransferase subunit 1 OS=Homo sapiens GN=RPN1 PE=1 SV=1	3	2.14772	0.000134547	0.000206793	hit
URB1	O60287	Nucleolar pre-ribosomal-associated protein 1 OS=Homo sapiens GN=URB1 PE=1 SV=4	31	2.7619	0.000134902	0.000206889	hit
ZCCHC11	A0A0C4DFM7|Q5TAX3	Terminal uridylyltransferase 4 OS=Homo sapiens GN=ZCCHC11 PE=1 SV=1|Terminal uridylyltransferase 4 OS=Homo sapiens GN=ZCCHC11 PE=1 SV=3	3	2.1925	0.000137023	0.000209686	hit
EIF2AK2	P19525|P19525-2	Interferon-induced, double-stranded RNA-activated protein kinase OS=Homo sapiens GN=EIF2AK2 PE=1 SV=2|Isoform 2 of Interferon-induced, double-stranded RNA-activated protein kinase OS=Homo sapiens GN=EIF2AK2	2	2.08486	0.000138744	0.000211861	hit
DIAPH1	A0A0G2JH68|A0A140T8Z0	Protein diaphanous homolog 1 OS=Homo sapiens GN=DIAPH1 PE=1 SV=1|Protein diaphanous homolog 1 OS=Homo sapiens GN=DIAPH1 PE=1 SV=1	4	2.83995	0.000143756	0.000219042	hit
RRP8	O43159	Ribosomal RNA-processing protein 8 OS=Homo sapiens GN=RRP8 PE=1 SV=2	7	2.02096	0.000146423	0.000222626	hit
UTP20	O75691	Small subunit processome component 20 homolog OS=Homo sapiens GN=UTP20 PE=1 SV=3	41	3.06517	0.000152831	0.000231481	hit
ZRANB2	A0A0C4DGV5|O95218|O95218-2	Zinc finger Ran-binding domain-containing protein 2 OS=Homo sapiens GN=ZRANB2 PE=1 SV=1|Zinc finger Ran-binding domain-containing protein 2 OS=Homo sapiens GN=ZRANB2 PE=1 SV=2|Isoform 2 of Zinc finger Ran-binding domain-containing protein 2 OS=Homo sapiens GN=ZRANB2	4	3.67571	0.000152902	0.000231481	hit
TLN1	Q9Y490	Talin-1 OS=Homo sapiens GN=TLN1 PE=1 SV=3	2	2.09667	0.000153466	0.000231838	hit
UTP18	Q9Y5J1	U3 small nucleolar RNA-associated protein 18 homolog OS=Homo sapiens GN=UTP18 PE=1 SV=3	11	3.43436	0.000153871	0.000231954	hit
TRMT2A	F2Z2W7|Q8IZ69|Q8IZ69-2	tRNA (uracil-5-)-methyltransferase homolog A OS=Homo sapiens GN=TRMT2A PE=1 SV=1|tRNA (uracil-5-)-methyltransferase homolog A OS=Homo sapiens GN=TRMT2A PE=1 SV=2|Isoform 2 of tRNA (uracil-5-)-methyltransferase homolog A OS=Homo sapiens GN=TRMT2A	3	2.49188	0.000157183	0.000236443	hit
CORO1A	P31146	Coronin-1A OS=Homo sapiens GN=CORO1A PE=1 SV=4	5	2.21652	0.000157988	0.000237149	hit
AATF	Q9NY61	Protein AATF OS=Homo sapiens GN=AATF PE=1 SV=1	11	3.91799	0.000158865	0.000237961	hit
ARF3|ARF1	P61204|P61204-2|P84077	ADP-ribosylation factor 3 OS=Homo sapiens GN=ARF3 PE=1 SV=2|Isoform 2 of ADP-ribosylation factor 3 OS=Homo sapiens GN=ARF3|ADP-ribosylation factor 1 OS=Homo sapiens GN=ARF1 PE=1 SV=2	2	2.87715	0.000160275	0.000239566	hit
TCOF1	E7ETY2|J3KQ96|Q13428|Q13428-3|Q13428-4|Q13428-6|Q13428-7	Treacle protein OS=Homo sapiens GN=TCOF1 PE=1 SV=1|Treacle protein (Fragment) OS=Homo sapiens GN=TCOF1 PE=1 SV=1|Treacle protein OS=Homo sapiens GN=TCOF1 PE=1 SV=3|Isoform 3 of Treacle protein OS=Homo sapiens GN=TCOF1|Isoform 4 of Treacle protein OS=Homo sapiens GN=TCOF1|Isoform 6 of Treacle protein OS=Homo sapiens GN=TCOF1|Isoform 7 of Treacle protein OS=Homo sapiens GN=TCOF1	23	2.26202	0.000160981	0.000240112	hit
IFI16	Q16666|Q16666-2|Q16666-3	Gamma-interferon-inducible protein 16 OS=Homo sapiens GN=IFI16 PE=1 SV=3|Isoform 2 of Gamma-interferon-inducible protein 16 OS=Homo sapiens GN=IFI16|Isoform 3 of Gamma-interferon-inducible protein 16 OS=Homo sapiens GN=IFI16	24	2.67283	0.000163528	0.000243399	hit
ACIN1	E7EQT4|Q9UKV3|Q9UKV3-5|S4R3H4	Apoptotic chromatin condensation inducer in the nucleus OS=Homo sapiens GN=ACIN1 PE=1 SV=2|Apoptotic chromatin condensation inducer in the nucleus OS=Homo sapiens GN=ACIN1 PE=1 SV=2|Isoform 4 of Apoptotic chromatin condensation inducer in the nucleus OS=Homo sapiens GN=ACIN1|Apoptotic chromatin condensation inducer in the nucleus OS=Homo sapiens GN=ACIN1 PE=1 SV=1	3	2.78968	0.000166268	0.000246957	hit
MAP4K4	A0A0D9SEY1|A0A0D9SG62|E7EN19|E7ENQ1|E7ESS2|E7EX83|G3XAA2|G5E948|H7C360|O95819|O95819-2|O95819-3|O95819-4|O95819-5	Mitogen-activated protein kinase kinase kinase kinase 4 OS=Homo sapiens GN=MAP4K4 PE=1 SV=1|Mitogen-activated protein kinase kinase kinase kinase 4 OS=Homo sapiens GN=MAP4K4 PE=1 SV=1|Mitogen-activated protein kinase kinase kinase kinase 4 OS=Homo sapiens GN=MAP4K4 PE=1 SV=1|Mitogen-activated protein kinase kinase kinase kinase 4 OS=Homo sapiens GN=MAP4K4 PE=1 SV=1|Mitogen-activated protein kinas…	3	1.96692	0.00016755	0.000247888	hit
SNRNP70	P08621|P08621-2	U1 small nuclear ribonucleoprotein 70 kDa OS=Homo sapiens GN=SNRNP70 PE=1 SV=2|Isoform 2 of U1 small nuclear ribonucleoprotein 70 kDa OS=Homo sapiens GN=SNRNP70	3	4.06757	0.000167596	0.000247888	hit
GNL3L	Q9NVN8	Guanine nucleotide-binding protein-like 3-like protein OS=Homo sapiens GN=GNL3L PE=1 SV=1	6	3.23874	0.000168426	0.000248596	hit
TUBB	P07437	Tubulin beta chain OS=Homo sapiens GN=TUBB PE=1 SV=2	4	3.01438	0.000169862	0.000250193	hit
TNRC6B	H0Y720|Q9UPQ9|Q9UPQ9-1	Trinucleotide repeat-containing gene 6B protein (Fragment) OS=Homo sapiens GN=TNRC6B PE=1 SV=1|Trinucleotide repeat-containing gene 6B protein OS=Homo sapiens GN=TNRC6B PE=1 SV=4|Isoform 2 of Trinucleotide repeat-containing gene 6B protein OS=Homo sapiens GN=TNRC6B	3	2.36836	0.000170466	0.00025056	hit
PRPF4B	Q13523	Serine/threonine-protein kinase PRP4 homolog OS=Homo sapiens GN=PRPF4B PE=1 SV=3	12	2.76229	0.000172842	0.000253526	hit
RPS4X	P62701	40S ribosomal protein S4, X isoform OS=Homo sapiens GN=RPS4X PE=1 SV=2	9	2.24781	0.000174288	0.000255118	hit
DDX52	Q9Y2R4	Probable ATP-dependent RNA helicase DDX52 OS=Homo sapiens GN=DDX52 PE=1 SV=3	7	4.26663	0.000176701	0.000258018	hit
DDX28	Q9NUL7	Probable ATP-dependent RNA helicase DDX28 OS=Homo sapiens GN=DDX28 PE=1 SV=2	2	1.96875	0.000177123	0.000258018	hit
SF3B1	O75533	Splicing factor 3B subunit 1 OS=Homo sapiens GN=SF3B1 PE=1 SV=3	8	3.66403	0.000177365	0.000258018	hit
ALKBH5	Q6P6C2|Q6P6C2-1	RNA demethylase ALKBH5 OS=Homo sapiens GN=ALKBH5 PE=1 SV=2|Isoform 1 of RNA demethylase ALKBH5 OS=Homo sapiens GN=ALKBH5	3	2.98893	0.00017973	0.000260922	hit
POLDIP3	F6VRR5|Q9BY77|Q9BY77-2	Polymerase delta-interacting protein 3 OS=Homo sapiens GN=POLDIP3 PE=1 SV=1|Polymerase delta-interacting protein 3 OS=Homo sapiens GN=POLDIP3 PE=1 SV=2|Isoform 2 of Polymerase delta-interacting protein 3 OS=Homo sapiens GN=POLDIP3	3	2.38511	0.000180381	0.000261331	hit
TXN	P10599|P10599-2	Thioredoxin OS=Homo sapiens GN=TXN PE=1 SV=3|Isoform 2 of Thioredoxin OS=Homo sapiens GN=TXN	3	2.04202	0.00018507	0.000267576	hit
DDX49	Q9Y6V7	Probable ATP-dependent RNA helicase DDX49 OS=Homo sapiens GN=DDX49 PE=1 SV=1	3	3.19813	0.000194203	0.000279071	hit
NOP2	P46087-2	Isoform 2 of Probable 28S rRNA (cytosine(4447)-C(5))-methyltransferase OS=Homo sapiens GN=NOP2	19	3.02829	0.000193433	0.000279071	hit
PDCD11	Q14690	Protein RRP5 homolog OS=Homo sapiens GN=PDCD11 PE=1 SV=3	98	2.04861	0.000194205	0.000279071	hit
YTHDC2	Q9H6S0	Probable ATP-dependent RNA helicase YTHDC2 OS=Homo sapiens GN=YTHDC2 PE=1 SV=2	12	2.05893	0.000196345	0.000281251	hit
RBM4B	Q9BQ04	RNA-binding protein 4B OS=Homo sapiens GN=RBM4B PE=1 SV=1	2	1.8173	0.000196518	0.000281251	hit
PKM	B4DNK4|H3BTN5|P14618|P14618-2	Pyruvate kinase OS=Homo sapiens GN=PKM PE=1 SV=1|Pyruvate kinase (Fragment) OS=Homo sapiens GN=PKM PE=1 SV=1|Pyruvate kinase PKM OS=Homo sapiens GN=PKM PE=1 SV=4|Isoform M1 of Pyruvate kinase PKM OS=Homo sapiens GN=PKM	6	2.80545	0.000199398	0.000284148	hit
SCAF11	F8VXG7|Q99590|Q99590-2	Protein SCAF11 OS=Homo sapiens GN=SCAF11 PE=1 SV=1|Protein SCAF11 OS=Homo sapiens GN=SCAF11 PE=1 SV=2|Isoform 2 of Protein SCAF11 OS=Homo sapiens GN=SCAF11	2	1.85441	0.000199655	0.000284148	hit
WDR36	A0A0A0MTB8|Q8NI36	WD repeat-containing protein 36 OS=Homo sapiens GN=WDR36 PE=1 SV=1|WD repeat-containing protein 36 OS=Homo sapiens GN=WDR36 PE=1 SV=1	5	2.73149	0.000199748	0.000284148	hit
EIF2A	Q9BY44|Q9BY44-3|Q9BY44-4	Eukaryotic translation initiation factor 2A OS=Homo sapiens GN=EIF2A PE=1 SV=3|Isoform 3 of Eukaryotic translation initiation factor 2A OS=Homo sapiens GN=EIF2A|Isoform 4 of Eukaryotic translation initiation factor 2A OS=Homo sapiens GN=EIF2A	4	1.98518	0.000201369	0.00028588	hit
FYB	O15117|O15117-2|O15117-3	FYN-binding protein OS=Homo sapiens GN=FYB PE=1 SV=2|Isoform FYB-130 of FYN-binding protein OS=Homo sapiens GN=FYB|Isoform 3 of FYN-binding protein OS=Homo sapiens GN=FYB	2	2.4928	0.000201994	0.000286011	hit
UPF3B	Q9BZI7|Q9BZI7-2	Regulator of nonsense transcripts 3B OS=Homo sapiens GN=UPF3B PE=1 SV=1|Isoform 2 of Regulator of nonsense transcripts 3B OS=Homo sapiens GN=UPF3B	2	1.88468	0.000202271	0.000286011	hit
XRN1	H7C5E4|Q8IZH2|Q8IZH2-2	5'-3' exoribonuclease 1 (Fragment) OS=Homo sapiens GN=XRN1 PE=1 SV=1|5'-3' exoribonuclease 1 OS=Homo sapiens GN=XRN1 PE=1 SV=1|Isoform 2 of 5'-3' exoribonuclease 1 OS=Homo sapiens GN=XRN1	3	1.97275	0.000202843	0.000286247	hit
CHD1	O14646|O14646-2	Chromodomain-helicase-DNA-binding protein 1 OS=Homo sapiens GN=CHD1 PE=1 SV=2|Isoform 2 of Chromodomain-helicase-DNA-binding protein 1 OS=Homo sapiens GN=CHD1	8	1.82117	0.000205433	0.000289325	hit
RRP1	P56182	Ribosomal RNA processing protein 1 homolog A OS=Homo sapiens GN=RRP1 PE=1 SV=1	8	3.11705	0.000205845	0.000289329	hit
RBM19	Q9Y4C8	Probable RNA-binding protein 19 OS=Homo sapiens GN=RBM19 PE=1 SV=3	31	3.34167	0.000206944	0.000290297	hit
PHRF1	A0A0J9YWD5|A0A0J9YYB5|B7ZM65|E9PJ24|F8WEF5|Q9P1Y6|Q9P1Y6-3	PHD and RING finger domain-containing protein 1 OS=Homo sapiens GN=PHRF1 PE=1 SV=1|PHD and RING finger domain-containing protein 1 OS=Homo sapiens GN=PHRF1 PE=1 SV=1|PHD and RING finger domain-containing protein 1 OS=Homo sapiens GN=PHRF1 PE=1 SV=1|PHD and RING finger domain-containing protein 1 OS=Homo sapiens GN=PHRF1 PE=1 SV=1|PHD and RING finger domain-containing protein 1 OS=Homo sapiens GN=…	3	2.02376	0.000207637	0.000290692	hit
KIF2A	O00139|O00139-1|O00139-2|O00139-4|O00139-5	Kinesin-like protein KIF2A OS=Homo sapiens GN=KIF2A PE=1 SV=3|Isoform 1 of Kinesin-like protein KIF2A OS=Homo sapiens GN=KIF2A|Isoform 2 of Kinesin-like protein KIF2A OS=Homo sapiens GN=KIF2A|Isoform 4 of Kinesin-like protein KIF2A OS=Homo sapiens GN=KIF2A|Isoform 5 of Kinesin-like protein KIF2A OS=Homo sapiens GN=KIF2A	2	3.33721	0.000210853	0.000294611	hit
AHNAK	Q09666	Neuroblast differentiation-associated protein AHNAK OS=Homo sapiens GN=AHNAK PE=1 SV=2	8	2.06412	0.000213295	0.000297435	hit
DDX47	Q9H0S4	Probable ATP-dependent RNA helicase DDX47 OS=Homo sapiens GN=DDX47 PE=1 SV=1	5	3.20899	0.000215153	0.000299435	hit
EIF3L	B0QY89|Q9Y262|Q9Y262-2	Eukaryotic translation initiation factor 3 subunit L OS=Homo sapiens GN=EIF3L PE=1 SV=1|Eukaryotic translation initiation factor 3 subunit L OS=Homo sapiens GN=EIF3L PE=1 SV=1|Isoform 2 of Eukaryotic translation initiation factor 3 subunit L OS=Homo sapiens GN=EIF3L	4	1.80365	0.000217598	0.000302243	hit
ZC3H15	Q8WU90	Zinc finger CCCH domain-containing protein 15 OS=Homo sapiens GN=ZC3H15 PE=1 SV=1	7	1.96954	0.000224231	0.000310846	hit
DNTTIP2	Q5QJE6	Deoxynucleotidyltransferase terminal-interacting protein 2 OS=Homo sapiens GN=DNTTIP2 PE=1 SV=2	18	2.93036	0.000225961	0.000312631	hit
RPL7L1	Q6DKI1	60S ribosomal protein L7-like 1 OS=Homo sapiens GN=RPL7L1 PE=1 SV=1	8	3.91905	0.00023566	0.000325222	hit
GTPBP4	Q9BZE4	Nucleolar GTP-binding protein 1 OS=Homo sapiens GN=GTPBP4 PE=1 SV=3	22	3.39894	0.000235981	0.000325222	hit
TCERG1	O14776|O14776-2	Transcription elongation regulator 1 OS=Homo sapiens GN=TCERG1 PE=1 SV=2|Isoform 2 of Transcription elongation regulator 1 OS=Homo sapiens GN=TCERG1	3	3.06838	0.000236488	0.000325286	hit
MRPS27	G5EA06|Q92552|Q92552-2	28S ribosomal protein S27, mitochondrial OS=Homo sapiens GN=MRPS27 PE=1 SV=1|28S ribosomal protein S27, mitochondrial OS=Homo sapiens GN=MRPS27 PE=1 SV=3|Isoform 2 of 28S ribosomal protein S27, mitochondrial OS=Homo sapiens GN=MRPS27	2	2.41065	0.000239372	0.000328613	hit
PRDX1	A0A0A0MSI0|Q06830	Peroxiredoxin-1 (Fragment) OS=Homo sapiens GN=PRDX1 PE=1 SV=1|Peroxiredoxin-1 OS=Homo sapiens GN=PRDX1 PE=1 SV=1	5	2.83853	0.000243037	0.000332998	hit
PARP1	P09874	Poly [ADP-ribose] polymerase 1 OS=Homo sapiens GN=PARP1 PE=1 SV=4	5	2.27724	0.000244811	0.000334781	hit
SECISBP2L	Q93073|Q93073-2	Selenocysteine insertion sequence-binding protein 2-like OS=Homo sapiens GN=SECISBP2L PE=1 SV=3|Isoform 2 of Selenocysteine insertion sequence-binding protein 2-like OS=Homo sapiens GN=SECISBP2L	4	2.3935	0.000246361	0.000336249	hit
DIS3L2	Q8IYB7	DIS3-like exonuclease 2 OS=Homo sapiens GN=DIS3L2 PE=1 SV=4	2	3.74163	0.000250733	0.000341228	hit
EXOSC10	Q01780|Q01780-2	Exosome component 10 OS=Homo sapiens GN=EXOSC10 PE=1 SV=2|Isoform 2 of Exosome component 10 OS=Homo sapiens GN=EXOSC10	17	2.82016	0.000250974	0.000341228	hit
TRIP12	Q14669|Q14669-2|Q14669-3|Q14669-4	E3 ubiquitin-protein ligase TRIP12 OS=Homo sapiens GN=TRIP12 PE=1 SV=1|Isoform 2 of E3 ubiquitin-protein ligase TRIP12 OS=Homo sapiens GN=TRIP12|Isoform 3 of E3 ubiquitin-protein ligase TRIP12 OS=Homo sapiens GN=TRIP12|Isoform 4 of E3 ubiquitin-protein ligase TRIP12 OS=Homo sapiens GN=TRIP12	4	2.52576	0.000254988	0.00034602	hit
VCP	P55072	Transitional endoplasmic reticulum ATPase OS=Homo sapiens GN=VCP PE=1 SV=4	2	2.2309	0.000255793	0.000346447	hit
ZCCHC7	Q8N3Z6	Zinc finger CCHC domain-containing protein 7 OS=Homo sapiens GN=ZCCHC7 PE=1 SV=2	4	1.93608	0.000259474	0.000350761	hit
AP3D1	O14617|O14617-2|O14617-3|O14617-4|O14617-5	AP-3 complex subunit delta-1 OS=Homo sapiens GN=AP3D1 PE=1 SV=1|Isoform 2 of AP-3 complex subunit delta-1 OS=Homo sapiens GN=AP3D1|Isoform 3 of AP-3 complex subunit delta-1 OS=Homo sapiens GN=AP3D1|Isoform 4 of AP-3 complex subunit delta-1 OS=Homo sapiens GN=AP3D1|Isoform 5 of AP-3 complex subunit delta-1 OS=Homo sapiens GN=AP3D1	5	1.75571	0.000260437	0.000351391	hit
LYAR	Q9NX58	Cell growth-regulating nucleolar protein OS=Homo sapiens GN=LYAR PE=1 SV=2	7	2.31488	0.000271583	0.000365732	hit
GNL2	Q13823	Nucleolar GTP-binding protein 2 OS=Homo sapiens GN=GNL2 PE=1 SV=1	7	2.02148	0.000287123	0.000385924	hit
SRFBP1	Q8NEF9	Serum response factor-binding protein 1 OS=Homo sapiens GN=SRFBP1 PE=1 SV=1	2	3.46293	0.000288567	0.000387129	hit
RTF1	Q92541	RNA polymerase-associated protein RTF1 homolog OS=Homo sapiens GN=RTF1 PE=1 SV=4	2	1.73426	0.000291325	0.000390088	hit
RPL30	P62888	60S ribosomal protein L30 OS=Homo sapiens GN=RPL30 PE=1 SV=2	4	1.81882	0.000292278	0.000390625	hit
SSRP1	Q08945	FACT complex subunit SSRP1 OS=Homo sapiens GN=SSRP1 PE=1 SV=1	4	1.83119	0.000301042	0.000401579	hit
GNL3	Q9BVP2|Q9BVP2-2	Guanine nucleotide-binding protein-like 3 OS=Homo sapiens GN=GNL3 PE=1 SV=2|Isoform 2 of Guanine nucleotide-binding protein-like 3 OS=Homo sapiens GN=GNL3	19	3.02253	0.00030605	0.00040749	hit
RPS24	A0A087WUS0|E7ETK0|P62847|P62847-2|P62847-3|P62847-4	40S ribosomal protein S24 OS=Homo sapiens GN=RPS24 PE=1 SV=1|40S ribosomal protein S24 OS=Homo sapiens GN=RPS24 PE=1 SV=1|40S ribosomal protein S24 OS=Homo sapiens GN=RPS24 PE=1 SV=1|Isoform 2 of 40S ribosomal protein S24 OS=Homo sapiens GN=RPS24|Isoform 3 of 40S ribosomal protein S24 OS=Homo sapiens GN=RPS24|Isoform 4 of 40S ribosomal protein S24 OS=Homo sapiens GN=RPS24	5	2.62826	0.000313298	0.000416357	hit
NMD3	C9JA08|Q96D46	60S ribosomal export protein NMD3 OS=Homo sapiens GN=NMD3 PE=1 SV=1|60S ribosomal export protein NMD3 OS=Homo sapiens GN=NMD3 PE=1 SV=1	3	2.19945	0.000323133	0.000428622	hit
FARSB	Q9NSD9	Phenylalanine--tRNA ligase beta subunit OS=Homo sapiens GN=FARSB PE=1 SV=3	7	1.86543	0.000327555	0.000433674	hit
HNRNPUL2	H3BQZ7|Q1KMD3	HCG2044799 OS=Homo sapiens GN=HNRNPUL2-BSCL2 PE=4 SV=1|Heterogeneous nuclear ribonucleoprotein U-like protein 2 OS=Homo sapiens GN=HNRNPUL2 PE=1 SV=1	6	2.67645	0.00032943	0.000435341	hit
NXF1	E9PIN3|Q9UBU9	Nuclear RNA export factor 1 (Fragment) OS=Homo sapiens GN=NXF1 PE=1 SV=1|Nuclear RNA export factor 1 OS=Homo sapiens GN=NXF1 PE=1 SV=1	4	2.83839	0.000330134	0.000435456	hit
BK150C2|APOBEC3D	Q6ICH2|Q96AK3	BK150C2.9 protein OS=Homo sapiens GN=bK150C2.9 PE=1 SV=1|DNA dC->dU-editing enzyme APOBEC-3D OS=Homo sapiens GN=APOBEC3D PE=1 SV=1	2	2.84899	0.000330914	0.000435672	hit
NSUN5	Q96P11-2	Isoform 2 of Probable 28S rRNA (cytosine-C(5))-methyltransferase OS=Homo sapiens GN=NSUN5	15	2.22826	0.000331593	0.000435755	hit
RPS15	A0A0B4J2B4|K7ELC2|K7EM56|K7EQJ5|P62841|S4R417	40S ribosomal protein S15 OS=Homo sapiens GN=RPS15 PE=1 SV=1|40S ribosomal protein S15 OS=Homo sapiens GN=RPS15 PE=1 SV=1|40S ribosomal protein S15 OS=Homo sapiens GN=RPS15 PE=1 SV=2|40S ribosomal protein S15 OS=Homo sapiens GN=RPS15 PE=1 SV=2|40S ribosomal protein S15 OS=Homo sapiens GN=RPS15 PE=1 SV=2|40S ribosomal protein S15 OS=Homo sapiens GN=RPS15 PE=1 SV=1	2	2.0465	0.000346789	0.000454093	hit
RPL27A	P46776	60S ribosomal protein L27a OS=Homo sapiens GN=RPL27A PE=1 SV=2	5	2.71691	0.000346832	0.000454093	hit
SRSF11	Q05519|Q05519-2|Q5T760	Serine/arginine-rich splicing factor 11 OS=Homo sapiens GN=SRSF11 PE=1 SV=1|Isoform 2 of Serine/arginine-rich splicing factor 11 OS=Homo sapiens GN=SRSF11|Serine/arginine-rich-splicing factor 11 (Fragment) OS=Homo sapiens GN=SRSF11 PE=1 SV=1	5	2.43402	0.000361853	0.000472884	hit
MCM3	J3KQ69|P25205|P25205-2	DNA replication licensing factor MCM3 OS=Homo sapiens GN=MCM3 PE=1 SV=2|DNA replication licensing factor MCM3 OS=Homo sapiens GN=MCM3 PE=1 SV=3|Isoform 2 of DNA replication licensing factor MCM3 OS=Homo sapiens GN=MCM3	2	2.87758	0.000371902	0.000485119	hit
ZC3H18	E7ERS3|Q86VM9	Zinc finger CCCH domain-containing protein 18 OS=Homo sapiens GN=ZC3H18 PE=1 SV=1|Zinc finger CCCH domain-containing protein 18 OS=Homo sapiens GN=ZC3H18 PE=1 SV=2	2	2.63731	0.000378545	0.000492876	hit
MDH2	P40926	Malate dehydrogenase, mitochondrial OS=Homo sapiens GN=MDH2 PE=1 SV=3	2	2.6277	0.000384813	0.000500116	hit
RPS5	M0R0F0|M0R0R2|P46782	40S ribosomal protein S5 (Fragment) OS=Homo sapiens GN=RPS5 PE=1 SV=1|40S ribosomal protein S5 OS=Homo sapiens GN=RPS5 PE=1 SV=1|40S ribosomal protein S5 OS=Homo sapiens GN=RPS5 PE=1 SV=4	4	2.43308	0.000406967	0.000527936	hit
GDI2	P50395	Rab GDP dissociation inhibitor beta OS=Homo sapiens GN=GDI2 PE=1 SV=2	6	2.21761	0.000418003	0.00054126	hit
URB2	Q14146	Unhealthy ribosome biogenesis protein 2 homolog OS=Homo sapiens GN=URB2 PE=2 SV=2	9	3.29032	0.000461664	0.000596703	hit
BRIX1	Q8TDN6	Ribosome biogenesis protein BRX1 homolog OS=Homo sapiens GN=BRIX1 PE=1 SV=2	5	3.92236	0.000465008	0.000599928	hit
CSTF2T	Q9H0L4	Cleavage stimulation factor subunit 2 tau variant OS=Homo sapiens GN=CSTF2T PE=1 SV=1	2	2.4446	0.000471423	0.000607097	hit
DDX10	E9PIF2|Q13206	Probable ATP-dependent RNA helicase DDX10 OS=Homo sapiens GN=DDX10 PE=1 SV=1|Probable ATP-dependent RNA helicase DDX10 OS=Homo sapiens GN=DDX10 PE=1 SV=2	9	3.52117	0.000492621	0.000633242	hit
ZNF598	Q86UK7|Q86UK7-2|Q86UK7-3	Zinc finger protein 598 OS=Homo sapiens GN=ZNF598 PE=1 SV=1|Isoform 2 of Zinc finger protein 598 OS=Homo sapiens GN=ZNF598|Isoform 3 of Zinc finger protein 598 OS=Homo sapiens GN=ZNF598	2	2.26403	0.000510704	0.000655295	hit
NOL10	Q9BSC4|Q9BSC4-2	Nucleolar protein 10 OS=Homo sapiens GN=NOL10 PE=1 SV=1|Isoform 2 of Nucleolar protein 10 OS=Homo sapiens GN=NOL10	9	3.58872	0.000511695	0.000655377	hit
IMP4	H0Y714|Q96G21	U3 small nucleolar ribonucleoprotein protein IMP4 (Fragment) OS=Homo sapiens GN=IMP4 PE=1 SV=1|U3 small nucleolar ribonucleoprotein protein IMP4 OS=Homo sapiens GN=IMP4 PE=1 SV=1	5	1.77765	0.000513998	0.000657136	hit
U2AF1L5|U2AF1	P0DN76|Q01081|Q01081-2	Splicing factor U2AF 35 kDa subunit-like protein OS=Homo sapiens GN=U2AF1L5 PE=1 SV=1|Splicing factor U2AF 35 kDa subunit OS=Homo sapiens GN=U2AF1 PE=1 SV=3|Isoform 2 of Splicing factor U2AF 35 kDa subunit OS=Homo sapiens GN=U2AF1	3	1.94516	0.000517436	0.000660338	hit
DHX8	F5H658|Q14562	ATP-dependent RNA helicase DHX8 OS=Homo sapiens GN=DHX8 PE=1 SV=1|ATP-dependent RNA helicase DHX8 OS=Homo sapiens GN=DHX8 PE=1 SV=1	2	4.1287	0.000524193	0.000667756	hit
XRCC5	P13010	X-ray repair cross-complementing protein 5 OS=Homo sapiens GN=XRCC5 PE=1 SV=3	14	2.56785	0.000525624	0.000668375	hit
SSBP1	A0A0G2JLD8|E7EUY5|Q04837	Single-stranded DNA-binding protein, mitochondrial (Fragment) OS=Homo sapiens GN=SSBP1 PE=1 SV=1|Single-stranded DNA-binding protein, mitochondrial (Fragment) OS=Homo sapiens GN=SSBP1 PE=1 SV=1|Single-stranded DNA-binding protein, mitochondrial OS=Homo sapiens GN=SSBP1 PE=1 SV=1	3	2.65355	0.000540116	0.000685569	hit
BLMH	K7ES02|Q13867	Bleomycin hydrolase (Fragment) OS=Homo sapiens GN=BLMH PE=1 SV=1|Bleomycin hydrolase OS=Homo sapiens GN=BLMH PE=1 SV=1	2	2.81664	0.000546759	0.000692757	hit
NSA2	O95478	Ribosome biogenesis protein NSA2 homolog OS=Homo sapiens GN=NSA2 PE=1 SV=1	8	1.84437	0.000557405	0.000704982	hit
EZR	E7EQR4|P15311	Ezrin OS=Homo sapiens GN=EZR PE=1 SV=3|Ezrin OS=Homo sapiens GN=EZR PE=1 SV=4	3	1.8074	0.000564264	0.000712383	hit
PFN1	K7EJ44|P07737	Profilin OS=Homo sapiens GN=PFN1 PE=1 SV=1|Profilin-1 OS=Homo sapiens GN=PFN1 PE=1 SV=2	2	3.52752	0.000567438	0.000715113	hit
HSP90AB1	P08238	Heat shock protein HSP 90-beta OS=Homo sapiens GN=HSP90AB1 PE=1 SV=4	7	2.46229	0.000579394	0.000728882	hit
LSM8	O95777	U6 snRNA-associated Sm-like protein LSm8 OS=Homo sapiens GN=LSM8 PE=1 SV=3	2	1.89623	0.000628244	0.000788932	hit
KRR1	Q13601	KRR1 small subunit processome component homolog OS=Homo sapiens GN=KRR1 PE=1 SV=4	6	4.41265	0.000638635	0.000800558	hit
DYNC1H1	Q14204	Cytoplasmic dynein 1 heavy chain 1 OS=Homo sapiens GN=DYNC1H1 PE=1 SV=5	5	1.62967	0.000641201	0.000802353	hit
DDX24	G3V529|Q9GZR7	ATP-dependent RNA helicase DDX24 OS=Homo sapiens GN=DDX24 PE=1 SV=1|ATP-dependent RNA helicase DDX24 OS=Homo sapiens GN=DDX24 PE=1 SV=1	21	2.99252	0.000643602	0.000803934	hit
TRIM28	Q13263|Q13263-2	Transcription intermediary factor 1-beta OS=Homo sapiens GN=TRIM28 PE=1 SV=5|Isoform 2 of Transcription intermediary factor 1-beta OS=Homo sapiens GN=TRIM28	2	1.724	0.000646351	0.000805944	hit
RBM6	E9PGM9|P78332	RNA-binding protein 6 OS=Homo sapiens GN=RBM6 PE=1 SV=1|RNA-binding protein 6 OS=Homo sapiens GN=RBM6 PE=1 SV=5	4	2.70793	0.00065219	0.000811793	hit
MSN	P26038	Moesin OS=Homo sapiens GN=MSN PE=1 SV=3	10	2.2893	0.000663221	0.000824072	hit
NOLC1	Q14978-3	Isoform 3 of Nucleolar and coiled-body phosphoprotein 1 OS=Homo sapiens GN=NOLC1	13	3.38062	0.000718266	0.000890902	hit
CCT2	P78371	T-complex protein 1 subunit beta OS=Homo sapiens GN=CCT2 PE=1 SV=4	4	2.95769	0.000730266	0.0009042	hit
ARHGDIB	F5H3P3|H0YGX7|P52566	Rho GDP-dissociation inhibitor 2 (Fragment) OS=Homo sapiens GN=ARHGDIB PE=1 SV=7|Rho GDP-dissociation inhibitor 2 (Fragment) OS=Homo sapiens GN=ARHGDIB PE=1 SV=1|Rho GDP-dissociation inhibitor 2 OS=Homo sapiens GN=ARHGDIB PE=1 SV=3	2	2.28222	0.000756022	0.000934453	hit
PES1	B5MCF9|O00541|O00541-2	Pescadillo homolog OS=Homo sapiens GN=PES1 PE=1 SV=1|Pescadillo homolog OS=Homo sapiens GN=PES1 PE=1 SV=1|Isoform 2 of Pescadillo homolog OS=Homo sapiens GN=PES1	17	3.00112	0.000764086	0.000942772	hit
NOC2L	Q9Y3T9	Nucleolar complex protein 2 homolog OS=Homo sapiens GN=NOC2L PE=1 SV=4	7	2.28495	0.000765884	0.000943345	hit
BOP1	Q14137|Q14137-2	Ribosome biogenesis protein BOP1 OS=Homo sapiens GN=BOP1 PE=1 SV=2|Isoform 2 of Ribosome biogenesis protein BOP1 OS=Homo sapiens GN=BOP1	9	2.70649	0.000789969	0.000971318	hit
RPS9	A0A024R4M0|P46781	40S ribosomal protein S9 OS=Homo sapiens GN=RPS9 PE=1 SV=1|40S ribosomal protein S9 OS=Homo sapiens GN=RPS9 PE=1 SV=3	7	3.95121	0.000816356	0.00100202	hit
PARN	O95453|O95453-2|O95453-3	Poly(A)-specific ribonuclease PARN OS=Homo sapiens GN=PARN PE=1 SV=1|Isoform 2 of Poly(A)-specific ribonuclease PARN OS=Homo sapiens GN=PARN|Isoform 3 of Poly(A)-specific ribonuclease PARN OS=Homo sapiens GN=PARN	4	1.50306	0.000824175	0.00100986	hit
PRPF40A	O75400|O75400-2|O75400-3	Pre-mRNA-processing factor 40 homolog A OS=Homo sapiens GN=PRPF40A PE=1 SV=2|Isoform 2 of Pre-mRNA-processing factor 40 homolog A OS=Homo sapiens GN=PRPF40A|Isoform 3 of Pre-mRNA-processing factor 40 homolog A OS=Homo sapiens GN=PRPF40A	3	2.5926	0.000825619	0.00100988	hit
TRA2A	Q13595|Q13595-3|Q13595-4	Transformer-2 protein homolog alpha OS=Homo sapiens GN=TRA2A PE=1 SV=1|Isoform 3 of Transformer-2 protein homolog alpha OS=Homo sapiens GN=TRA2A|Isoform 4 of Transformer-2 protein homolog alpha OS=Homo sapiens GN=TRA2A	3	3.88481	0.000832843	0.00101696	hit
RYDEN	Q9NUL5|Q9NUL5-2	Repressor of yield of DENV protein OS=Homo sapiens GN=RYDEN PE=1 SV=2|Isoform 2 of Repressor of yield of DENV protein OS=Homo sapiens GN=RYDEN	3	2.35958	0.000841622	0.00102591	hit
FARSA	K7ER00|Q9Y285	Phenylalanine--tRNA ligase alpha subunit OS=Homo sapiens GN=FARSA PE=1 SV=1|Phenylalanine--tRNA ligase alpha subunit OS=Homo sapiens GN=FARSA PE=1 SV=3	2	1.55076	0.00084382	0.00102682	hit
RPL8	P62917	60S ribosomal protein L8 OS=Homo sapiens GN=RPL8 PE=1 SV=2	7	2.00427	0.000850466	0.00103313	hit
RPS13	P62277	40S ribosomal protein S13 OS=Homo sapiens GN=RPS13 PE=1 SV=2	2	1.8107	0.000885147	0.00107309	hit
ALDOA	J3KPS3|P04075|P04075-2	Fructose-bisphosphate aldolase OS=Homo sapiens GN=ALDOA PE=1 SV=1|Fructose-bisphosphate aldolase A OS=Homo sapiens GN=ALDOA PE=1 SV=2|Isoform 2 of Fructose-bisphosphate aldolase A OS=Homo sapiens GN=ALDOA	3	1.73939	0.0008864	0.00107309	hit
EXOSC9	D6RIY6|Q06265|Q06265-2|Q06265-3|Q06265-4	Exosome complex component RRP45 OS=Homo sapiens GN=EXOSC9 PE=1 SV=1|Exosome complex component RRP45 OS=Homo sapiens GN=EXOSC9 PE=1 SV=3|Isoform 2 of Exosome complex component RRP45 OS=Homo sapiens GN=EXOSC9|Isoform 3 of Exosome complex component RRP45 OS=Homo sapiens GN=EXOSC9|Isoform 4 of Exosome complex component RRP45 OS=Homo sapiens GN=EXOSC9	2	2.81587	0.000891427	0.00107733	hit
RIDA|HRSP12	H0YB34|H0YBX3|P52758	Protein RIDA (Fragment) OS=Homo sapiens GN=RIDA PE=1 SV=1|Protein RIDA (Fragment) OS=Homo sapiens GN=RIDA PE=1 SV=1|Ribonuclease UK114 OS=Homo sapiens GN=HRSP12 PE=1 SV=1	2	1.85021	0.000915114	0.00110407	hit
SSB	P05455	Lupus La protein OS=Homo sapiens GN=SSB PE=1 SV=2	15	5.12287	0.000917627	0.00110522	hit
FRG1	Q14331	Protein FRG1 OS=Homo sapiens GN=FRG1 PE=1 SV=1	2	1.98026	0.000959457	0.00115363	hit
TRAP1	Q12931|Q12931-2	Heat shock protein 75 kDa, mitochondrial OS=Homo sapiens GN=TRAP1 PE=1 SV=3|Isoform 2 of Heat shock protein 75 kDa, mitochondrial OS=Homo sapiens GN=TRAP1	2	1.96558	0.00098452	0.00118176	hit
RPS14	P62263	40S ribosomal protein S14 OS=Homo sapiens GN=RPS14 PE=1 SV=3	3	2.00933	0.000995613	0.00119305	hit
GP2	P55259|P55259-3	Pancreatic secretory granule membrane major glycoprotein GP2 OS=Homo sapiens GN=GP2 PE=2 SV=3|Isoform Alpha of Pancreatic secretory granule membrane major glycoprotein GP2 OS=Homo sapiens GN=GP2	2	1.89833	0.00108757	0.00130104	hit
HSPA8	P11142	Heat shock cognate 71 kDa protein OS=Homo sapiens GN=HSPA8 PE=1 SV=1	13	1.87813	0.00109673	0.00130978	hit
RPL32	D3YTB1|F8W727|P62910	60S ribosomal protein L32 (Fragment) OS=Homo sapiens GN=RPL32 PE=1 SV=1|60S ribosomal protein L32 OS=Homo sapiens GN=RPL32 PE=1 SV=1|60S ribosomal protein L32 OS=Homo sapiens GN=RPL32 PE=1 SV=2	2	1.83665	0.00110003	0.0013115	hit
ZC3H7A	Q8IWR0	Zinc finger CCCH domain-containing protein 7A OS=Homo sapiens GN=ZC3H7A PE=1 SV=1	16	2.15782	0.0011037	0.00131366	hit
LUC7L3	J3KPP4|O95232	Cisplatin resistance-associated overexpressed protein, isoform CRA_b OS=Homo sapiens GN=LUC7L3 PE=1 SV=1|Luc7-like protein 3 OS=Homo sapiens GN=LUC7L3 PE=1 SV=2	4	3.71773	0.00118314	0.00140585	hit
HSPB1	P04792	Heat shock protein beta-1 OS=Homo sapiens GN=HSPB1 PE=1 SV=2	2	1.76755	0.00121723	0.00144393	hit
PRDX2	P32119	Peroxiredoxin-2 OS=Homo sapiens GN=PRDX2 PE=1 SV=5	3	1.74882	0.00123309	0.00146029	hit
RPS3A	P61247	40S ribosomal protein S3a OS=Homo sapiens GN=RPS3A PE=1 SV=2	10	1.5465	0.00128412	0.00151818	hit
LCP1	P13796	Plastin-2 OS=Homo sapiens GN=LCP1 PE=1 SV=6	12	2.7905	0.00128752	0.00151966	hit
DIMT1	Q9UNQ2	Probable dimethyladenosine transferase OS=Homo sapiens GN=DIMT1 PE=1 SV=1	5	3.42543	0.00136999	0.0016143	hit
WDR1	D6RD66|O75083	WD repeat-containing protein 1 (Fragment) OS=Homo sapiens GN=WDR1 PE=1 SV=1|WD repeat-containing protein 1 OS=Homo sapiens GN=WDR1 PE=1 SV=4	2	2.57563	0.00137969	0.00162188	hit
GAPDH	P04406	Glyceraldehyde-3-phosphate dehydrogenase OS=Homo sapiens GN=GAPDH PE=1 SV=3	10	1.89423	0.00138101	0.00162188	hit
TBL3	Q12788	Transducin beta-like protein 3 OS=Homo sapiens GN=TBL3 PE=1 SV=2	2	2.27782	0.0013909	0.00163079	hit
RPL11	P62913|P62913-2	60S ribosomal protein L11 OS=Homo sapiens GN=RPL11 PE=1 SV=2|Isoform 2 of 60S ribosomal protein L11 OS=Homo sapiens GN=RPL11	2	2.35484	0.00139974	0.00163844	hit
H3F3A|H3F3B	B4DEB1|K7EK07|K7EMV3|K7ES00|P84243	Histone H3 OS=Homo sapiens GN=H3F3A PE=1 SV=1|Histone H3 (Fragment) OS=Homo sapiens GN=H3F3B PE=1 SV=1|Histone H3 OS=Homo sapiens GN=H3F3B PE=1 SV=1|Histone H3.3 (Fragment) OS=Homo sapiens GN=H3F3B PE=1 SV=1|Histone H3.3 OS=Homo sapiens GN=H3F3A PE=1 SV=2	2	1.60685	0.00140514	0.00164204	hit
MORC2	Q9Y6X9	MORC family CW-type zinc finger protein 2 OS=Homo sapiens GN=MORC2 PE=1 SV=2	2	1.69908	0.00144742	0.00168866	hit
NOA1	Q8NC60	Nitric oxide-associated protein 1 OS=Homo sapiens GN=NOA1 PE=1 SV=2	2	2.72891	0.00149847	0.00174534	hit
RPS7	P62081	40S ribosomal protein S7 OS=Homo sapiens GN=RPS7 PE=1 SV=1	4	2.59218	0.00153068	0.00177992	hit
PGK1	P00558|P00558-2	Phosphoglycerate kinase 1 OS=Homo sapiens GN=PGK1 PE=1 SV=3|Isoform 2 of Phosphoglycerate kinase 1 OS=Homo sapiens GN=PGK1	4	2.26539	0.00158271	0.0018374	hit
NACA	E9PAV3|E9PAV3-2|F8VZJ2|F8W0W4|H0YHX9|Q13765	Nascent polypeptide-associated complex subunit alpha, muscle-specific form OS=Homo sapiens GN=NACA PE=1 SV=1|Isoform 2 of Nascent polypeptide-associated complex subunit alpha, muscle-specific form OS=Homo sapiens GN=NACA|Nascent polypeptide-associated complex subunit alpha OS=Homo sapiens GN=NACA PE=1 SV=1|Nascent polypeptide-associated complex subunit alpha (Fragment) OS=Homo sapiens GN=NACA PE=…	2	1.40539	0.00168857	0.00195708	hit
RPL34	P49207	60S ribosomal protein L34 OS=Homo sapiens GN=RPL34 PE=1 SV=3	6	1.46056	0.00173183	0.00200394	hit
NIFK	Q9BYG3	MKI67 FHA domain-interacting nucleolar phosphoprotein OS=Homo sapiens GN=NIFK PE=1 SV=1	7	4.09563	0.00178037	0.00205673	hit
PPIF	P30405	Peptidyl-prolyl cis-trans isomerase F, mitochondrial OS=Homo sapiens GN=PPIF PE=1 SV=1	3	1.92424	0.00183935	0.0021214	hit
RPS25	P62851	40S ribosomal protein S25 OS=Homo sapiens GN=RPS25 PE=1 SV=1	2	1.71859	0.00186581	0.00214841	hit
RPL23	P62829	60S ribosomal protein L23 OS=Homo sapiens GN=RPL23 PE=1 SV=1	5	1.43924	0.00195895	0.002252	hit
RPL21	P46778	60S ribosomal protein L21 OS=Homo sapiens GN=RPL21 PE=1 SV=2	2	1.48825	0.00198115	0.00227382	hit
EEF1A1|EEF1A1P5	P68104|Q5VTE0	Elongation factor 1-alpha 1 OS=Homo sapiens GN=EEF1A1 PE=1 SV=1|Putative elongation factor 1-alpha-like 3 OS=Homo sapiens GN=EEF1A1P5 PE=5 SV=1	12	1.569	0.00199825	0.00228972	hit
RPL10A	P62906	60S ribosomal protein L10a OS=Homo sapiens GN=RPL10A PE=1 SV=2	2	1.46979	0.00214835	0.00245774	hit
DSC1	Q08554|Q08554-2	Desmocollin-1 OS=Homo sapiens GN=DSC1 PE=1 SV=2|Isoform 1B of Desmocollin-1 OS=Homo sapiens GN=DSC1	3	2.05028	0.00219633	0.00250792	hit
HIST1H4A	P62805	Histone H4 OS=Homo sapiens GN=HIST1H4A PE=1 SV=2	6	1.31274	0.00219931	0.00250792	hit
METAP1	P53582	Methionine aminopeptidase 1 OS=Homo sapiens GN=METAP1 PE=1 SV=2	2	2.47094	0.0023054	0.00262467	hit
NMT1	P30419|P30419-2	Glycylpeptide N-tetradecanoyltransferase 1 OS=Homo sapiens GN=NMT1 PE=1 SV=2|Isoform Short of Glycylpeptide N-tetradecanoyltransferase 1 OS=Homo sapiens GN=NMT1	3	2.86243	0.0023775	0.0027024	hit
RPL7A	P62424	60S ribosomal protein L7a OS=Homo sapiens GN=RPL7A PE=1 SV=2	9	1.6208	0.00249676	0.00283341	hit
DDX46	A0A0C4DG89|Q7L014	Probable ATP-dependent RNA helicase DDX46 OS=Homo sapiens GN=DDX46 PE=1 SV=1|Probable ATP-dependent RNA helicase DDX46 OS=Homo sapiens GN=DDX46 PE=1 SV=2	22	2.94888	0.00255891	0.00289928	hit
RPL37	D6RG19|P61927	Ribosomal protein L37 OS=Homo sapiens GN=RPL37 PE=1 SV=1|60S ribosomal protein L37 OS=Homo sapiens GN=RPL37 PE=1 SV=2	3	1.8459	0.00260726	0.00294934	hit
SERPINB12	Q96P63|Q96P63-2	Serpin B12 OS=Homo sapiens GN=SERPINB12 PE=1 SV=1|Isoform 2 of Serpin B12 OS=Homo sapiens GN=SERPINB12	3	2.01285	0.00289165	0.00326212	hit
RRS1	Q15050	Ribosome biogenesis regulatory protein homolog OS=Homo sapiens GN=RRS1 PE=1 SV=2	3	2.55659	0.002893	0.00326212	hit
RPL22L1	C9JYQ9|H0Y8C2|Q6P5R6	60S ribosomal protein L22-like 1 OS=Homo sapiens GN=RPL22L1 PE=1 SV=1|60S ribosomal protein L22-like 1 (Fragment) OS=Homo sapiens GN=RPL22L1 PE=1 SV=1|60S ribosomal protein L22-like 1 OS=Homo sapiens GN=RPL22L1 PE=1 SV=2	2	1.76191	0.00294139	0.00331141	hit
RIOK1	Q9BRS2	Serine/threonine-protein kinase RIO1 OS=Homo sapiens GN=RIOK1 PE=1 SV=2	2	1.38043	0.00299141	0.00336237	hit
UBA52	P62987	Ubiquitin-60S ribosomal protein L40 OS=Homo sapiens GN=UBA52 PE=1 SV=2	10	1.15379	0.00304222	0.00341405	hit
GAR1	Q9NY12|Q9NY12-2	H/ACA ribonucleoprotein complex subunit 1 OS=Homo sapiens GN=GAR1 PE=1 SV=1|Isoform 2 of H/ACA ribonucleoprotein complex subunit 1 OS=Homo sapiens GN=GAR1	3	2.80402	0.0033151	0.00371439	hit
TGM1	P22735	Protein-glutamine gamma-glutamyltransferase K OS=Homo sapiens GN=TGM1 PE=1 SV=4	4	2.23333	0.00343424	0.00384179	hit
HSPA9	P38646	Stress-70 protein, mitochondrial OS=Homo sapiens GN=HSPA9 PE=1 SV=2	7	1.83856	0.00393941	0.00439995	hit
ABCE1	D6R9I9|P61221	ATP-binding cassette sub-family E member 1 OS=Homo sapiens GN=ABCE1 PE=1 SV=1|ATP-binding cassette sub-family E member 1 OS=Homo sapiens GN=ABCE1 PE=1 SV=1	2	1.63967	0.00401771	0.00448031	hit
DCD	P81605	Dermcidin OS=Homo sapiens GN=DCD PE=1 SV=2	2	1.36597	0.00417328	0.00464647	hit
HSD17B10	Q99714|Q99714-2	3-hydroxyacyl-CoA dehydrogenase type-2 OS=Homo sapiens GN=HSD17B10 PE=1 SV=3|Isoform 2 of 3-hydroxyacyl-CoA dehydrogenase type-2 OS=Homo sapiens GN=HSD17B10	2	2.31952	0.00435967	0.00484636	hit
NOC4L	Q9BVI4	Nucleolar complex protein 4 homolog OS=Homo sapiens GN=NOC4L PE=1 SV=1	2	2.72731	0.00511558	0.00567773	hit
C9ORF114	Q5T280	Putative methyltransferase C9orf114 OS=Homo sapiens GN=C9orf114 PE=1 SV=3	3	1.3784	0.00528868	0.00586065	hit
DSG1	Q02413	Desmoglein-1 OS=Homo sapiens GN=DSG1 PE=1 SV=2	4	2.14313	0.00531525	0.00588088	hit
HSP90AA1	P07900|P07900-2	Heat shock protein HSP 90-alpha OS=Homo sapiens GN=HSP90AA1 PE=1 SV=5|Isoform 2 of Heat shock protein HSP 90-alpha OS=Homo sapiens GN=HSP90AA1	11	2.0085	0.00593658	0.00655807	hit
RPS16	P62249	40S ribosomal protein S16 OS=Homo sapiens GN=RPS16 PE=1 SV=2	7	1.55491	0.0065557	0.00723071	hit
ENO1	P06733	Alpha-enolase OS=Homo sapiens GN=ENO1 PE=1 SV=2	7	1.44771	0.00692049	0.00762116	hit
RPLP0	F8VQY6|F8VRK7|F8VS58|F8VU65|F8VWS0|F8VZS0|G3V210|P05388|P05388-2	60S acidic ribosomal protein P0 OS=Homo sapiens GN=RPLP0 PE=1 SV=1|60S acidic ribosomal protein P0 OS=Homo sapiens GN=RPLP0 PE=1 SV=1|60S acidic ribosomal protein P0 (Fragment) OS=Homo sapiens GN=RPLP0 PE=1 SV=1|60S acidic ribosomal protein P0 (Fragment) OS=Homo sapiens GN=RPLP0 PE=1 SV=1|60S acidic ribosomal protein P0 OS=Homo sapiens GN=RPLP0 PE=1 SV=1|60S acidic ribosomal protein P0 (Fragment)…	3	1.69621	0.00700956	0.00770725	hit
IDH2	P48735|P48735-2	Isocitrate dehydrogenase [NADP], mitochondrial OS=Homo sapiens GN=IDH2 PE=1 SV=2|Isoform 2 of Isocitrate dehydrogenase [NADP], mitochondrial OS=Homo sapiens GN=IDH2	3	3.04764	0.00704415	0.00773325	hit
GSDMA	J3KRG2|Q96QA5	Gasdermin-A (Fragment) OS=Homo sapiens GN=GSDMA PE=1 SV=7|Gasdermin-A OS=Homo sapiens GN=GSDMA PE=1 SV=4	2	2.96156	0.00710459	0.00778752	hit
LDHB	P07195	L-lactate dehydrogenase B chain OS=Homo sapiens GN=LDHB PE=1 SV=2	4	1.30198	0.0075425	0.00825471	hit
ATP5B	P06576	ATP synthase subunit beta, mitochondrial OS=Homo sapiens GN=ATP5B PE=1 SV=3	2	1.75956	0.00778724	0.0085094	hit
RPL29	P47914	60S ribosomal protein L29 OS=Homo sapiens GN=RPL29 PE=1 SV=2	3	2.0323	0.00864282	0.00942975	hit
REXO4	A0A0C4DG22|Q9GZR2	RNA exonuclease 4 (Fragment) OS=Homo sapiens GN=REXO4 PE=1 SV=1|RNA exonuclease 4 OS=Homo sapiens GN=REXO4 PE=1 SV=2	3	1.55398	0.00893292	0.00973124	hit
TKT	A0A0B4J1R6|P29401|P29401-2	Transketolase OS=Homo sapiens GN=TKT PE=1 SV=1|Transketolase OS=Homo sapiens GN=TKT PE=1 SV=3|Isoform 2 of Transketolase OS=Homo sapiens GN=TKT	3	1.33513	0.00915966	0.00995224	hit
TRIM25	Q14258	E3 ubiquitin/ISG15 ligase TRIM25 OS=Homo sapiens GN=TRIM25 PE=1 SV=2	6	1.42121	0.00916695	0.00995224	hit
RSRC2	Q7L4I2|Q7L4I2-2	Arginine/serine-rich coiled-coil protein 2 OS=Homo sapiens GN=RSRC2 PE=1 SV=1|Isoform 2 of Arginine/serine-rich coiled-coil protein 2 OS=Homo sapiens GN=RSRC2	2	2.07122	0.00917802	0.00995224	hit
POF1B	Q8WVV4|Q8WVV4-1|Q8WVV4-3	Protein POF1B OS=Homo sapiens GN=POF1B PE=1 SV=3|Isoform 1 of Protein POF1B OS=Homo sapiens GN=POF1B|Isoform 3 of Protein POF1B OS=Homo sapiens GN=POF1B	2	2.37588	0.00924401	0.0100084	hit
TUFM	P49411	Elongation factor Tu, mitochondrial OS=Homo sapiens GN=TUFM PE=1 SV=2	2	2.20241	0.00970538	0.0104919	hit
PDIA4	P13667	Protein disulfide-isomerase A4 OS=Homo sapiens GN=PDIA4 PE=1 SV=2	2	1.35514	0.00981352	0.0105926	hit
PDIA3	P30101	Protein disulfide-isomerase A3 OS=Homo sapiens GN=PDIA3 PE=1 SV=4	2	1.13209	0.0105495	0.0113697	hit
IMPDH2	E7ETK5|H0Y4R1|P12268	Inosine-5'-monophosphate dehydrogenase 2 (Fragment) OS=Homo sapiens GN=IMPDH2 PE=1 SV=1|Inosine-5'-monophosphate dehydrogenase 2 (Fragment) OS=Homo sapiens GN=IMPDH2 PE=1 SV=1|Inosine-5'-monophosphate dehydrogenase 2 OS=Homo sapiens GN=IMPDH2 PE=1 SV=2	2	1.30513	0.0109616	0.0117958	hit
A0A0B4J203|FIP1L1	A0A0B4J203|Q6UN15|Q6UN15-3|Q6UN15-4|Q6UN15-5	Uncharacterized protein OS=Homo sapiens PE=3 SV=1|Pre-mRNA 3'-end-processing factor FIP1 OS=Homo sapiens GN=FIP1L1 PE=1 SV=1|Isoform 3 of Pre-mRNA 3'-end-processing factor FIP1 OS=Homo sapiens GN=FIP1L1|Isoform 4 of Pre-mRNA 3'-end-processing factor FIP1 OS=Homo sapiens GN=FIP1L1|Isoform 5 of Pre-mRNA 3'-end-processing factor FIP1 OS=Homo sapiens GN=FIP1L1	2	3.83724	0.011102	0.0119288	hit
EDF1	O60869|O60869-2|O60869-3	Endothelial differentiation-related factor 1 OS=Homo sapiens GN=EDF1 PE=1 SV=1|Isoform 2 of Endothelial differentiation-related factor 1 OS=Homo sapiens GN=EDF1|Isoform 3 of Endothelial differentiation-related factor 1 OS=Homo sapiens GN=EDF1	3	1.21293	0.0112508	0.0120703	hit
RPS23	P62266	40S ribosomal protein S23 OS=Homo sapiens GN=RPS23 PE=1 SV=3	3	1.39904	0.0115098	0.0123295	hit
EPRS	P07814|V9GYZ6	Bifunctional glutamate/proline--tRNA ligase OS=Homo sapiens GN=EPRS PE=1 SV=5|Bifunctional glutamate/proline--tRNA ligase (Fragment) OS=Homo sapiens GN=EPRS PE=1 SV=1	2	1.20048	0.0128926	0.0137898	hit
U2SURP	E7ET15|O15042|O15042-2	U2 snRNP-associated SURP motif-containing protein OS=Homo sapiens GN=U2SURP PE=1 SV=1|U2 snRNP-associated SURP motif-containing protein OS=Homo sapiens GN=U2SURP PE=1 SV=2|Isoform 2 of U2 snRNP-associated SURP motif-containing protein OS=Homo sapiens GN=U2SURP	2	1.69047	0.0129211	0.0137994	hit
ATP5A1	P25705|P25705-2	ATP synthase subunit alpha, mitochondrial OS=Homo sapiens GN=ATP5A1 PE=1 SV=1|Isoform 2 of ATP synthase subunit alpha, mitochondrial OS=Homo sapiens GN=ATP5A1	6	1.51247	0.0134008	0.0142902	hit
HSPD1	P10809	60 kDa heat shock protein, mitochondrial OS=Homo sapiens GN=HSPD1 PE=1 SV=2	7	1.30556	0.013978	0.0148832	hit
ANXA2	P07355|P07355-2	Annexin A2 OS=Homo sapiens GN=ANXA2 PE=1 SV=2|Isoform 2 of Annexin A2 OS=Homo sapiens GN=ANXA2	4	1.64776	0.0147227	0.0156526	hit
RPL28	P46779	60S ribosomal protein L28 OS=Homo sapiens GN=RPL28 PE=1 SV=3	2	1.12279	0.0151397	0.0160717	hit
MRPL13	E5RJI7|Q9BYD1	39S ribosomal protein L13, mitochondrial (Fragment) OS=Homo sapiens GN=MRPL13 PE=1 SV=7|39S ribosomal protein L13, mitochondrial OS=Homo sapiens GN=MRPL13 PE=1 SV=1	2	2.08501	0.0155328	0.0164644	hit
HIST1H2BM	Q99879	Histone H2B type 1-M OS=Homo sapiens GN=HIST1H2BM PE=1 SV=3	6	1.21014	0.0158029	0.0167256	hit
PPRC1	E7EVG6|Q5VV67|Q5VV67-2	Peroxisome proliferator-activated receptor gamma coactivator-related protein 1 OS=Homo sapiens GN=PPRC1 PE=1 SV=1|Peroxisome proliferator-activated receptor gamma coactivator-related protein 1 OS=Homo sapiens GN=PPRC1 PE=1 SV=1|Isoform 2 of Peroxisome proliferator-activated receptor gamma coactivator-related protein 1 OS=Homo sapiens GN=PPRC1	2	1.7266	0.0173336	0.0183182	hit
HSP90B1	P14625	Endoplasmin OS=Homo sapiens GN=HSP90B1 PE=1 SV=1	2	1.35607	0.0180278	0.0190233	hit
PLA2G1B	F8W062|P04054	Phospholipase A(2) OS=Homo sapiens GN=PLA2G1B PE=1 SV=1|Phospholipase A2 OS=Homo sapiens GN=PLA2G1B PE=1 SV=3	2	1.53993	0.0181305	0.0191033	hit
TCEA1	E5RIS7|E5RJ93|P23193	Transcription elongation factor A protein 1 OS=Homo sapiens GN=TCEA1 PE=1 SV=1|Transcription elongation factor A protein 1 OS=Homo sapiens GN=TCEA1 PE=1 SV=1|Transcription elongation factor A protein 1 OS=Homo sapiens GN=TCEA1 PE=1 SV=2	2	0.993826	0.0184006	0.0193589	no hit
RBBP6	Q7Z6E9|Q7Z6E9-2	E3 ubiquitin-protein ligase RBBP6 OS=Homo sapiens GN=RBBP6 PE=1 SV=1|Isoform 2 of E3 ubiquitin-protein ligase RBBP6 OS=Homo sapiens GN=RBBP6	8	0.77295	0.0186417	0.0195834	no hit
S100A8	P05109	Protein S100-A8 OS=Homo sapiens GN=S100A8 PE=1 SV=1	4	3.0137	0.0204567	0.0214582	hit
RPL17	A0A087WXM6|A0A0A6YYL6|J3KRX5|J3QQT2|P18621|P18621-3	60S ribosomal protein L17 (Fragment) OS=Homo sapiens GN=RPL17 PE=3 SV=1|Protein RPL17-C18orf32 OS=Homo sapiens GN=RPL17-C18orf32 PE=3 SV=1|60S ribosomal protein L17 (Fragment) OS=Homo sapiens GN=RPL17 PE=3 SV=1|60S ribosomal protein L17 (Fragment) OS=Homo sapiens GN=RPL17 PE=3 SV=1|60S ribosomal protein L17 OS=Homo sapiens GN=RPL17 PE=1 SV=3|Isoform 3 of 60S ribosomal protein L17 OS=Homo sapiens …	2	1.00514	0.0214861	0.0225047	hit
SERPINB4|SERPINB3	H0Y5H9|P29508|P48594|Q5K684	Serpin B4 (Fragment) OS=Homo sapiens GN=SERPINB4 PE=1 SV=1|Serpin B3 OS=Homo sapiens GN=SERPINB3 PE=1 SV=2|Serpin B4 OS=Homo sapiens GN=SERPINB4 PE=1 SV=2|SCCA1/SCCA2 fusion protein OS=Homo sapiens GN=SERPINB3 PE=1 SV=1	2	1.52409	0.0229699	0.0240233	hit
TUBA1B	P68363	Tubulin alpha-1B chain OS=Homo sapiens GN=TUBA1B PE=1 SV=1	4	1.2532	0.0235804	0.0246253	hit
RPS19	P39019	40S ribosomal protein S19 OS=Homo sapiens GN=RPS19 PE=1 SV=2	7	1.08119	0.0247871	0.0258404	hit
RPL35	P42766	60S ribosomal protein L35 OS=Homo sapiens GN=RPL35 PE=1 SV=2	2	1.32176	0.0248171	0.0258404	hit
RPL19	J3KTE4|J3QR09|P84098	Ribosomal protein L19 OS=Homo sapiens GN=RPL19 PE=1 SV=1|Ribosomal protein L19 OS=Homo sapiens GN=RPL19 PE=1 SV=1|60S ribosomal protein L19 OS=Homo sapiens GN=RPL19 PE=1 SV=1	2	1.54246	0.0268649	0.0279316	hit
KPRP	Q5T749	Keratinocyte proline-rich protein OS=Homo sapiens GN=KPRP PE=1 SV=1	9	1.98068	0.0302647	0.0314202	hit
ARCN1	B0YIW6|P48444	Archain 1, isoform CRA_a OS=Homo sapiens GN=ARCN1 PE=1 SV=1|Coatomer subunit delta OS=Homo sapiens GN=ARCN1 PE=1 SV=1	2	0.91764	0.0309309	0.0320647	no hit
HSPA5	P11021	78 kDa glucose-regulated protein OS=Homo sapiens GN=HSPA5 PE=1 SV=2	2	1.04895	0.0317115	0.0328258	hit
CKAP4	Q07065	Cytoskeleton-associated protein 4 OS=Homo sapiens GN=CKAP4 PE=1 SV=2	4	1.00972	0.0376939	0.0389614	hit
XP32	Q5T750	Skin-specific protein 32 OS=Homo sapiens GN=XP32 PE=1 SV=1	2	1.72233	0.0397493	0.0410259	hit
JUP	P14923	Junction plakoglobin OS=Homo sapiens GN=JUP PE=1 SV=3	7	1.44385	0.0464242	0.0478453	hit
MEX3A	A1L020	RNA-binding protein MEX3A OS=Homo sapiens GN=MEX3A PE=1 SV=1	2	1.17312	0.0517639	0.0532708	no hit
DSP	P15924	Desmoplakin OS=Homo sapiens GN=DSP PE=1 SV=3	30	1.48573	0.0521693	0.05361	no hit
RPL36A	H0Y5B4|H7BZ11|J3KQN4|P83881	60S ribosomal protein L36a OS=Homo sapiens GN=RPL36A PE=3 SV=2|Protein RPL36A-HNRNPH2 OS=Homo sapiens GN=RPL36A-HNRNPH2 PE=3 SV=2|60S ribosomal protein L36a OS=Homo sapiens GN=RPL36A PE=3 SV=1|60S ribosomal protein L36a OS=Homo sapiens GN=RPL36A PE=1 SV=2	3	0.964354	0.0664796	0.0682164	no hit
HIST1H1B	P16401	Histone H1.5 OS=Homo sapiens GN=HIST1H1B PE=1 SV=3	6	1.18383	0.0829521	0.0849959	no hit
RPL23A	P62750	60S ribosomal protein L23a OS=Homo sapiens GN=RPL23A PE=1 SV=1	3	1.02602	0.0873993	0.089423	no hit
RPL36	Q9Y3U8	60S ribosomal protein L36 OS=Homo sapiens GN=RPL36 PE=1 SV=3	3	0.924172	0.100981	0.10317	no hit
RPL24	C9JNW5|P83731	60S ribosomal protein L24 OS=Homo sapiens GN=RPL24 PE=1 SV=1|60S ribosomal protein L24 OS=Homo sapiens GN=RPL24 PE=1 SV=1	7	1.13366	0.108201	0.110387	no hit
SRP72	O76094|O76094-2	Signal recognition particle subunit SRP72 OS=Homo sapiens GN=SRP72 PE=1 SV=3|Isoform 2 of Signal recognition particle subunit SRP72 OS=Homo sapiens GN=SRP72	4	1.03811	0.123023	0.125327	no hit
FAU	E9PR30|P62861	40S ribosomal protein S30 OS=Homo sapiens GN=FAU PE=1 SV=1|40S ribosomal protein S30 OS=Homo sapiens GN=FAU PE=1 SV=1	2	1.1247	0.13843	0.14082	no hit
EIF5B	A0A087WUT6|O60841	Eukaryotic translation initiation factor 5B OS=Homo sapiens GN=EIF5B PE=1 SV=1|Eukaryotic translation initiation factor 5B OS=Homo sapiens GN=EIF5B PE=1 SV=4	15	0.902264	0.150136	0.152509	no hit
NGDN	H0YJ17|Q8NEJ9|Q8NEJ9-2	Neuroguidin (Fragment) OS=Homo sapiens GN=NGDN PE=1 SV=1|Neuroguidin OS=Homo sapiens GN=NGDN PE=1 SV=1|Isoform 2 of Neuroguidin OS=Homo sapiens GN=NGDN	2	0.576644	0.152632	0.154822	no hit
MANF	A8K878|P55145	Mesencephalic astrocyte-derived neurotrophic factor OS=Homo sapiens GN=MANF PE=1 SV=1|Mesencephalic astrocyte-derived neurotrophic factor OS=Homo sapiens GN=MANF PE=1 SV=3	10	0.598428	0.176441	0.178716	no hit
H1FX	Q92522	Histone H1x OS=Homo sapiens GN=H1FX PE=1 SV=1	3	0.838464	0.179192	0.181243	no hit
RPS6	P62753	40S ribosomal protein S6 OS=Homo sapiens GN=RPS6 PE=1 SV=1	11	1.02089	0.195918	0.197877	no hit
HIST1H1C	P16403	Histone H1.2 OS=Homo sapiens GN=HIST1H1C PE=1 SV=2	3	1.22904	0.20965	0.211445	no hit
H1F0	P07305|P07305-2	Histone H1.0 OS=Homo sapiens GN=H1F0 PE=1 SV=3|Isoform 2 of Histone H1.0 OS=Homo sapiens GN=H1F0	5	0.765253	0.24682	0.248578	no hit
HMGB1	P09429	High mobility group protein B1 OS=Homo sapiens GN=HMGB1 PE=1 SV=3	2	0.797935	0.308731	0.310488	no hit
HMGB2	P26583	High mobility group protein B2 OS=Homo sapiens GN=HMGB2 PE=1 SV=2	5	0.822298	0.356844	0.358365	no hit
HIST1H1E	P10412	Histone H1.4 OS=Homo sapiens GN=HIST1H1E PE=1 SV=2	4	0.570864	0.476459	0.477811	no hit
SERPIND1	P05546	Heparin cofactor 2 OS=Homo sapiens GN=SERPIND1 PE=1 SV=3	3	0.0538053	0.910254	0.911544	no hit
RRBP1	Q9P2E9|Q9P2E9-2	Ribosome-binding protein 1 OS=Homo sapiens GN=RRBP1 PE=1 SV=4|Isoform 1 of Ribosome-binding protein 1 OS=Homo sapiens GN=RRBP1	38	0.0811247	0.920331	0.920331	no hit

## Sheet: RIC (+UV_vs_-UV)
gene_name	protein_id	description	qupm	log2-FC	p-value	FDR	hit annotation
U2AF2	P26368|P26368-2	Splicing factor U2AF 65 kDa subunit OS=Homo sapiens GN=U2AF2 PE=1 SV=4|Isoform 2 of Splicing factor U2AF 65 kDa subunit OS=Homo sapiens GN=U2AF2	12	5.47498	2.07055e-07	2.12359e-05	hit
RPS2	P15880	40S ribosomal protein S2 OS=Homo sapiens GN=RPS2 PE=1 SV=2	20	5.27613	2.1707e-07	2.12359e-05	hit
DDX21	Q9NR30	Nucleolar RNA helicase 2 OS=Homo sapiens GN=DDX21 PE=1 SV=5	30	4.61171	2.80125e-07	2.12359e-05	hit
RPF2	Q9H7B2	Ribosome production factor 2 homolog OS=Homo sapiens GN=RPF2 PE=1 SV=2	8	4.9675	3.07677e-07	2.12359e-05	hit
RPS11	P62280	40S ribosomal protein S11 OS=Homo sapiens GN=RPS11 PE=1 SV=3	10	5.20015	3.29512e-07	2.12359e-05	hit
SND1	Q7KZF4	Staphylococcal nuclease domain-containing protein 1 OS=Homo sapiens GN=SND1 PE=1 SV=1	42	4.51262	3.43389e-07	2.12359e-05	hit
PABPC4	Q13310-2|Q13310-3	Isoform 2 of Polyadenylate-binding protein 4 OS=Homo sapiens GN=PABPC4|Isoform 3 of Polyadenylate-binding protein 4 OS=Homo sapiens GN=PABPC4	16	5.05156	3.8009e-07	2.12359e-05	hit
IGF2BP2	F8W930|Q9Y6M1|Q9Y6M1-1	Insulin-like growth factor 2 mRNA-binding protein 2 OS=Homo sapiens GN=IGF2BP2 PE=1 SV=1|Insulin-like growth factor 2 mRNA-binding protein 2 OS=Homo sapiens GN=IGF2BP2 PE=1 SV=2|Isoform 2 of Insulin-like growth factor 2 mRNA-binding protein 2 OS=Homo sapiens GN=IGF2BP2	12	4.33697	4.24917e-07	2.12359e-05	hit
PABPC1	H0YAR2|P11940	Polyadenylate-binding protein 1 (Fragment) OS=Homo sapiens GN=PABPC1 PE=1 SV=1|Polyadenylate-binding protein 1 OS=Homo sapiens GN=PABPC1 PE=1 SV=2	17	4.75458	4.44822e-07	2.12359e-05	hit
ZC3H11A	O75152	Zinc finger CCCH domain-containing protein 11A OS=Homo sapiens GN=ZC3H11A PE=1 SV=3	15	4.49091	4.98038e-07	2.12359e-05	hit
ILF2	B4DY09|Q12905	Interleukin enhancer-binding factor 2 OS=Homo sapiens GN=ILF2 PE=1 SV=1|Interleukin enhancer-binding factor 2 OS=Homo sapiens GN=ILF2 PE=1 SV=2	11	4.67293	5.17847e-07	2.12359e-05	hit
TBRG4	Q969Z0	Protein TBRG4 OS=Homo sapiens GN=TBRG4 PE=1 SV=1	12	4.45037	5.397e-07	2.12359e-05	hit
HNRNPR	O43390|O43390-2	Heterogeneous nuclear ribonucleoprotein R OS=Homo sapiens GN=HNRNPR PE=1 SV=1|Isoform 2 of Heterogeneous nuclear ribonucleoprotein R OS=Homo sapiens GN=HNRNPR	26	4.5671	5.5638e-07	2.12359e-05	hit
NXF1	E9PIN3|Q9UBU9	Nuclear RNA export factor 1 (Fragment) OS=Homo sapiens GN=NXF1 PE=1 SV=1|Nuclear RNA export factor 1 OS=Homo sapiens GN=NXF1 PE=1 SV=1	4	4.86657	2.39922e-06	2.12359e-05	hit
ZC3H14	Q6PJT7|Q6PJT7-2|Q6PJT7-5|Q6PJT7-9	Zinc finger CCCH domain-containing protein 14 OS=Homo sapiens GN=ZC3H14 PE=1 SV=1|Isoform 2 of Zinc finger CCCH domain-containing protein 14 OS=Homo sapiens GN=ZC3H14|Isoform 5 of Zinc finger CCCH domain-containing protein 14 OS=Homo sapiens GN=ZC3H14|Isoform 9 of Zinc finger CCCH domain-containing protein 14 OS=Homo sapiens GN=ZC3H14	11	4.15814	5.95491e-07	2.12359e-05	hit
DCAF13	A0A087WT20|Q9NV06	DDB1- and CUL4-associated factor 13 OS=Homo sapiens GN=DCAF13 PE=1 SV=1|DDB1- and CUL4-associated factor 13 OS=Homo sapiens GN=DCAF13 PE=1 SV=2	22	5.21354	7.23449e-07	2.12359e-05	hit
A0A087WWQ2|EMG1|V9GYP5	A0A087WWQ2|Q92979|V9GYP5	Uncharacterized protein (Fragment) OS=Homo sapiens PE=4 SV=1|Ribosomal RNA small subunit methyltransferase NEP1 OS=Homo sapiens GN=EMG1 PE=1 SV=4|Uncharacterized protein (Fragment) OS=Homo sapiens PE=4 SV=2	4	4.37228	7.29068e-07	2.12359e-05	hit
MKRN2	C9J494|Q9H000|Q9H000-2	Probable E3 ubiquitin-protein ligase makorin-2 OS=Homo sapiens GN=MKRN2 PE=1 SV=1|Probable E3 ubiquitin-protein ligase makorin-2 OS=Homo sapiens GN=MKRN2 PE=1 SV=2|Isoform 2 of Probable E3 ubiquitin-protein ligase makorin-2 OS=Homo sapiens GN=MKRN2	6	4.56497	7.53523e-07	2.12359e-05	hit
UTP15	Q8TED0	U3 small nucleolar RNA-associated protein 15 homolog OS=Homo sapiens GN=UTP15 PE=1 SV=3	21	5.1763	8.35088e-07	2.12359e-05	hit
PUM1	H0YCK1|Q14671|Q5T1Z4	Pumilio homolog 1 (Fragment) OS=Homo sapiens GN=PUM1 PE=1 SV=1|Pumilio homolog 1 OS=Homo sapiens GN=PUM1 PE=1 SV=3|Pumilio homolog 1 OS=Homo sapiens GN=PUM1 PE=1 SV=1	25	4.6189	8.84032e-07	2.12359e-05	hit
NOP9	Q86U38	Nucleolar protein 9 OS=Homo sapiens GN=NOP9 PE=1 SV=1	8	4.20102	9.13289e-07	2.12359e-05	hit
RSL1D1	O76021	Ribosomal L1 domain-containing protein 1 OS=Homo sapiens GN=RSL1D1 PE=1 SV=3	22	4.58699	9.37999e-07	2.12359e-05	hit
MRPL37	Q9BZE1	39S ribosomal protein L37, mitochondrial OS=Homo sapiens GN=MRPL37 PE=1 SV=2	8	4.19902	9.78583e-07	2.12359e-05	hit
MRPS5	P82675	28S ribosomal protein S5, mitochondrial OS=Homo sapiens GN=MRPS5 PE=1 SV=2	4	4.16939	9.79898e-07	2.12359e-05	hit
ATXN2L	H3BUF6|Q8WWM7|Q8WWM7-2|Q8WWM7-3|Q8WWM7-4|Q8WWM7-5|Q8WWM7-6|Q8WWM7-8|Q8WWM7-9	Ataxin-2-like protein OS=Homo sapiens GN=ATXN2L PE=1 SV=1|Ataxin-2-like protein OS=Homo sapiens GN=ATXN2L PE=1 SV=2|Isoform 2 of Ataxin-2-like protein OS=Homo sapiens GN=ATXN2L|Isoform 3 of Ataxin-2-like protein OS=Homo sapiens GN=ATXN2L|Isoform 4 of Ataxin-2-like protein OS=Homo sapiens GN=ATXN2L|Isoform 5 of Ataxin-2-like protein OS=Homo sapiens GN=ATXN2L|Isoform 6 of Ataxin-2-like protein OS=H…	15	4.02271	9.86334e-07	2.12359e-05	hit
MYEF2	A0A0A0MQW0|A0A0A0MR39	Myelin expression factor 2 OS=Homo sapiens GN=MYEF2 PE=1 SV=1|Myelin expression factor 2 OS=Homo sapiens GN=MYEF2 PE=1 SV=1	15	3.90294	9.95557e-07	2.12359e-05	hit
BYSL	Q13895	Bystin OS=Homo sapiens GN=BYSL PE=1 SV=3	7	3.95186	1.03485e-06	2.12359e-05	hit
MPHOSPH10	O00566	U3 small nucleolar ribonucleoprotein protein MPP10 OS=Homo sapiens GN=MPHOSPH10 PE=1 SV=2	9	3.87313	1.0751e-06	2.12359e-05	hit
NOP58	Q9Y2X3	Nucleolar protein 58 OS=Homo sapiens GN=NOP58 PE=1 SV=1	16	3.75827	1.1278e-06	2.12359e-05	hit
EIF3CL|EIF3C	B5ME19|Q99613|Q99613-2	Eukaryotic translation initiation factor 3 subunit C-like protein OS=Homo sapiens GN=EIF3CL PE=3 SV=1|Eukaryotic translation initiation factor 3 subunit C OS=Homo sapiens GN=EIF3C PE=1 SV=1|Isoform 2 of Eukaryotic translation initiation factor 3 subunit C OS=Homo sapiens GN=EIF3C	13	3.92116	1.13127e-06	2.12359e-05	hit
UTP14A	Q9BVJ6	U3 small nucleolar RNA-associated protein 14 homolog A OS=Homo sapiens GN=UTP14A PE=1 SV=1	16	3.74851	1.15451e-06	2.12359e-05	hit
PURA	Q00577	Transcriptional activator protein Pur-alpha OS=Homo sapiens GN=PURA PE=1 SV=2	5	4.81961	1.16905e-06	2.12359e-05	hit
LARP4	Q71RC2|Q71RC2-4|Q71RC2-5	La-related protein 4 OS=Homo sapiens GN=LARP4 PE=1 SV=3|Isoform 4 of La-related protein 4 OS=Homo sapiens GN=LARP4|Isoform 5 of La-related protein 4 OS=Homo sapiens GN=LARP4	16	3.77465	1.17104e-06	2.12359e-05	hit
NOL11	Q9H8H0	Nucleolar protein 11 OS=Homo sapiens GN=NOL11 PE=1 SV=1	13	4.00696	1.19664e-06	2.12359e-05	hit
HNRNPH1	D6RAM1|G8JLB6|P31943	Heterogeneous nuclear ribonucleoprotein H (Fragment) OS=Homo sapiens GN=HNRNPH1 PE=1 SV=1|Heterogeneous nuclear ribonucleoprotein H OS=Homo sapiens GN=HNRNPH1 PE=1 SV=1|Heterogeneous nuclear ribonucleoprotein H OS=Homo sapiens GN=HNRNPH1 PE=1 SV=4	12	4.08669	1.26398e-06	2.12359e-05	hit
UTP6	Q9NYH9	U3 small nucleolar RNA-associated protein 6 homolog OS=Homo sapiens GN=UTP6 PE=2 SV=2	2	3.82207	1.28425e-06	2.12359e-05	hit
DDX17	H3BLZ8|Q92841	Probable ATP-dependent RNA helicase DDX17 OS=Homo sapiens GN=DDX17 PE=1 SV=1|Probable ATP-dependent RNA helicase DDX17 OS=Homo sapiens GN=DDX17 PE=1 SV=2	22	3.6927	1.29421e-06	2.12359e-05	hit
RPL22	K7ERI7|P35268	60S ribosomal protein L22 OS=Homo sapiens GN=RPL22 PE=1 SV=1|60S ribosomal protein L22 OS=Homo sapiens GN=RPL22 PE=1 SV=2	3	4.79863	1.29626e-06	2.12359e-05	hit
PABPN1	Q86U42|Q86U42-2	Polyadenylate-binding protein 2 OS=Homo sapiens GN=PABPN1 PE=1 SV=3|Isoform 2 of Polyadenylate-binding protein 2 OS=Homo sapiens GN=PABPN1	4	3.95557	1.29728e-06	2.12359e-05	hit
HDLBP	A0A024R4E5|Q00341	High density lipoprotein binding protein (Vigilin), isoform CRA_a OS=Homo sapiens GN=HDLBP PE=1 SV=1|Vigilin OS=Homo sapiens GN=HDLBP PE=1 SV=2	48	3.72307	1.29835e-06	2.12359e-05	hit
DHX33	Q9H6R0	Putative ATP-dependent RNA helicase DHX33 OS=Homo sapiens GN=DHX33 PE=1 SV=2	5	3.6561	1.35521e-06	2.12359e-05	hit
NOP14	P78316	Nucleolar protein 14 OS=Homo sapiens GN=NOP14 PE=1 SV=3	17	4.30787	1.37454e-06	2.12359e-05	hit
RPL5	P46777	60S ribosomal protein L5 OS=Homo sapiens GN=RPL5 PE=1 SV=3	13	3.70107	1.38375e-06	2.12359e-05	hit
FBL	P22087	rRNA 2'-O-methyltransferase fibrillarin OS=Homo sapiens GN=FBL PE=1 SV=2	12	4.56281	1.39355e-06	2.12359e-05	hit
EBNA1BP2	H7C2Q8|Q99848	EBNA1 binding protein 2, isoform CRA_d OS=Homo sapiens GN=EBNA1BP2 PE=1 SV=1|Probable rRNA-processing protein EBP2 OS=Homo sapiens GN=EBNA1BP2 PE=1 SV=2	8	3.7109	1.40486e-06	2.12359e-05	hit
MRPL45	A0A087X2D5|Q9BRJ2	39S ribosomal protein L45, mitochondrial OS=Homo sapiens GN=MRPL45 PE=1 SV=1|39S ribosomal protein L45, mitochondrial OS=Homo sapiens GN=MRPL45 PE=1 SV=2	3	3.91974	1.44401e-06	2.12359e-05	hit
RALY	Q9UKM9	RNA-binding protein Raly OS=Homo sapiens GN=RALY PE=1 SV=1	15	4.709	1.45764e-06	2.12359e-05	hit
LARP4B	Q92615	La-related protein 4B OS=Homo sapiens GN=LARP4B PE=1 SV=3	12	3.74625	1.53309e-06	2.12359e-05	hit
MOV10	Q9HCE1	Putative helicase MOV-10 OS=Homo sapiens GN=MOV10 PE=1 SV=2	38	3.9752	1.61326e-06	2.12359e-05	hit
DDX27	B7Z6D5|Q96GQ7	Probable ATP-dependent RNA helicase DDX27 OS=Homo sapiens GN=DDX27 PE=1 SV=1|Probable ATP-dependent RNA helicase DDX27 OS=Homo sapiens GN=DDX27 PE=1 SV=2	20	4.39334	1.62953e-06	2.12359e-05	hit
RPL18A	M0R1A7|M0R3D6|Q02543	60S ribosomal protein L18a OS=Homo sapiens GN=RPL18A PE=1 SV=1|60S ribosomal protein L18a (Fragment) OS=Homo sapiens GN=RPL18A PE=1 SV=1|60S ribosomal protein L18a OS=Homo sapiens GN=RPL18A PE=1 SV=2	7	4.28009	1.63082e-06	2.12359e-05	hit
UBAP2	Q5T6F2	Ubiquitin-associated protein 2 OS=Homo sapiens GN=UBAP2 PE=1 SV=1	11	3.97384	1.63898e-06	2.12359e-05	hit
NPM1	P06748|P06748-2	Nucleophosmin OS=Homo sapiens GN=NPM1 PE=1 SV=2|Isoform 2 of Nucleophosmin OS=Homo sapiens GN=NPM1	11	4.62489	1.66962e-06	2.12359e-05	hit
CSDE1	O75534	Cold shock domain-containing protein E1 OS=Homo sapiens GN=CSDE1 PE=1 SV=2	49	4.15744	1.67058e-06	2.12359e-05	hit
PTCD3	Q96EY7	Pentatricopeptide repeat domain-containing protein 3, mitochondrial OS=Homo sapiens GN=PTCD3 PE=1 SV=3	18	4.27343	1.67176e-06	2.12359e-05	hit
UBAP2L	F8W726|Q14157|Q14157-4|Q14157-5	Ubiquitin-associated protein 2-like OS=Homo sapiens GN=UBAP2L PE=1 SV=2|Ubiquitin-associated protein 2-like OS=Homo sapiens GN=UBAP2L PE=1 SV=2|Isoform 4 of Ubiquitin-associated protein 2-like OS=Homo sapiens GN=UBAP2L|Isoform 5 of Ubiquitin-associated protein 2-like OS=Homo sapiens GN=UBAP2L	18	4.02473	1.71297e-06	2.12359e-05	hit
SRSF7	A0A0B4J1Z1|C9JAB2|Q16629|Q16629-2|Q16629-3|Q16629-4	Serine/arginine-rich-splicing factor 7 OS=Homo sapiens GN=SRSF7 PE=1 SV=1|Serine/arginine-rich-splicing factor 7 OS=Homo sapiens GN=SRSF7 PE=1 SV=1|Serine/arginine-rich splicing factor 7 OS=Homo sapiens GN=SRSF7 PE=1 SV=1|Isoform 2 of Serine/arginine-rich splicing factor 7 OS=Homo sapiens GN=SRSF7|Isoform 3 of Serine/arginine-rich splicing factor 7 OS=Homo sapiens GN=SRSF7|Isoform 4 of Serine/arg…	7	4.52948	1.78284e-06	2.12359e-05	hit
EIF3A	Q14152	Eukaryotic translation initiation factor 3 subunit A OS=Homo sapiens GN=EIF3A PE=1 SV=1	37	3.99377	1.79313e-06	2.12359e-05	hit
ZCCHC3	Q9NUD5	Zinc finger CCHC domain-containing protein 3 OS=Homo sapiens GN=ZCCHC3 PE=1 SV=1	14	3.90727	1.82865e-06	2.12359e-05	hit
DDX5	J3KTA4|P17844|P17844-2	Probable ATP-dependent RNA helicase DDX5 OS=Homo sapiens GN=DDX5 PE=1 SV=1|Probable ATP-dependent RNA helicase DDX5 OS=Homo sapiens GN=DDX5 PE=1 SV=1|Isoform 2 of Probable ATP-dependent RNA helicase DDX5 OS=Homo sapiens GN=DDX5	16	4.46674	1.8485e-06	2.12359e-05	hit
SRSF5	Q13243	Serine/arginine-rich splicing factor 5 OS=Homo sapiens GN=SRSF5 PE=1 SV=1	6	4.08891	1.87726e-06	2.12359e-05	hit
EIF3D	O15371|O15371-2|O15371-3	Eukaryotic translation initiation factor 3 subunit D OS=Homo sapiens GN=EIF3D PE=1 SV=1|Isoform 2 of Eukaryotic translation initiation factor 3 subunit D OS=Homo sapiens GN=EIF3D|Isoform 3 of Eukaryotic translation initiation factor 3 subunit D OS=Homo sapiens GN=EIF3D	9	4.01359	1.89372e-06	2.12359e-05	hit
RBM22	Q9NW64|Q9NW64-2	Pre-mRNA-splicing factor RBM22 OS=Homo sapiens GN=RBM22 PE=1 SV=1|Isoform 2 of Pre-mRNA-splicing factor RBM22 OS=Homo sapiens GN=RBM22	5	5.62928	1.91943e-06	2.12359e-05	hit
RBM34	P42696	RNA-binding protein 34 OS=Homo sapiens GN=RBM34 PE=1 SV=2	9	5.13706	1.96573e-06	2.12359e-05	hit
CAPRIN1	Q14444	Caprin-1 OS=Homo sapiens GN=CAPRIN1 PE=1 SV=2	14	3.82181	1.99847e-06	2.12359e-05	hit
DDX54	Q8TDD1-2	Isoform 2 of ATP-dependent RNA helicase DDX54 OS=Homo sapiens GN=DDX54	35	4.60748	2.02481e-06	2.12359e-05	hit
CEBPZ	Q03701	CCAAT/enhancer-binding protein zeta OS=Homo sapiens GN=CEBPZ PE=1 SV=3	22	3.54691	2.02969e-06	2.12359e-05	hit
AGO2	Q9UKV8	Protein argonaute-2 OS=Homo sapiens GN=AGO2 PE=1 SV=3	7	3.48821	2.03549e-06	2.12359e-05	hit
MSI2	B4DHE8|Q96DH6-2	RNA-binding protein Musashi homolog 2 OS=Homo sapiens GN=MSI2 PE=1 SV=1|Isoform 2 of RNA-binding protein Musashi homolog 2 OS=Homo sapiens GN=MSI2	9	3.69302	2.08642e-06	2.12359e-05	hit
UTP4	H3BSH7|Q969X6	U3 small nucleolar RNA-associated protein 4 homolog (Fragment) OS=Homo sapiens GN=UTP4 PE=1 SV=1|U3 small nucleolar RNA-associated protein 4 homolog OS=Homo sapiens GN=UTP4 PE=1 SV=1	12	4.05351	2.10647e-06	2.12359e-05	hit
CELF1	F5H4Y5|G5EA30|Q92879-3	CUGBP Elav-like family member 1 (Fragment) OS=Homo sapiens GN=CELF1 PE=1 SV=7|CUG triplet repeat, RNA binding protein 1, isoform CRA_c OS=Homo sapiens GN=CELF1 PE=1 SV=1|Isoform 3 of CUGBP Elav-like family member 1 OS=Homo sapiens GN=CELF1	13	3.56012	2.14476e-06	2.12359e-05	hit
CIRBP	Q14011	Cold-inducible RNA-binding protein OS=Homo sapiens GN=CIRBP PE=1 SV=1	4	3.4043	2.14728e-06	2.12359e-05	hit
PPAN	A0A0A6YYI3|A0A0B4J1V8|H7C446|Q9NQ55|Q9NQ55-2|Q9NQ55-3	Protein PPAN-P2RY11 OS=Homo sapiens GN=PPAN-P2RY11 PE=4 SV=1|HCG2039996 OS=Homo sapiens GN=PPAN-P2RY11 PE=3 SV=1|Suppressor of SWI4 1 homolog (Fragment) OS=Homo sapiens GN=PPAN PE=1 SV=1|Suppressor of SWI4 1 homolog OS=Homo sapiens GN=PPAN PE=2 SV=1|Isoform 2 of Suppressor of SWI4 1 homolog OS=Homo sapiens GN=PPAN|Isoform 3 of Suppressor of SWI4 1 homolog OS=Homo sapiens GN=PPAN	16	3.59433	2.1739e-06	2.12359e-05	hit
USP10	Q14694|Q14694-2|Q14694-3	Ubiquitin carboxyl-terminal hydrolase 10 OS=Homo sapiens GN=USP10 PE=1 SV=2|Isoform 2 of Ubiquitin carboxyl-terminal hydrolase 10 OS=Homo sapiens GN=USP10|Isoform 3 of Ubiquitin carboxyl-terminal hydrolase 10 OS=Homo sapiens GN=USP10	9	4.08368	2.19914e-06	2.12359e-05	hit
TEX10	Q9NXF1|Q9NXF1-2	Testis-expressed sequence 10 protein OS=Homo sapiens GN=TEX10 PE=1 SV=2|Isoform 2 of Testis-expressed sequence 10 protein OS=Homo sapiens GN=TEX10	4	3.51668	2.31994e-06	2.12359e-05	hit
ESRP1	Q6NXG1|Q6NXG1-2|Q6NXG1-3|Q6NXG1-4|Q6NXG1-5	Epithelial splicing regulatory protein 1 OS=Homo sapiens GN=ESRP1 PE=1 SV=2|Isoform 2 of Epithelial splicing regulatory protein 1 OS=Homo sapiens GN=ESRP1|Isoform 3 of Epithelial splicing regulatory protein 1 OS=Homo sapiens GN=ESRP1|Isoform 4 of Epithelial splicing regulatory protein 1 OS=Homo sapiens GN=ESRP1|Isoform 5 of Epithelial splicing regulatory protein 1 OS=Homo sapiens GN=ESRP1	11	4.31757	2.32306e-06	2.12359e-05	hit
IMP4	H0Y714|Q96G21	U3 small nucleolar ribonucleoprotein protein IMP4 (Fragment) OS=Homo sapiens GN=IMP4 PE=1 SV=1|U3 small nucleolar ribonucleoprotein protein IMP4 OS=Homo sapiens GN=IMP4 PE=1 SV=1	5	4.00349	2.32713e-06	2.12359e-05	hit
G3BP1	Q13283	Ras GTPase-activating protein-binding protein 1 OS=Homo sapiens GN=G3BP1 PE=1 SV=1	14	3.45863	2.33863e-06	2.12359e-05	hit
HNRNPA0	Q13151	Heterogeneous nuclear ribonucleoprotein A0 OS=Homo sapiens GN=HNRNPA0 PE=1 SV=1	6	4.03106	2.3962e-06	2.12359e-05	hit
GNL2	Q13823	Nucleolar GTP-binding protein 2 OS=Homo sapiens GN=GNL2 PE=1 SV=1	7	4.12631	2.40293e-06	2.12359e-05	hit
RPL14	E7EPB3|P50914	60S ribosomal protein L14 OS=Homo sapiens GN=RPL14 PE=1 SV=1|60S ribosomal protein L14 OS=Homo sapiens GN=RPL14 PE=1 SV=4	5	5.14157	2.56082e-06	2.19146e-05	hit
DDX56	Q9NY93|Q9NY93-2	Probable ATP-dependent RNA helicase DDX56 OS=Homo sapiens GN=DDX56 PE=1 SV=1|Isoform 2 of Probable ATP-dependent RNA helicase DDX56 OS=Homo sapiens GN=DDX56	15	3.38984	2.56538e-06	2.19146e-05	hit
MYBBP1A	Q9BQG0-2	Isoform 2 of Myb-binding protein 1A OS=Homo sapiens GN=MYBBP1A	40	4.44801	2.59377e-06	2.19146e-05	hit
HNRNPDL	A0A087WUK2|O14979-3	Heterogeneous nuclear ribonucleoprotein D-like OS=Homo sapiens GN=HNRNPDL PE=1 SV=1|Isoform 3 of Heterogeneous nuclear ribonucleoprotein D-like OS=Homo sapiens GN=HNRNPDL	17	3.52966	2.60372e-06	2.19146e-05	hit
FYTTD1	Q96QD9|Q96QD9-2	UAP56-interacting factor OS=Homo sapiens GN=FYTTD1 PE=1 SV=3|Isoform 2 of UAP56-interacting factor OS=Homo sapiens GN=FYTTD1	4	4.22694	2.69806e-06	2.21234e-05	hit
CCAR2	Q8N163	Cell cycle and apoptosis regulator protein 2 OS=Homo sapiens GN=CCAR2 PE=1 SV=2	11	3.55135	2.71128e-06	2.21234e-05	hit
HELZ	J3QS41|P42694|P42694-2	Probable helicase with zinc finger domain OS=Homo sapiens GN=HELZ PE=1 SV=1|Probable helicase with zinc finger domain OS=Homo sapiens GN=HELZ PE=1 SV=2|Isoform 2 of Probable helicase with zinc finger domain OS=Homo sapiens GN=HELZ	6	3.72866	2.7224e-06	2.21234e-05	hit
SKIV2L2	P42285	Superkiller viralicidic activity 2-like 2 OS=Homo sapiens GN=SKIV2L2 PE=1 SV=3	10	3.38406	2.81716e-06	2.21544e-05	hit
DDX6	P26196	Probable ATP-dependent RNA helicase DDX6 OS=Homo sapiens GN=DDX6 PE=1 SV=2	11	4.50448	2.84318e-06	2.21544e-05	hit
RPL8	P62917	60S ribosomal protein L8 OS=Homo sapiens GN=RPL8 PE=1 SV=2	7	4.764	2.85481e-06	2.21544e-05	hit
ZNF326	Q5BKZ1	DBIRD complex subunit ZNF326 OS=Homo sapiens GN=ZNF326 PE=1 SV=2	5	3.25379	2.87976e-06	2.21544e-05	hit
HNRNPH3	P31942	Heterogeneous nuclear ribonucleoprotein H3 OS=Homo sapiens GN=HNRNPH3 PE=1 SV=2	17	3.32856	2.88749e-06	2.21544e-05	hit
WDR75	Q8IWA0	WD repeat-containing protein 75 OS=Homo sapiens GN=WDR75 PE=1 SV=1	23	4.90213	2.91423e-06	2.21544e-05	hit
RPL7	P18124	60S ribosomal protein L7 OS=Homo sapiens GN=RPL7 PE=1 SV=1	8	3.55776	3.00541e-06	2.2418e-05	hit
YTHDF1	Q9BYJ9	YTH domain-containing family protein 1 OS=Homo sapiens GN=YTHDF1 PE=1 SV=1	5	4.95354	3.02769e-06	2.2418e-05	hit
UTP11	Q9Y3A2	Probable U3 small nucleolar RNA-associated protein 11 OS=Homo sapiens GN=UTP11 PE=1 SV=2	6	3.91384	3.07392e-06	2.2418e-05	hit
RRP12	Q5JTH9	RRP12-like protein OS=Homo sapiens GN=RRP12 PE=1 SV=2	30	4.19369	3.07573e-06	2.2418e-05	hit
NOC2L	Q9Y3T9	Nucleolar complex protein 2 homolog OS=Homo sapiens GN=NOC2L PE=1 SV=4	7	4.36671	3.1258e-06	2.24701e-05	hit
PARN	O95453|O95453-2|O95453-3	Poly(A)-specific ribonuclease PARN OS=Homo sapiens GN=PARN PE=1 SV=1|Isoform 2 of Poly(A)-specific ribonuclease PARN OS=Homo sapiens GN=PARN|Isoform 3 of Poly(A)-specific ribonuclease PARN OS=Homo sapiens GN=PARN	4	3.50326	3.15505e-06	2.24701e-05	hit
DKC1	O60832	H/ACA ribonucleoprotein complex subunit 4 OS=Homo sapiens GN=DKC1 PE=1 SV=3	9	3.7852	3.17823e-06	2.24701e-05	hit
MTHFSD	Q2M296-3|Q2M296-4	Isoform 3 of Methenyltetrahydrofolate synthase domain-containing protein OS=Homo sapiens GN=MTHFSD|Isoform 4 of Methenyltetrahydrofolate synthase domain-containing protein OS=Homo sapiens GN=MTHFSD	4	3.92647	3.29828e-06	2.25587e-05	hit
FASTKD2	Q9NYY8	FAST kinase domain-containing protein 2, mitochondrial OS=Homo sapiens GN=FASTKD2 PE=1 SV=1	18	3.78191	3.39294e-06	2.25587e-05	hit
TARDBP	Q13148	TAR DNA-binding protein 43 OS=Homo sapiens GN=TARDBP PE=1 SV=1	15	3.95313	3.46178e-06	2.25587e-05	hit
RC3H2	Q9HBD1|Q9HBD1-4|Q9HBD1-6	Roquin-2 OS=Homo sapiens GN=RC3H2 PE=1 SV=2|Isoform 4 of Roquin-2 OS=Homo sapiens GN=RC3H2|Isoform 6 of Roquin-2 OS=Homo sapiens GN=RC3H2	4	3.57184	3.49125e-06	2.25587e-05	hit
G3BP2	Q9UN86	Ras GTPase-activating protein-binding protein 2 OS=Homo sapiens GN=G3BP2 PE=1 SV=2	11	3.26003	3.49674e-06	2.25587e-05	hit
SYNCRIP	O60506|O60506-3	Heterogeneous nuclear ribonucleoprotein Q OS=Homo sapiens GN=SYNCRIP PE=1 SV=2|Isoform 3 of Heterogeneous nuclear ribonucleoprotein Q OS=Homo sapiens GN=SYNCRIP	22	4.03141	3.49781e-06	2.25587e-05	hit
SRSF1	J3KTL2|Q07955|Q07955-2|Q07955-3	Serine/arginine-rich-splicing factor 1 OS=Homo sapiens GN=SRSF1 PE=1 SV=1|Serine/arginine-rich splicing factor 1 OS=Homo sapiens GN=SRSF1 PE=1 SV=2|Isoform ASF-2 of Serine/arginine-rich splicing factor 1 OS=Homo sapiens GN=SRSF1|Isoform ASF-3 of Serine/arginine-rich splicing factor 1 OS=Homo sapiens GN=SRSF1	9	4.46875	3.56965e-06	2.25587e-05	hit
ANKRD17	H0YM23|O75179|O75179-2|O75179-6|O75179-7	Ankyrin repeat domain-containing protein 17 (Fragment) OS=Homo sapiens GN=ANKRD17 PE=1 SV=1|Ankyrin repeat domain-containing protein 17 OS=Homo sapiens GN=ANKRD17 PE=1 SV=3|Isoform 2 of Ankyrin repeat domain-containing protein 17 OS=Homo sapiens GN=ANKRD17|Isoform 6 of Ankyrin repeat domain-containing protein 17 OS=Homo sapiens GN=ANKRD17|Isoform 7 of Ankyrin repeat domain-containing protein 17 O…	6	3.38074	3.59104e-06	2.25587e-05	hit
FARSA	K7ER00|Q9Y285	Phenylalanine--tRNA ligase alpha subunit OS=Homo sapiens GN=FARSA PE=1 SV=1|Phenylalanine--tRNA ligase alpha subunit OS=Homo sapiens GN=FARSA PE=1 SV=3	2	3.55881	3.61217e-06	2.25587e-05	hit
DIEXF	Q68CQ4	Digestive organ expansion factor homolog OS=Homo sapiens GN=DIEXF PE=1 SV=2	13	3.67468	3.63706e-06	2.25587e-05	hit
DDX55	F5H5U2|Q8NHQ9	ATP-dependent RNA helicase DDX55 OS=Homo sapiens GN=DDX55 PE=1 SV=1|ATP-dependent RNA helicase DDX55 OS=Homo sapiens GN=DDX55 PE=1 SV=3	4	3.5118	3.64283e-06	2.25587e-05	hit
MRPL3	D6RC14|E7ETU7|H0Y9G6|P09001	39S ribosomal protein L3, mitochondrial (Fragment) OS=Homo sapiens GN=MRPL3 PE=1 SV=1|39S ribosomal protein L3, mitochondrial OS=Homo sapiens GN=MRPL3 PE=1 SV=1|39S ribosomal protein L3, mitochondrial (Fragment) OS=Homo sapiens GN=MRPL3 PE=1 SV=1|39S ribosomal protein L3, mitochondrial OS=Homo sapiens GN=MRPL3 PE=1 SV=1	2	4.47719	3.71429e-06	2.25587e-05	hit
TAF15	A0A075B7D9|Q92804|Q92804-2	TATA-binding protein-associated factor 2N OS=Homo sapiens GN=TAF15 PE=1 SV=1|TATA-binding protein-associated factor 2N OS=Homo sapiens GN=TAF15 PE=1 SV=1|Isoform Short of TATA-binding protein-associated factor 2N OS=Homo sapiens GN=TAF15	3	3.17644	3.72134e-06	2.25587e-05	hit
API5	Q9BZZ5	Apoptosis inhibitor 5 OS=Homo sapiens GN=API5 PE=1 SV=3	17	3.80845	3.75218e-06	2.25587e-05	hit
ELAVL1	Q15717	ELAV-like protein 1 OS=Homo sapiens GN=ELAVL1 PE=1 SV=2	17	3.27325	3.75916e-06	2.25587e-05	hit
ATXN2	F8VQP2|F8WB05|Q99700|Q99700-4|V9GY86	Ataxin-2 OS=Homo sapiens GN=ATXN2 PE=1 SV=1|Ataxin-2 (Fragment) OS=Homo sapiens GN=ATXN2 PE=1 SV=2|Ataxin-2 OS=Homo sapiens GN=ATXN2 PE=1 SV=2|Isoform 4 of Ataxin-2 OS=Homo sapiens GN=ATXN2|Ataxin-2 OS=Homo sapiens GN=ATXN2 PE=1 SV=1	12	3.92052	3.77636e-06	2.25587e-05	hit
RPSA	A0A0C4DG17|C9J9K3|P08865	40S ribosomal protein SA OS=Homo sapiens GN=RPSA PE=1 SV=1|40S ribosomal protein SA (Fragment) OS=Homo sapiens GN=RPSA PE=1 SV=7|40S ribosomal protein SA OS=Homo sapiens GN=RPSA PE=1 SV=4	9	3.34104	3.80369e-06	2.25587e-05	hit
RBM4	Q9BWF3	RNA-binding protein 4 OS=Homo sapiens GN=RBM4 PE=1 SV=1	2	3.4792	3.81621e-06	2.25587e-05	hit
DDX18	Q9NVP1	ATP-dependent RNA helicase DDX18 OS=Homo sapiens GN=DDX18 PE=1 SV=2	16	3.48818	3.825e-06	2.25587e-05	hit
HNRNPAB	A0A087WZV1|D6R9P3|D6RBZ0|D6RD18|Q99729-2|Q99729-3	Heterogeneous nuclear ribonucleoprotein A/B OS=Homo sapiens GN=HNRNPAB PE=1 SV=1|Heterogeneous nuclear ribonucleoprotein A/B OS=Homo sapiens GN=HNRNPAB PE=1 SV=1|Heterogeneous nuclear ribonucleoprotein A/B OS=Homo sapiens GN=HNRNPAB PE=1 SV=1|Heterogeneous nuclear ribonucleoprotein A/B OS=Homo sapiens GN=HNRNPAB PE=1 SV=1|Isoform 2 of Heterogeneous nuclear ribonucleoprotein A/B OS=Homo sapiens GN…	7	3.41152	3.82891e-06	2.25587e-05	hit
RBM10	A0A0A0MR66|P98175|P98175-2	RNA binding motif protein 10, isoform CRA_d OS=Homo sapiens GN=RBM10 PE=1 SV=1|RNA-binding protein 10 OS=Homo sapiens GN=RBM10 PE=1 SV=3|Isoform 2 of RNA-binding protein 10 OS=Homo sapiens GN=RBM10	20	3.35434	3.86254e-06	2.25687e-05	hit
FCF1	G3V1S4|G3V5S9|Q9Y324	Chromosome 14 open reading frame 111, isoform CRA_a OS=Homo sapiens GN=FCF1 PE=1 SV=1|rRNA-processing protein FCF1 homolog OS=Homo sapiens GN=FCF1 PE=1 SV=1|rRNA-processing protein FCF1 homolog OS=Homo sapiens GN=FCF1 PE=2 SV=1	2	3.79036	3.92162e-06	2.25776e-05	hit
DDX3X	O00571	ATP-dependent RNA helicase DDX3X OS=Homo sapiens GN=DDX3X PE=1 SV=3	12	4.75687	3.9302e-06	2.25776e-05	hit
EIF2AK2	P19525|P19525-2	Interferon-induced, double-stranded RNA-activated protein kinase OS=Homo sapiens GN=EIF2AK2 PE=1 SV=2|Isoform 2 of Interferon-induced, double-stranded RNA-activated protein kinase OS=Homo sapiens GN=EIF2AK2	2	3.53233	3.97492e-06	2.25776e-05	hit
UBTF	P17480	Nucleolar transcription factor 1 OS=Homo sapiens GN=UBTF PE=1 SV=1	10	3.52745	3.99179e-06	2.25776e-05	hit
TIAL1	Q01085|Q01085-2	Nucleolysin TIAR OS=Homo sapiens GN=TIAL1 PE=1 SV=1|Isoform 2 of Nucleolysin TIAR OS=Homo sapiens GN=TIAL1	12	3.49412	4.05252e-06	2.27391e-05	hit
ABCF2	Q9UG63|Q9UG63-2	ATP-binding cassette sub-family F member 2 OS=Homo sapiens GN=ABCF2 PE=1 SV=2|Isoform 2 of ATP-binding cassette sub-family F member 2 OS=Homo sapiens GN=ABCF2	7	3.66362	4.16649e-06	2.30418e-05	hit
NONO	Q15233	Non-POU domain-containing octamer-binding protein OS=Homo sapiens GN=NONO PE=1 SV=4	21	3.20091	4.17165e-06	2.30418e-05	hit
MTDH	Q86UE4	Protein LYRIC OS=Homo sapiens GN=MTDH PE=1 SV=2	11	3.11234	4.2226e-06	2.30959e-05	hit
PUM3	Q15397	Pumilio homolog 3 OS=Homo sapiens GN=PUM3 PE=1 SV=3	24	4.57414	4.25177e-06	2.30959e-05	hit
XRCC6	P12956	X-ray repair cross-complementing protein 6 OS=Homo sapiens GN=XRCC6 PE=1 SV=2	15	3.8994	4.27944e-06	2.30959e-05	hit
CPEB1	A0A024R214|A0A087WXG7|A0A087X171|A0A0J9YXP0|Q9BZB8|Q9BZB8-3	Cytoplasmic polyadenylation element binding protein 1, isoform CRA_c OS=Homo sapiens GN=CPEB1 PE=1 SV=1|Cytoplasmic polyadenylation element-binding protein 1 OS=Homo sapiens GN=CPEB1 PE=1 SV=1|Cytoplasmic polyadenylation element-binding protein 1 OS=Homo sapiens GN=CPEB1 PE=1 SV=1|Cytoplasmic polyadenylation element-binding protein 1 (Fragment) OS=Homo sapiens GN=CPEB1 PE=1 SV=1|Cytoplasmic polya…	6	3.62536	4.37959e-06	2.31919e-05	hit
GRSF1	F5H5I6|Q12849	G-rich sequence factor 1 OS=Homo sapiens GN=GRSF1 PE=1 SV=2|G-rich sequence factor 1 OS=Homo sapiens GN=GRSF1 PE=1 SV=3	18	3.56196	4.38141e-06	2.31919e-05	hit
MEX3D	Q86XN8	RNA-binding protein MEX3D OS=Homo sapiens GN=MEX3D PE=1 SV=3	2	3.57947	4.4455e-06	2.31919e-05	hit
NOL6	A0A0A0MRW6|Q9H6R4|Q9H6R4-2|Q9H6R4-4	Nucleolar protein 6 OS=Homo sapiens GN=NOL6 PE=1 SV=1|Nucleolar protein 6 OS=Homo sapiens GN=NOL6 PE=1 SV=2|Isoform 2 of Nucleolar protein 6 OS=Homo sapiens GN=NOL6|Isoform 4 of Nucleolar protein 6 OS=Homo sapiens GN=NOL6	12	3.39309	4.44584e-06	2.31919e-05	hit
FXR1	P51114|P51114-2	Fragile X mental retardation syndrome-related protein 1 OS=Homo sapiens GN=FXR1 PE=1 SV=3|Isoform 2 of Fragile X mental retardation syndrome-related protein 1 OS=Homo sapiens GN=FXR1	17	3.56005	4.46125e-06	2.31919e-05	hit
EIF3G	K7ER90|O75821	Eukaryotic translation initiation factor 3 subunit G (Fragment) OS=Homo sapiens GN=EIF3G PE=1 SV=1|Eukaryotic translation initiation factor 3 subunit G OS=Homo sapiens GN=EIF3G PE=1 SV=2	13	3.61162	4.51984e-06	2.31958e-05	hit
RBM14	Q96PK6	RNA-binding protein 14 OS=Homo sapiens GN=RBM14 PE=1 SV=2	21	3.75	4.56357e-06	2.31958e-05	hit
HNRNPA1	P09651	Heterogeneous nuclear ribonucleoprotein A1 OS=Homo sapiens GN=HNRNPA1 PE=1 SV=5	16	3.3551	4.61235e-06	2.31958e-05	hit
HNRNPF	P52597	Heterogeneous nuclear ribonucleoprotein F OS=Homo sapiens GN=HNRNPF PE=1 SV=3	17	3.7405	4.648e-06	2.31958e-05	hit
FMR1	Q06787|Q06787-3|Q06787-5|Q06787-8|Q06787-9	Synaptic functional regulator FMR1 OS=Homo sapiens GN=FMR1 PE=1 SV=1|Isoform 2 of Synaptic functional regulator FMR1 OS=Homo sapiens GN=FMR1|Isoform 4 of Synaptic functional regulator FMR1 OS=Homo sapiens GN=FMR1|Isoform 8 of Synaptic functional regulator FMR1 OS=Homo sapiens GN=FMR1|Isoform 9 of Synaptic functional regulator FMR1 OS=Homo sapiens GN=FMR1	9	3.17961	4.66994e-06	2.31958e-05	hit
ZNF277	Q9NRM2	Zinc finger protein 277 OS=Homo sapiens GN=ZNF277 PE=1 SV=2	3	3.17516	4.67516e-06	2.31958e-05	hit
LSM14B	Q9BX40	Protein LSM14 homolog B OS=Homo sapiens GN=LSM14B PE=1 SV=1	8	4.43083	4.69165e-06	2.31958e-05	hit
NAA15	Q9BXJ9	N-alpha-acetyltransferase 15, NatA auxiliary subunit OS=Homo sapiens GN=NAA15 PE=1 SV=1	12	3.41613	4.75471e-06	2.33329e-05	hit
PA2G4	Q9UQ80|Q9UQ80-2	Proliferation-associated protein 2G4 OS=Homo sapiens GN=PA2G4 PE=1 SV=3|Isoform 2 of Proliferation-associated protein 2G4 OS=Homo sapiens GN=PA2G4	16	4.35943	4.78539e-06	2.33329e-05	hit
PCBP2	F8VZX2|Q15366-3|Q15366-6	Poly(rC)-binding protein 2 OS=Homo sapiens GN=PCBP2 PE=1 SV=1|Isoform 3 of Poly(rC)-binding protein 2 OS=Homo sapiens GN=PCBP2|Isoform 6 of Poly(rC)-binding protein 2 OS=Homo sapiens GN=PCBP2	12	3.87524	4.98774e-06	2.4153e-05	hit
PURB	Q96QR8	Transcriptional activator protein Pur-beta OS=Homo sapiens GN=PURB PE=1 SV=3	5	5.41479	5.22234e-06	2.50468e-05	hit
HNRNPK	P61978-3	Isoform 3 of Heterogeneous nuclear ribonucleoprotein K OS=Homo sapiens GN=HNRNPK	23	3.59077	5.26373e-06	2.50468e-05	hit
RNMT	O43148|O43148-2	mRNA cap guanine-N7 methyltransferase OS=Homo sapiens GN=RNMT PE=1 SV=1|Isoform 2 of mRNA cap guanine-N7 methyltransferase OS=Homo sapiens GN=RNMT	2	3.24446	5.2969e-06	2.50468e-05	hit
NCL	H7BY16|P19338	Nucleolin (Fragment) OS=Homo sapiens GN=NCL PE=1 SV=7|Nucleolin OS=Homo sapiens GN=NCL PE=1 SV=3	44	5.46879	5.3389e-06	2.50468e-05	hit
CELF2	A0A0J9YXJ0|E9PC62	CUGBP Elav-like family member 2 OS=Homo sapiens GN=CELF2 PE=1 SV=1|CUGBP Elav-like family member 2 OS=Homo sapiens GN=CELF2 PE=1 SV=1	15	3.30314	5.34947e-06	2.50468e-05	hit
EIF4A3	P38919	Eukaryotic initiation factor 4A-III OS=Homo sapiens GN=EIF4A3 PE=1 SV=4	10	3.30438	5.53289e-06	2.5641e-05	hit
ARPP21	Q9UBL0|Q9UBL0-3	cAMP-regulated phosphoprotein 21 OS=Homo sapiens GN=ARPP21 PE=1 SV=2|Isoform 3 of cAMP-regulated phosphoprotein 21 OS=Homo sapiens GN=ARPP21	7	4.10068	5.6023e-06	2.5641e-05	hit
ZC3H15	Q8WU90	Zinc finger CCCH domain-containing protein 15 OS=Homo sapiens GN=ZC3H15 PE=1 SV=1	7	3.41986	5.63494e-06	2.5641e-05	hit
KHDRBS3	O75525|O75525-2	KH domain-containing, RNA-binding, signal transduction-associated protein 3 OS=Homo sapiens GN=KHDRBS3 PE=1 SV=1|Isoform 2 of KH domain-containing, RNA-binding, signal transduction-associated protein 3 OS=Homo sapiens GN=KHDRBS3	4	3.49654	5.66217e-06	2.5641e-05	hit
GSPT1	H3BSV8|P15170-2|P15170-3	Eukaryotic peptide chain release factor GTP-binding subunit ERF3A (Fragment) OS=Homo sapiens GN=GSPT1 PE=1 SV=1|Isoform 2 of Eukaryotic peptide chain release factor GTP-binding subunit ERF3A OS=Homo sapiens GN=GSPT1|Isoform 3 of Eukaryotic peptide chain release factor GTP-binding subunit ERF3A OS=Homo sapiens GN=GSPT1	8	3.41288	5.69493e-06	2.5641e-05	hit
HNRNPA2B1	P22626	Heterogeneous nuclear ribonucleoproteins A2/B1 OS=Homo sapiens GN=HNRNPA2B1 PE=1 SV=2	22	3.3844	5.72224e-06	2.5641e-05	hit
PCBP1	Q15365	Poly(rC)-binding protein 1 OS=Homo sapiens GN=PCBP1 PE=1 SV=2	7	3.3646	5.73023e-06	2.5641e-05	hit
RPL26L1|RPL26|J3QQQ9	E5RIT6|J3KTJ8|J3QQQ9|J3QQV1|J3QRC4|J3QRI7|P61254|Q9UNX3	60S ribosomal protein L26-like 1 (Fragment) OS=Homo sapiens GN=RPL26L1 PE=1 SV=1|60S ribosomal protein L26 (Fragment) OS=Homo sapiens GN=RPL26 PE=4 SV=7|Uncharacterized protein OS=Homo sapiens PE=4 SV=1|60S ribosomal protein L26 OS=Homo sapiens GN=RPL26 PE=4 SV=1|60S ribosomal protein L26 (Fragment) OS=Homo sapiens GN=RPL26 PE=4 SV=1|60S ribosomal protein L26 (Fragment) OS=Homo sapiens GN=RPL26 P…	4	3.63417	5.87888e-06	2.60191e-05	hit
DDX50	Q9BQ39	ATP-dependent RNA helicase DDX50 OS=Homo sapiens GN=DDX50 PE=1 SV=1	15	4.16711	5.88835e-06	2.60191e-05	hit
RBMS1	E7ETU5|F6Y5H0|P29558|P29558-2	RNA-binding motif, single-stranded-interacting protein 1 OS=Homo sapiens GN=RBMS1 PE=1 SV=1|RNA-binding motif, single-stranded-interacting protein 1 OS=Homo sapiens GN=RBMS1 PE=1 SV=1|RNA-binding motif, single-stranded-interacting protein 1 OS=Homo sapiens GN=RBMS1 PE=1 SV=3|Isoform 2 of RNA-binding motif, single-stranded-interacting protein 1 OS=Homo sapiens GN=RBMS1	6	3.7082	6.06835e-06	2.61793e-05	hit
ZNF622	Q969S3	Zinc finger protein 622 OS=Homo sapiens GN=ZNF622 PE=1 SV=1	4	3.66668	6.0759e-06	2.61793e-05	hit
RBM28	Q9NW13	RNA-binding protein 28 OS=Homo sapiens GN=RBM28 PE=1 SV=3	27	3.88136	6.09593e-06	2.61793e-05	hit
RBM15B	Q8NDT2	Putative RNA-binding protein 15B OS=Homo sapiens GN=RBM15B PE=1 SV=3	11	4.07494	6.12682e-06	2.61793e-05	hit
LSM2	Q9Y333	U6 snRNA-associated Sm-like protein LSm2 OS=Homo sapiens GN=LSM2 PE=1 SV=1	3	4.55097	6.3516e-06	2.61793e-05	hit
MFAP1	P55081	Microfibrillar-associated protein 1 OS=Homo sapiens GN=MFAP1 PE=1 SV=2	2	3.2201	6.38651e-06	2.61793e-05	hit
EIF4A1	J3QS69|P60842	Eukaryotic initiation factor 4A-I (Fragment) OS=Homo sapiens GN=EIF4A1 PE=1 SV=1|Eukaryotic initiation factor 4A-I OS=Homo sapiens GN=EIF4A1 PE=1 SV=1	7	3.75393	6.42233e-06	2.61793e-05	hit
MBNL1	A0A0A0MQX8|C9JP00|H7C4T5|Q9NR56|Q9NR56-2|Q9NR56-3|Q9NR56-4|Q9NR56-5|Q9NR56-6|Q9NR56-7	Muscleblind-like protein 1 OS=Homo sapiens GN=MBNL1 PE=1 SV=1|Muscleblind-like protein 1 OS=Homo sapiens GN=MBNL1 PE=1 SV=1|Muscleblind-like protein 1 (Fragment) OS=Homo sapiens GN=MBNL1 PE=1 SV=1|Muscleblind-like protein 1 OS=Homo sapiens GN=MBNL1 PE=1 SV=2|Isoform 2 of Muscleblind-like protein 1 OS=Homo sapiens GN=MBNL1|Isoform 3 of Muscleblind-like protein 1 OS=Homo sapiens GN=MBNL1|Isoform 4 …	2	5.27425	6.43315e-06	2.61793e-05	hit
HNRNPUL2	H3BQZ7|Q1KMD3	HCG2044799 OS=Homo sapiens GN=HNRNPUL2-BSCL2 PE=4 SV=1|Heterogeneous nuclear ribonucleoprotein U-like protein 2 OS=Homo sapiens GN=HNRNPUL2 PE=1 SV=1	6	4.84484	6.44246e-06	2.61793e-05	hit
RPL34	P49207	60S ribosomal protein L34 OS=Homo sapiens GN=RPL34 PE=1 SV=3	6	3.48608	6.45809e-06	2.61793e-05	hit
HNRNPD	Q14103-3|Q14103-4	Isoform 3 of Heterogeneous nuclear ribonucleoprotein D0 OS=Homo sapiens GN=HNRNPD|Isoform 4 of Heterogeneous nuclear ribonucleoprotein D0 OS=Homo sapiens GN=HNRNPD	14	3.32036	6.46726e-06	2.61793e-05	hit
DHX29	A0A087WYN9|Q7Z478	ATP-dependent RNA helicase DHX29 OS=Homo sapiens GN=DHX29 PE=1 SV=1|ATP-dependent RNA helicase DHX29 OS=Homo sapiens GN=DHX29 PE=1 SV=2	3	3.01409	6.51065e-06	2.61793e-05	hit
DDX1	Q92499	ATP-dependent RNA helicase DDX1 OS=Homo sapiens GN=DDX1 PE=1 SV=2	7	3.2068	6.53463e-06	2.61793e-05	hit
METTL16	Q86W50	Methyltransferase-like protein 16 OS=Homo sapiens GN=METTL16 PE=1 SV=2	4	2.9426	6.53944e-06	2.61793e-05	hit
BMS1	Q14692	Ribosome biogenesis protein BMS1 homolog OS=Homo sapiens GN=BMS1 PE=1 SV=1	31	4.05267	6.55433e-06	2.61793e-05	hit
TRNAU1AP	Q9NX07	tRNA selenocysteine 1-associated protein 1 OS=Homo sapiens GN=TRNAU1AP PE=1 SV=1	6	3.08941	6.55794e-06	2.61793e-05	hit
WDR43	Q15061	WD repeat-containing protein 43 OS=Homo sapiens GN=WDR43 PE=1 SV=3	10	3.13324	6.587e-06	2.61793e-05	hit
RBM39	G3XAC6|Q14498|Q14498-2	RNA-binding protein 39 OS=Homo sapiens GN=RBM39 PE=1 SV=1|RNA-binding protein 39 OS=Homo sapiens GN=RBM39 PE=1 SV=2|Isoform 2 of RNA-binding protein 39 OS=Homo sapiens GN=RBM39	9	3.08476	6.59112e-06	2.61793e-05	hit
PTBP3	O95758-2|O95758-5|O95758-6	Isoform 2 of Polypyrimidine tract-binding protein 3 OS=Homo sapiens GN=PTBP3|Isoform 5 of Polypyrimidine tract-binding protein 3 OS=Homo sapiens GN=PTBP3|Isoform 6 of Polypyrimidine tract-binding protein 3 OS=Homo sapiens GN=PTBP3	10	2.96312	6.66898e-06	2.63193e-05	hit
NOC3L	Q8WTT2	Nucleolar complex protein 3 homolog OS=Homo sapiens GN=NOC3L PE=1 SV=1	16	4.69824	6.70082e-06	2.63193e-05	hit
IGF2BP1	Q9NZI8	Insulin-like growth factor 2 mRNA-binding protein 1 OS=Homo sapiens GN=IGF2BP1 PE=1 SV=2	25	4.03405	6.84738e-06	2.67464e-05	hit
BZW1	Q7L1Q6|Q7L1Q6-3|Q7L1Q6-4	Basic leucine zipper and W2 domain-containing protein 1 OS=Homo sapiens GN=BZW1 PE=1 SV=1|Isoform 3 of Basic leucine zipper and W2 domain-containing protein 1 OS=Homo sapiens GN=BZW1|Isoform 4 of Basic leucine zipper and W2 domain-containing protein 1 OS=Homo sapiens GN=BZW1	2	3.1563	6.91191e-06	2.68501e-05	hit
PWP2	Q15269	Periodic tryptophan protein 2 homolog OS=Homo sapiens GN=PWP2 PE=2 SV=2	26	4.99206	7.01529e-06	2.71028e-05	hit
CPSF7	F5H669|Q8N684|Q8N684-2|Q8N684-3	Cleavage and polyadenylation-specificity factor subunit 7 (Fragment) OS=Homo sapiens GN=CPSF7 PE=1 SV=1|Cleavage and polyadenylation specificity factor subunit 7 OS=Homo sapiens GN=CPSF7 PE=1 SV=1|Isoform 2 of Cleavage and polyadenylation specificity factor subunit 7 OS=Homo sapiens GN=CPSF7|Isoform 3 of Cleavage and polyadenylation specificity factor subunit 7 OS=Homo sapiens GN=CPSF7	2	3.01028	7.05441e-06	2.71058e-05	hit
RPL27	P61353	60S ribosomal protein L27 OS=Homo sapiens GN=RPL27 PE=1 SV=2	5	3.56125	7.16315e-06	2.73749e-05	hit
MATR3	A0A0R4J2E8|A8MXP9|P43243	Matrin-3 OS=Homo sapiens GN=MATR3 PE=1 SV=1|Matrin-3 OS=Homo sapiens GN=MATR3 PE=1 SV=1|Matrin-3 OS=Homo sapiens GN=MATR3 PE=1 SV=2	14	3.84131	7.20655e-06	2.73927e-05	hit
PNO1	Q9NRX1	RNA-binding protein PNO1 OS=Homo sapiens GN=PNO1 PE=1 SV=1	2	4.11285	7.24617e-06	2.73959e-05	hit
LSM14A	A0A140TA76|Q8ND56|Q8ND56-3	Protein LSM14 homolog A (Fragment) OS=Homo sapiens GN=LSM14A PE=1 SV=1|Protein LSM14 homolog A OS=Homo sapiens GN=LSM14A PE=1 SV=3|Isoform 3 of Protein LSM14 homolog A OS=Homo sapiens GN=LSM14A	12	3.45928	7.33728e-06	2.75193e-05	hit
PUM2	Q8TB72|Q8TB72-3|Q8TB72-4	Pumilio homolog 2 OS=Homo sapiens GN=PUM2 PE=1 SV=2|Isoform 3 of Pumilio homolog 2 OS=Homo sapiens GN=PUM2|Isoform 4 of Pumilio homolog 2 OS=Homo sapiens GN=PUM2	19	3.11232	7.37706e-06	2.75193e-05	hit
SF3A3	Q12874	Splicing factor 3A subunit 3 OS=Homo sapiens GN=SF3A3 PE=1 SV=1	4	4.10047	7.42782e-06	2.75193e-05	hit
PTCD2	F6S289|Q8WV60|Q8WV60-2|Q8WV60-3	Pentatricopeptide repeat-containing protein 2, mitochondrial OS=Homo sapiens GN=PTCD2 PE=1 SV=1|Pentatricopeptide repeat-containing protein 2, mitochondrial OS=Homo sapiens GN=PTCD2 PE=1 SV=3|Isoform 2 of Pentatricopeptide repeat-containing protein 2, mitochondrial OS=Homo sapiens GN=PTCD2|Isoform 3 of Pentatricopeptide repeat-containing protein 2, mitochondrial OS=Homo sapiens GN=PTCD2	2	3.23219	7.43449e-06	2.75193e-05	hit
UTP20	O75691	Small subunit processome component 20 homolog OS=Homo sapiens GN=UTP20 PE=1 SV=3	41	4.80589	7.53672e-06	2.77524e-05	hit
PATL1	Q86TB9|Q86TB9-2|Q86TB9-4	Protein PAT1 homolog 1 OS=Homo sapiens GN=PATL1 PE=1 SV=2|Isoform 2 of Protein PAT1 homolog 1 OS=Homo sapiens GN=PATL1|Isoform 4 of Protein PAT1 homolog 1 OS=Homo sapiens GN=PATL1	2	3.15893	7.60258e-06	2.77859e-05	hit
PNN	Q9H307	Pinin OS=Homo sapiens GN=PNN PE=1 SV=4	9	3.21957	7.62443e-06	2.77859e-05	hit
AKAP8	O43823	A-kinase anchor protein 8 OS=Homo sapiens GN=AKAP8 PE=1 SV=1	4	3.13347	7.68155e-06	2.78505e-05	hit
EIF4A2	Q14240|Q14240-2	Eukaryotic initiation factor 4A-II OS=Homo sapiens GN=EIF4A2 PE=1 SV=2|Isoform 2 of Eukaryotic initiation factor 4A-II OS=Homo sapiens GN=EIF4A2	6	3.23412	7.76475e-06	2.80085e-05	hit
DDX39A	O00148	ATP-dependent RNA helicase DDX39A OS=Homo sapiens GN=DDX39A PE=1 SV=2	4	2.93393	7.89911e-06	2.82486e-05	hit
LRRC47	Q8N1G4	Leucine-rich repeat-containing protein 47 OS=Homo sapiens GN=LRRC47 PE=1 SV=1	3	3.31861	7.9112e-06	2.82486e-05	hit
TNPO1	Q92973|Q92973-2	Transportin-1 OS=Homo sapiens GN=TNPO1 PE=1 SV=2|Isoform 2 of Transportin-1 OS=Homo sapiens GN=TNPO1	5	3.54142	7.99946e-06	2.82905e-05	hit
FXR2	P51116	Fragile X mental retardation syndrome-related protein 2 OS=Homo sapiens GN=FXR2 PE=1 SV=2	15	3.18651	8.03642e-06	2.82905e-05	hit
SF1	Q15637|Q15637-2|Q15637-3|Q15637-4|Q15637-6	Splicing factor 1 OS=Homo sapiens GN=SF1 PE=1 SV=4|Isoform 2 of Splicing factor 1 OS=Homo sapiens GN=SF1|Isoform 3 of Splicing factor 1 OS=Homo sapiens GN=SF1|Isoform 4 of Splicing factor 1 OS=Homo sapiens GN=SF1|Isoform 6 of Splicing factor 1 OS=Homo sapiens GN=SF1	6	3.15341	8.04297e-06	2.82905e-05	hit
LRPPRC	P42704	Leucine-rich PPR motif-containing protein, mitochondrial OS=Homo sapiens GN=LRPPRC PE=1 SV=3	79	3.82119	8.10631e-06	2.83721e-05	hit
R3HDM1	Q15032|Q15032-2|Q15032-3	R3H domain-containing protein 1 OS=Homo sapiens GN=R3HDM1 PE=1 SV=3|Isoform 2 of R3H domain-containing protein 1 OS=Homo sapiens GN=R3HDM1|Isoform 3 of R3H domain-containing protein 1 OS=Homo sapiens GN=R3HDM1	8	3.56833	8.15676e-06	2.8408e-05	hit
DNTTIP2	Q5QJE6	Deoxynucleotidyltransferase terminal-interacting protein 2 OS=Homo sapiens GN=DNTTIP2 PE=1 SV=2	18	4.82472	8.19925e-06	2.8416e-05	hit
RPS5	M0R0F0|M0R0R2|P46782	40S ribosomal protein S5 (Fragment) OS=Homo sapiens GN=RPS5 PE=1 SV=1|40S ribosomal protein S5 OS=Homo sapiens GN=RPS5 PE=1 SV=1|40S ribosomal protein S5 OS=Homo sapiens GN=RPS5 PE=1 SV=4	4	4.39384	8.27431e-06	2.84792e-05	hit
DDX28	Q9NUL7	Probable ATP-dependent RNA helicase DDX28 OS=Homo sapiens GN=DDX28 PE=1 SV=2	2	3.11325	8.32381e-06	2.84792e-05	hit
POLR2A	A0A087WWE2|A0A0C4DGZ0|P24928	DNA-directed RNA polymerase subunit OS=Homo sapiens GN=POLR2A PE=1 SV=1|DNA-directed RNA polymerase subunit OS=Homo sapiens GN=POLR2A PE=1 SV=1|DNA-directed RNA polymerase II subunit RPB1 OS=Homo sapiens GN=POLR2A PE=1 SV=2	5	3.46596	8.33833e-06	2.84792e-05	hit
CHERP	J3QK89|Q8IWX8	Calcium homeostasis endoplasmic reticulum protein OS=Homo sapiens GN=CHERP PE=1 SV=1|Calcium homeostasis endoplasmic reticulum protein OS=Homo sapiens GN=CHERP PE=1 SV=3	2	2.98934	8.74315e-06	2.97183e-05	hit
ZC3HAV1	C9J6P4|Q7Z2W4	Zinc finger CCCH-type antiviral protein 1 OS=Homo sapiens GN=ZC3HAV1 PE=1 SV=1|Zinc finger CCCH-type antiviral protein 1 OS=Homo sapiens GN=ZC3HAV1 PE=1 SV=3	34	3.57771	8.79774e-06	2.97608e-05	hit
CPSF6	F8WJN3|Q16630|Q16630-2|Q16630-3	Cleavage and polyadenylation-specificity factor subunit 6 OS=Homo sapiens GN=CPSF6 PE=1 SV=1|Cleavage and polyadenylation specificity factor subunit 6 OS=Homo sapiens GN=CPSF6 PE=1 SV=2|Isoform 2 of Cleavage and polyadenylation specificity factor subunit 6 OS=Homo sapiens GN=CPSF6|Isoform 3 of Cleavage and polyadenylation specificity factor subunit 6 OS=Homo sapiens GN=CPSF6	2	3.12555	8.86168e-06	2.98343e-05	hit
WDR46	O15213	WD repeat-containing protein 46 OS=Homo sapiens GN=WDR46 PE=1 SV=3	14	4.57337	8.93586e-06	2.99306e-05	hit
CASC3	O15234	Protein CASC3 OS=Homo sapiens GN=CASC3 PE=1 SV=2	5	3.19422	8.97494e-06	2.99306e-05	hit
EIF4H	Q15056	Eukaryotic translation initiation factor 4H OS=Homo sapiens GN=EIF4H PE=1 SV=5	11	3.43299	9.06772e-06	2.99739e-05	hit
PHF6	A0A0D9SGE8|Q5JRC6|Q8IWS0|Q8IWS0-2|Q8IWS0-3|Q8IWS0-4|Q8IWS0-5	PHD finger protein 6 OS=Homo sapiens GN=PHF6 PE=1 SV=1|PHD finger protein 6 OS=Homo sapiens GN=PHF6 PE=1 SV=1|PHD finger protein 6 OS=Homo sapiens GN=PHF6 PE=1 SV=1|Isoform 2 of PHD finger protein 6 OS=Homo sapiens GN=PHF6|Isoform 3 of PHD finger protein 6 OS=Homo sapiens GN=PHF6|Isoform 4 of PHD finger protein 6 OS=Homo sapiens GN=PHF6|Isoform 5 of PHD finger protein 6 OS=Homo sapiens GN=PHF6	2	2.97886	9.09025e-06	2.99739e-05	hit
NSA2	O95478	Ribosome biogenesis protein NSA2 homolog OS=Homo sapiens GN=NSA2 PE=1 SV=1	8	3.45643	9.11512e-06	2.99739e-05	hit
ABCF1	Q8NE71|Q8NE71-2	ATP-binding cassette sub-family F member 1 OS=Homo sapiens GN=ABCF1 PE=1 SV=2|Isoform 2 of ATP-binding cassette sub-family F member 1 OS=Homo sapiens GN=ABCF1	5	2.999	9.21405e-06	3.00493e-05	hit
HNRNPM	M0QZM1|P52272|P52272-2	Heterogeneous nuclear ribonucleoprotein M (Fragment) OS=Homo sapiens GN=HNRNPM PE=1 SV=1|Heterogeneous nuclear ribonucleoprotein M OS=Homo sapiens GN=HNRNPM PE=1 SV=3|Isoform 2 of Heterogeneous nuclear ribonucleoprotein M OS=Homo sapiens GN=HNRNPM	50	2.9693	9.22306e-06	3.00493e-05	hit
RPL31	P62899	60S ribosomal protein L31 OS=Homo sapiens GN=RPL31 PE=1 SV=1	2	2.95589	9.36104e-06	3.02282e-05	hit
RTCB	Q9Y3I0	tRNA-splicing ligase RtcB homolog OS=Homo sapiens GN=RTCB PE=1 SV=1	6	3.68649	9.36347e-06	3.02282e-05	hit
HNRNPL	P14866	Heterogeneous nuclear ribonucleoprotein L OS=Homo sapiens GN=HNRNPL PE=1 SV=2	17	3.5175	9.65455e-06	3.10262e-05	hit
RPL30	P62888	60S ribosomal protein L30 OS=Homo sapiens GN=RPL30 PE=1 SV=2	4	3.0416	9.74586e-06	3.11779e-05	hit
EXOSC9	D6RIY6|Q06265|Q06265-2|Q06265-3|Q06265-4	Exosome complex component RRP45 OS=Homo sapiens GN=EXOSC9 PE=1 SV=1|Exosome complex component RRP45 OS=Homo sapiens GN=EXOSC9 PE=1 SV=3|Isoform 2 of Exosome complex component RRP45 OS=Homo sapiens GN=EXOSC9|Isoform 3 of Exosome complex component RRP45 OS=Homo sapiens GN=EXOSC9|Isoform 4 of Exosome complex component RRP45 OS=Homo sapiens GN=EXOSC9	2	4.58035	9.85213e-06	3.13759e-05	hit
ZC3H7B	Q9UGR2|Q9UGR2-2	Zinc finger CCCH domain-containing protein 7B OS=Homo sapiens GN=ZC3H7B PE=1 SV=1|Isoform 2 of Zinc finger CCCH domain-containing protein 7B OS=Homo sapiens GN=ZC3H7B	7	2.87897	1.00466e-05	3.18519e-05	hit
XRN2	Q9H0D6|Q9H0D6-2	5'-3' exoribonuclease 2 OS=Homo sapiens GN=XRN2 PE=1 SV=1|Isoform 2 of 5'-3' exoribonuclease 2 OS=Homo sapiens GN=XRN2	7	3.58757	1.03551e-05	3.26834e-05	hit
SF3A1	Q15459	Splicing factor 3A subunit 1 OS=Homo sapiens GN=SF3A1 PE=1 SV=1	6	2.77933	1.05275e-05	3.30798e-05	hit
DHX57	Q6P158	Putative ATP-dependent RNA helicase DHX57 OS=Homo sapiens GN=DHX57 PE=1 SV=2	4	3.18398	1.0661e-05	3.3351e-05	hit
RBM12B	Q8IXT5	RNA-binding protein 12B OS=Homo sapiens GN=RBM12B PE=1 SV=2	6	3.95288	1.153e-05	3.59105e-05	hit
IGF2BP3	O00425	Insulin-like growth factor 2 mRNA-binding protein 3 OS=Homo sapiens GN=IGF2BP3 PE=1 SV=2	25	3.52357	1.18458e-05	3.64487e-05	hit
STRAP	Q9Y3F4|Q9Y3F4-2	Serine-threonine kinase receptor-associated protein OS=Homo sapiens GN=STRAP PE=1 SV=1|Isoform 2 of Serine-threonine kinase receptor-associated protein OS=Homo sapiens GN=STRAP	5	3.32701	1.18678e-05	3.64487e-05	hit
DHX36	Q9H2U1|Q9H2U1-2|Q9H2U1-3	ATP-dependent RNA helicase DHX36 OS=Homo sapiens GN=DHX36 PE=1 SV=2|Isoform 2 of ATP-dependent RNA helicase DHX36 OS=Homo sapiens GN=DHX36|Isoform 3 of ATP-dependent RNA helicase DHX36 OS=Homo sapiens GN=DHX36	6	2.97993	1.18756e-05	3.64487e-05	hit
SRSF3	P84103|P84103-2	Serine/arginine-rich splicing factor 3 OS=Homo sapiens GN=SRSF3 PE=1 SV=1|Isoform 2 of Serine/arginine-rich splicing factor 3 OS=Homo sapiens GN=SRSF3	5	4.15087	1.19662e-05	3.64487e-05	hit
ADAR	P55265|P55265-4	Double-stranded RNA-specific adenosine deaminase OS=Homo sapiens GN=ADAR PE=1 SV=4|Isoform 4 of Double-stranded RNA-specific adenosine deaminase OS=Homo sapiens GN=ADAR	20	2.78714	1.20277e-05	3.64487e-05	hit
NCBP3	Q53F19|Q53F19-2	Nuclear cap-binding protein subunit 3 OS=Homo sapiens GN=NCBP3 PE=1 SV=2|Isoform 2 of Nuclear cap-binding protein subunit 3 OS=Homo sapiens GN=NCBP3	2	3.84316	1.21066e-05	3.64487e-05	hit
PHF5A	Q7RTV0	PHD finger-like domain-containing protein 5A OS=Homo sapiens GN=PHF5A PE=1 SV=1	2	3.16956	1.21111e-05	3.64487e-05	hit
WDR3	Q9UNX4	WD repeat-containing protein 3 OS=Homo sapiens GN=WDR3 PE=1 SV=1	17	3.60755	1.21152e-05	3.64487e-05	hit
YTHDF3	A0A087X0Q1|Q7Z739	YTH domain-containing family protein 3 OS=Homo sapiens GN=YTHDF3 PE=1 SV=1|YTH domain-containing family protein 3 OS=Homo sapiens GN=YTHDF3 PE=1 SV=1	6	2.89661	1.26957e-05	3.80333e-05	hit
GAR1	Q9NY12|Q9NY12-2	H/ACA ribonucleoprotein complex subunit 1 OS=Homo sapiens GN=GAR1 PE=1 SV=1|Isoform 2 of H/ACA ribonucleoprotein complex subunit 1 OS=Homo sapiens GN=GAR1	3	5.61758	1.28374e-05	3.82955e-05	hit
ANKHD1	Q8IWZ3|Q8IWZ3-4|Q8IWZ3-6	Ankyrin repeat and KH domain-containing protein 1 OS=Homo sapiens GN=ANKHD1 PE=1 SV=1|Isoform 4 of Ankyrin repeat and KH domain-containing protein 1 OS=Homo sapiens GN=ANKHD1|Isoform 6 of Ankyrin repeat and KH domain-containing protein 1 OS=Homo sapiens GN=ANKHD1	7	2.77881	1.29342e-05	3.84221e-05	hit
TDRD3	Q9H7E2-3	Isoform 3 of Tudor domain-containing protein 3 OS=Homo sapiens GN=TDRD3	7	3.68057	1.29947e-05	3.84405e-05	hit
FUBP1	Q96AE4|Q96AE4-2	Far upstream element-binding protein 1 OS=Homo sapiens GN=FUBP1 PE=1 SV=3|Isoform 2 of Far upstream element-binding protein 1 OS=Homo sapiens GN=FUBP1	15	2.94803	1.31706e-05	3.87983e-05	hit
TRA2B	P62995|P62995-3	Transformer-2 protein homolog beta OS=Homo sapiens GN=TRA2B PE=1 SV=1|Isoform 3 of Transformer-2 protein homolog beta OS=Homo sapiens GN=TRA2B	3	4.08957	1.34761e-05	3.92901e-05	hit
ETF1	P62495	Eukaryotic peptide chain release factor subunit 1 OS=Homo sapiens GN=ETF1 PE=1 SV=3	6	3.48278	1.35028e-05	3.92901e-05	hit
AKAP1	Q92667	A-kinase anchor protein 1, mitochondrial OS=Homo sapiens GN=AKAP1 PE=1 SV=1	5	3.10776	1.35042e-05	3.92901e-05	hit
NUFIP2	Q7Z417	Nuclear fragile X mental retardation-interacting protein 2 OS=Homo sapiens GN=NUFIP2 PE=1 SV=1	10	4.05221	1.36903e-05	3.96681e-05	hit
CMSS1	C9J384|Q9BQ75|Q9BQ75-2	Protein CMSS1 (Fragment) OS=Homo sapiens GN=CMSS1 PE=1 SV=1|Protein CMSS1 OS=Homo sapiens GN=CMSS1 PE=1 SV=2|Isoform 2 of Protein CMSS1 OS=Homo sapiens GN=CMSS1	2	3.19458	1.38317e-05	3.97719e-05	hit
NOP56	O00567	Nucleolar protein 56 OS=Homo sapiens GN=NOP56 PE=1 SV=4	21	4.05965	1.38386e-05	3.97719e-05	hit
YTHDC1	J3QR07|Q96MU7	YTH domain-containing protein 1 OS=Homo sapiens GN=YTHDC1 PE=1 SV=1|YTH domain-containing protein 1 OS=Homo sapiens GN=YTHDC1 PE=1 SV=3	9	3.33073	1.39683e-05	3.99142e-05	hit
SMG6	Q86US8	Telomerase-binding protein EST1A OS=Homo sapiens GN=SMG6 PE=1 SV=2	2	2.9039	1.4001e-05	3.99142e-05	hit
HNRNPLL|HNRPLL	B7WPG3|C9IYN3|D6W592|Q8WVV9|Q8WVV9-4|Q8WVV9-5	Heterogeneous nuclear ribonucleoprotein L-like OS=Homo sapiens GN=HNRNPLL PE=1 SV=1|Heterogeneous nuclear ribonucleoprotein L-like OS=Homo sapiens GN=HNRNPLL PE=1 SV=2|Heterogeneous nuclear ribonucleoprotein L-like OS=Homo sapiens GN=HNRPLL PE=1 SV=1|Heterogeneous nuclear ribonucleoprotein L-like OS=Homo sapiens GN=HNRNPLL PE=1 SV=1|Isoform 4 of Heterogeneous nuclear ribonucleoprotein L-like OS=H…	3	3.80662	1.41406e-05	4.01503e-05	hit
NMD3	C9JA08|Q96D46	60S ribosomal export protein NMD3 OS=Homo sapiens GN=NMD3 PE=1 SV=1|60S ribosomal export protein NMD3 OS=Homo sapiens GN=NMD3 PE=1 SV=1	3	3.51413	1.4853e-05	4.18089e-05	hit
HNRNPC	B2R5W2|G3V5V7|P07910-2	Heterogeneous nuclear ribonucleoproteins C1/C2 OS=Homo sapiens GN=HNRNPC PE=1 SV=1|Heterogeneous nuclear ribonucleoproteins C1/C2 (Fragment) OS=Homo sapiens GN=HNRNPC PE=1 SV=1|Isoform C1 of Heterogeneous nuclear ribonucleoproteins C1/C2 OS=Homo sapiens GN=HNRNPC	22	4.75453	1.48799e-05	4.18089e-05	hit
FYB	O15117|O15117-2|O15117-3	FYN-binding protein OS=Homo sapiens GN=FYB PE=1 SV=2|Isoform FYB-130 of FYN-binding protein OS=Homo sapiens GN=FYB|Isoform 3 of FYN-binding protein OS=Homo sapiens GN=FYB	2	3.69501	1.49216e-05	4.18089e-05	hit
GPATCH4	A0A0A0MRK1|E9PAV9|Q5T3I0|Q5T3I0-3	G patch domain-containing protein 4 OS=Homo sapiens GN=GPATCH4 PE=1 SV=1|G patch domain-containing protein 4 OS=Homo sapiens GN=GPATCH4 PE=1 SV=1|G patch domain-containing protein 4 OS=Homo sapiens GN=GPATCH4 PE=1 SV=2|Isoform 3 of G patch domain-containing protein 4 OS=Homo sapiens GN=GPATCH4	3	2.85449	1.49613e-05	4.18089e-05	hit
FUBP3	Q96I24	Far upstream element-binding protein 3 OS=Homo sapiens GN=FUBP3 PE=1 SV=2	33	3.30486	1.54973e-05	4.31363e-05	hit
DDX49	Q9Y6V7	Probable ATP-dependent RNA helicase DDX49 OS=Homo sapiens GN=DDX49 PE=1 SV=1	3	3.64782	1.61104e-05	4.4667e-05	hit
XRN1	H7C5E4|Q8IZH2|Q8IZH2-2	5'-3' exoribonuclease 1 (Fragment) OS=Homo sapiens GN=XRN1 PE=1 SV=1|5'-3' exoribonuclease 1 OS=Homo sapiens GN=XRN1 PE=1 SV=1|Isoform 2 of 5'-3' exoribonuclease 1 OS=Homo sapiens GN=XRN1	3	2.88887	1.62803e-05	4.47946e-05	hit
SFPQ	P23246	Splicing factor, proline- and glutamine-rich OS=Homo sapiens GN=SFPQ PE=1 SV=2	22	3.03572	1.62952e-05	4.47946e-05	hit
DRG1	Q9Y295	Developmentally-regulated GTP-binding protein 1 OS=Homo sapiens GN=DRG1 PE=1 SV=1	3	2.70355	1.63465e-05	4.47946e-05	hit
DAZAP1	K7EK33|K7EQ55|Q96EP5	DAZ-associated protein 1 OS=Homo sapiens GN=DAZAP1 PE=1 SV=2|DAZ-associated protein 1 OS=Homo sapiens GN=DAZAP1 PE=1 SV=2|DAZ-associated protein 1 OS=Homo sapiens GN=DAZAP1 PE=1 SV=1	8	2.96242	1.64652e-05	4.48417e-05	hit
YBX3	P16989	Y-box-binding protein 3 OS=Homo sapiens GN=YBX3 PE=1 SV=4	6	2.97324	1.64906e-05	4.48417e-05	hit
SPTBN1	A0A087WUZ3|Q01082|Q01082-2|Q01082-3	Spectrin beta chain, non-erythrocytic 1 OS=Homo sapiens GN=SPTBN1 PE=1 SV=1|Spectrin beta chain, non-erythrocytic 1 OS=Homo sapiens GN=SPTBN1 PE=1 SV=2|Isoform Short of Spectrin beta chain, non-erythrocytic 1 OS=Homo sapiens GN=SPTBN1|Isoform 2 of Spectrin beta chain, non-erythrocytic 1 OS=Homo sapiens GN=SPTBN1	4	2.73263	1.69744e-05	4.58868e-05	hit
HNRNPH2	P55795	Heterogeneous nuclear ribonucleoprotein H2 OS=Homo sapiens GN=HNRNPH2 PE=1 SV=1	6	3.11518	1.70047e-05	4.58868e-05	hit
RBMX2	A0A087WUI1|Q9Y388	RNA-binding motif protein, X-linked 2 OS=Homo sapiens GN=RBMX2 PE=1 SV=1|RNA-binding motif protein, X-linked 2 OS=Homo sapiens GN=RBMX2 PE=1 SV=2	3	3.30623	1.74353e-05	4.68698e-05	hit
RBM8A	A0A0J9YW13|Q9Y5S9|Q9Y5S9-2	RNA-binding protein 8A (Fragment) OS=Homo sapiens GN=RBM8A PE=1 SV=1|RNA-binding protein 8A OS=Homo sapiens GN=RBM8A PE=1 SV=1|Isoform 2 of RNA-binding protein 8A OS=Homo sapiens GN=RBM8A	2	3.31112	1.75249e-05	4.69322e-05	hit
MRPS18A	Q5QPA5|Q9NVS2|Q9NVS2-2	28S ribosomal protein S18a, mitochondrial (Fragment) OS=Homo sapiens GN=MRPS18A PE=1 SV=8|28S ribosomal protein S18a, mitochondrial OS=Homo sapiens GN=MRPS18A PE=1 SV=1|Isoform 2 of 28S ribosomal protein S18a, mitochondrial OS=Homo sapiens GN=MRPS18A	2	3.30467	1.82234e-05	4.86186e-05	hit
POLR2B	C9J2Y9|C9J4M6|P30876	DNA-directed RNA polymerase subunit beta OS=Homo sapiens GN=POLR2B PE=1 SV=2|DNA-directed RNA polymerase subunit beta OS=Homo sapiens GN=POLR2B PE=1 SV=2|DNA-directed RNA polymerase II subunit RPB2 OS=Homo sapiens GN=POLR2B PE=1 SV=1	4	3.11996	1.88075e-05	4.98428e-05	hit
SRSF9	Q13242	Serine/arginine-rich splicing factor 9 OS=Homo sapiens GN=SRSF9 PE=1 SV=1	6	2.81487	1.88232e-05	4.98428e-05	hit
EIF2S1	G3V4T5|H0YJS4|P05198	Eukaryotic translation initiation factor 2 subunit 1 (Fragment) OS=Homo sapiens GN=EIF2S1 PE=1 SV=1|Eukaryotic translation initiation factor 2 subunit 1 (Fragment) OS=Homo sapiens GN=EIF2S1 PE=1 SV=1|Eukaryotic translation initiation factor 2 subunit 1 OS=Homo sapiens GN=EIF2S1 PE=1 SV=3	2	2.6088	1.91138e-05	5.04235e-05	hit
KHSRP	Q92945	Far upstream element-binding protein 2 OS=Homo sapiens GN=KHSRP PE=1 SV=4	29	2.84809	2.02231e-05	5.31514e-05	hit
C11ORF68	Q9H3H3|Q9H3H3-2|Q9H3H3-3	UPF0696 protein C11orf68 OS=Homo sapiens GN=C11orf68 PE=1 SV=2|Isoform 2 of UPF0696 protein C11orf68 OS=Homo sapiens GN=C11orf68|Isoform 3 of UPF0696 protein C11orf68 OS=Homo sapiens GN=C11orf68	4	3.00949	2.05613e-05	5.38401e-05	hit
RBM5	P52756	RNA-binding protein 5 OS=Homo sapiens GN=RBM5 PE=1 SV=2	6	3.55187	2.07265e-05	5.39361e-05	hit
RPL22L1	C9JYQ9|H0Y8C2|Q6P5R6	60S ribosomal protein L22-like 1 OS=Homo sapiens GN=RPL22L1 PE=1 SV=1|60S ribosomal protein L22-like 1 (Fragment) OS=Homo sapiens GN=RPL22L1 PE=1 SV=1|60S ribosomal protein L22-like 1 OS=Homo sapiens GN=RPL22L1 PE=1 SV=2	2	3.89805	2.07693e-05	5.39361e-05	hit
NAT10	Q9H0A0	RNA cytidine acetyltransferase OS=Homo sapiens GN=NAT10 PE=1 SV=2	19	3.34318	2.08268e-05	5.39361e-05	hit
RBM15	A0A087WWP4|Q96T37|Q96T37-2|Q96T37-3|Q96T37-4	Putative RNA-binding protein 15 OS=Homo sapiens GN=RBM15 PE=1 SV=1|Putative RNA-binding protein 15 OS=Homo sapiens GN=RBM15 PE=1 SV=2|Isoform 2 of Putative RNA-binding protein 15 OS=Homo sapiens GN=RBM15|Isoform 3 of Putative RNA-binding protein 15 OS=Homo sapiens GN=RBM15|Isoform 4 of Putative RNA-binding protein 15 OS=Homo sapiens GN=RBM15	15	3.38006	2.10042e-05	5.41969e-05	hit
SUPT6H	Q7KZ85	Transcription elongation factor SPT6 OS=Homo sapiens GN=SUPT6H PE=1 SV=2	2	3.63268	2.11514e-05	5.42192e-05	hit
URB1	O60287	Nucleolar pre-ribosomal-associated protein 1 OS=Homo sapiens GN=URB1 PE=1 SV=4	31	3.65172	2.11662e-05	5.42192e-05	hit
EIF4B	E7EX17|P23588	Eukaryotic translation initiation factor 4B OS=Homo sapiens GN=EIF4B PE=1 SV=1|Eukaryotic translation initiation factor 4B OS=Homo sapiens GN=EIF4B PE=1 SV=2	27	3.71022	2.12645e-05	5.42743e-05	hit
BK150C2|APOBEC3D	Q6ICH2|Q96AK3	BK150C2.9 protein OS=Homo sapiens GN=bK150C2.9 PE=1 SV=1|DNA dC->dU-editing enzyme APOBEC-3D OS=Homo sapiens GN=APOBEC3D PE=1 SV=1	2	3.40007	2.15564e-05	5.43288e-05	hit
RBMX	P38159	RNA-binding motif protein, X chromosome OS=Homo sapiens GN=RBMX PE=1 SV=3	6	3.84971	2.13724e-05	5.43288e-05	hit
HERC5	Q9UII4	E3 ISG15--protein ligase HERC5 OS=Homo sapiens GN=HERC5 PE=1 SV=2	17	2.75472	2.14576e-05	5.43288e-05	hit
RAVER1	A0A087WZ13|E9PAU2|Q8IY67-2	Ribonucleoprotein PTB-binding 1 OS=Homo sapiens GN=RAVER1 PE=1 SV=1|Ribonucleoprotein PTB-binding 1 OS=Homo sapiens GN=RAVER1 PE=1 SV=1|Isoform 2 of Ribonucleoprotein PTB-binding 1 OS=Homo sapiens GN=RAVER1	4	3.23527	2.1668e-05	5.43288e-05	hit
RPS3	E9PJN9|P23396	40S ribosomal protein S3 (Fragment) OS=Homo sapiens GN=RPS3 PE=1 SV=1|40S ribosomal protein S3 OS=Homo sapiens GN=RPS3 PE=1 SV=2	17	4.88291	2.16766e-05	5.43288e-05	hit
RNPS1	H3BMM9|H3BTC0|H3BV80|Q15287	RNA-binding protein with serine-rich domain 1 (Fragment) OS=Homo sapiens GN=RNPS1 PE=1 SV=1|RNA-binding protein with serine-rich domain 1 (Fragment) OS=Homo sapiens GN=RNPS1 PE=1 SV=1|RNA-binding protein with serine-rich domain 1 OS=Homo sapiens GN=RNPS1 PE=1 SV=2|RNA-binding protein with serine-rich domain 1 OS=Homo sapiens GN=RNPS1 PE=1 SV=1	4	3.21858	2.17469e-05	5.43288e-05	hit
XPO5	Q9HAV4	Exportin-5 OS=Homo sapiens GN=XPO5 PE=1 SV=1	6	3.49978	2.22144e-05	5.53013e-05	hit
FARSB	Q9NSD9	Phenylalanine--tRNA ligase beta subunit OS=Homo sapiens GN=FARSB PE=1 SV=3	7	2.80979	2.24972e-05	5.57716e-05	hit
SNRPF	A0A0B4J254|F8W0W6|P62306	Small nuclear ribonucleoprotein F OS=Homo sapiens GN=SNRPF PE=1 SV=1|Small nuclear ribonucleoprotein F OS=Homo sapiens GN=SNRPF PE=1 SV=1|Small nuclear ribonucleoprotein F OS=Homo sapiens GN=SNRPF PE=1 SV=1	2	2.62423	2.25747e-05	5.57716e-05	hit
TTF1	Q15361	Transcription termination factor 1 OS=Homo sapiens GN=TTF1 PE=1 SV=3	5	2.45069	2.26399e-05	5.57716e-05	hit
RPS4X	P62701	40S ribosomal protein S4, X isoform OS=Homo sapiens GN=RPS4X PE=1 SV=2	9	3.05194	2.31488e-05	5.68272e-05	hit
PRKDC	P78527	DNA-dependent protein kinase catalytic subunit OS=Homo sapiens GN=PRKDC PE=1 SV=3	33	2.64191	2.3612e-05	5.75943e-05	hit
RPS15	A0A0B4J2B4|K7ELC2|K7EM56|K7EQJ5|P62841|S4R417	40S ribosomal protein S15 OS=Homo sapiens GN=RPS15 PE=1 SV=1|40S ribosomal protein S15 OS=Homo sapiens GN=RPS15 PE=1 SV=1|40S ribosomal protein S15 OS=Homo sapiens GN=RPS15 PE=1 SV=2|40S ribosomal protein S15 OS=Homo sapiens GN=RPS15 PE=1 SV=2|40S ribosomal protein S15 OS=Homo sapiens GN=RPS15 PE=1 SV=2|40S ribosomal protein S15 OS=Homo sapiens GN=RPS15 PE=1 SV=1	2	3.08838	2.36242e-05	5.75943e-05	hit
SLTM	Q9NWH9	SAFB-like transcription modulator OS=Homo sapiens GN=SLTM PE=1 SV=2	8	2.54696	2.40735e-05	5.84877e-05	hit
SRSF2	J3KP15|Q01130	Serine/arginine-rich-splicing factor 2 (Fragment) OS=Homo sapiens GN=SRSF2 PE=1 SV=7|Serine/arginine-rich splicing factor 2 OS=Homo sapiens GN=SRSF2 PE=1 SV=4	5	3.00246	2.43215e-05	5.8888e-05	hit
ZC3H18	E7ERS3|Q86VM9	Zinc finger CCCH domain-containing protein 18 OS=Homo sapiens GN=ZC3H18 PE=1 SV=1|Zinc finger CCCH domain-containing protein 18 OS=Homo sapiens GN=ZC3H18 PE=1 SV=2	2	3.15556	2.44924e-05	5.90993e-05	hit
BZW2	E7ETZ4|Q9Y6E2	Basic leucine zipper and W2 domain-containing protein 2 (Fragment) OS=Homo sapiens GN=BZW2 PE=1 SV=1|Basic leucine zipper and W2 domain-containing protein 2 OS=Homo sapiens GN=BZW2 PE=1 SV=1	6	2.68126	2.46e-05	5.9157e-05	hit
ZCCHC7	Q8N3Z6	Zinc finger CCHC domain-containing protein 7 OS=Homo sapiens GN=ZCCHC7 PE=1 SV=2	4	2.77142	2.47074e-05	5.9214e-05	hit
LSM8	O95777	U6 snRNA-associated Sm-like protein LSm8 OS=Homo sapiens GN=LSM8 PE=1 SV=3	2	3.12615	2.49523e-05	5.93113e-05	hit
RBMXL1	Q96E39	RNA binding motif protein, X-linked-like-1 OS=Homo sapiens GN=RBMXL1 PE=1 SV=1	2	3.63391	2.49884e-05	5.93113e-05	hit
BOP1	Q14137|Q14137-2	Ribosome biogenesis protein BOP1 OS=Homo sapiens GN=BOP1 PE=1 SV=2|Isoform 2 of Ribosome biogenesis protein BOP1 OS=Homo sapiens GN=BOP1	9	4.63337	2.49997e-05	5.93113e-05	hit
CNOT1	A5YKK6|A5YKK6-2	CCR4-NOT transcription complex subunit 1 OS=Homo sapiens GN=CNOT1 PE=1 SV=2|Isoform 2 of CCR4-NOT transcription complex subunit 1 OS=Homo sapiens GN=CNOT1	17	2.48689	2.53284e-05	5.98903e-05	hit
MRM3	Q9HC36	rRNA methyltransferase 3, mitochondrial OS=Homo sapiens GN=MRM3 PE=1 SV=2	6	3.00136	2.57305e-05	6.06382e-05	hit
RCC2	Q9P258	Protein RCC2 OS=Homo sapiens GN=RCC2 PE=1 SV=2	5	2.60797	2.59526e-05	6.09584e-05	hit
NFX1	Q12986	Transcriptional repressor NF-X1 OS=Homo sapiens GN=NFX1 PE=1 SV=2	7	2.45683	2.64555e-05	6.18434e-05	hit
PUF60	Q9UHX1-6	Isoform 6 of Poly(U)-binding-splicing factor PUF60 OS=Homo sapiens GN=PUF60	18	3.31518	2.65043e-05	6.18434e-05	hit
SRSF8	Q9BRL6|Q9BRL6-2	Serine/arginine-rich splicing factor 8 OS=Homo sapiens GN=SRSF8 PE=1 SV=1|Isoform 2 of Serine/arginine-rich splicing factor 8 OS=Homo sapiens GN=SRSF8	2	3.08197	2.66053e-05	6.18749e-05	hit
PES1	B5MCF9|O00541|O00541-2	Pescadillo homolog OS=Homo sapiens GN=PES1 PE=1 SV=1|Pescadillo homolog OS=Homo sapiens GN=PES1 PE=1 SV=1|Isoform 2 of Pescadillo homolog OS=Homo sapiens GN=PES1	17	5.0492	2.70777e-05	6.27671e-05	hit
EIF3L	B0QY89|Q9Y262|Q9Y262-2	Eukaryotic translation initiation factor 3 subunit L OS=Homo sapiens GN=EIF3L PE=1 SV=1|Eukaryotic translation initiation factor 3 subunit L OS=Homo sapiens GN=EIF3L PE=1 SV=1|Isoform 2 of Eukaryotic translation initiation factor 3 subunit L OS=Homo sapiens GN=EIF3L	4	2.47305	2.73925e-05	6.32892e-05	hit
CARM1	K7EQA8|Q86X55|Q86X55-1|Q86X55-2	Histone-arginine methyltransferase CARM1 (Fragment) OS=Homo sapiens GN=CARM1 PE=1 SV=1|Histone-arginine methyltransferase CARM1 OS=Homo sapiens GN=CARM1 PE=1 SV=3|Isoform 1 of Histone-arginine methyltransferase CARM1 OS=Homo sapiens GN=CARM1|Isoform 2 of Histone-arginine methyltransferase CARM1 OS=Homo sapiens GN=CARM1	2	2.89743	2.79637e-05	6.43984e-05	hit
RPL13A	P40429	60S ribosomal protein L13a OS=Homo sapiens GN=RPL13A PE=1 SV=2	8	4.2975	2.85257e-05	6.54795e-05	hit
DDX47	Q9H0S4	Probable ATP-dependent RNA helicase DDX47 OS=Homo sapiens GN=DDX47 PE=1 SV=1	5	3.36861	2.94629e-05	6.74118e-05	hit
MRPL1	Q9BYD6	39S ribosomal protein L1, mitochondrial OS=Homo sapiens GN=MRPL1 PE=1 SV=2	3	3.04826	3.11661e-05	7.10787e-05	hit
NEMF	G3V5V3|O60524|O60524-3|O60524-4	Nuclear export mediator factor NEMF (Fragment) OS=Homo sapiens GN=NEMF PE=1 SV=7|Nuclear export mediator factor NEMF OS=Homo sapiens GN=NEMF PE=1 SV=4|Isoform 3 of Nuclear export mediator factor NEMF OS=Homo sapiens GN=NEMF|Isoform 4 of Nuclear export mediator factor NEMF OS=Homo sapiens GN=NEMF	3	2.58031	3.15444e-05	7.17103e-05	hit
RRP1B	Q14684	Ribosomal RNA processing protein 1 homolog B OS=Homo sapiens GN=RRP1B PE=1 SV=3	16	3.09924	3.18416e-05	7.19541e-05	hit
SDAD1	Q9NVU7	Protein SDA1 homolog OS=Homo sapiens GN=SDAD1 PE=1 SV=3	11	3.24843	3.18552e-05	7.19541e-05	hit
TBL3	Q12788	Transducin beta-like protein 3 OS=Homo sapiens GN=TBL3 PE=1 SV=2	2	3.30089	3.24315e-05	7.30225e-05	hit
MEX3B	Q6ZN04	RNA-binding protein MEX3B OS=Homo sapiens GN=MEX3B PE=1 SV=1	2	2.3805	3.25552e-05	7.30684e-05	hit
RACK1	H0Y8W2|H0YAM7|J3KPE3|P63244	Receptor of-activated protein C kinase 1 (Fragment) OS=Homo sapiens GN=RACK1 PE=1 SV=1|Receptor of-activated protein C kinase 1 (Fragment) OS=Homo sapiens GN=RACK1 PE=1 SV=1|Receptor of-activated protein C kinase 1 OS=Homo sapiens GN=RACK1 PE=1 SV=1|Receptor of activated protein C kinase 1 OS=Homo sapiens GN=RACK1 PE=1 SV=3	7	3.18231	3.2767e-05	7.32814e-05	hit
RBM12	Q9NTZ6	RNA-binding protein 12 OS=Homo sapiens GN=RBM12 PE=1 SV=1	14	2.50588	3.28574e-05	7.32814e-05	hit
NOM1	Q5C9Z4	Nucleolar MIF4G domain-containing protein 1 OS=Homo sapiens GN=NOM1 PE=1 SV=1	10	2.65422	3.36658e-05	7.48481e-05	hit
FAM120A	Q9NZB2|Q9NZB2-4|Q9NZB2-6	Constitutive coactivator of PPAR-gamma-like protein 1 OS=Homo sapiens GN=FAM120A PE=1 SV=2|Isoform D of Constitutive coactivator of PPAR-gamma-like protein 1 OS=Homo sapiens GN=FAM120A|Isoform F of Constitutive coactivator of PPAR-gamma-like protein 1 OS=Homo sapiens GN=FAM120A	39	2.46077	3.43902e-05	7.60611e-05	hit
UTP18	Q9Y5J1	U3 small nucleolar RNA-associated protein 18 homolog OS=Homo sapiens GN=UTP18 PE=1 SV=3	11	4.3117	3.44265e-05	7.60611e-05	hit
ZCCHC6	Q5VYS8	Terminal uridylyltransferase 7 OS=Homo sapiens GN=ZCCHC6 PE=1 SV=1	10	2.55208	3.47917e-05	7.66283e-05	hit
KPNA2	P52292	Importin subunit alpha-1 OS=Homo sapiens GN=KPNA2 PE=1 SV=1	3	2.47354	3.50212e-05	7.68943e-05	hit
RRP8	O43159	Ribosomal RNA-processing protein 8 OS=Homo sapiens GN=RRP8 PE=1 SV=2	7	2.50656	3.54736e-05	7.76464e-05	hit
FUS	H3BPE7|P35637|P35637-2	RNA-binding protein FUS OS=Homo sapiens GN=FUS PE=1 SV=1|RNA-binding protein FUS OS=Homo sapiens GN=FUS PE=1 SV=1|Isoform Short of RNA-binding protein FUS OS=Homo sapiens GN=FUS	4	2.78989	3.56502e-05	7.7727e-05	hit
DDX19A	I3L0H8|Q9NUU7	ATP-dependent RNA helicase DDX19A OS=Homo sapiens GN=DDX19A PE=1 SV=1|ATP-dependent RNA helicase DDX19A OS=Homo sapiens GN=DDX19A PE=1 SV=1	3	2.59662	3.57302e-05	7.7727e-05	hit
LARP7	Q4G0J3|Q4G0J3-3	La-related protein 7 OS=Homo sapiens GN=LARP7 PE=1 SV=1|Isoform 3 of La-related protein 7 OS=Homo sapiens GN=LARP7	6	2.82763	3.59172e-05	7.7894e-05	hit
SRSF6	Q13247|Q13247-3	Serine/arginine-rich splicing factor 6 OS=Homo sapiens GN=SRSF6 PE=1 SV=2|Isoform SRP55-3 of Serine/arginine-rich splicing factor 6 OS=Homo sapiens GN=SRSF6	11	2.63506	3.66252e-05	7.91867e-05	hit
MAP4	E7EVA0|P27816|P27816-6	Microtubule-associated protein OS=Homo sapiens GN=MAP4 PE=1 SV=1|Microtubule-associated protein 4 OS=Homo sapiens GN=MAP4 PE=1 SV=3|Isoform 6 of Microtubule-associated protein 4 OS=Homo sapiens GN=MAP4	12	2.54351	3.67673e-05	7.92515e-05	hit
SF3B4	Q15427	Splicing factor 3B subunit 4 OS=Homo sapiens GN=SF3B4 PE=1 SV=1	4	3.29969	3.71911e-05	7.99213e-05	hit
SECISBP2L	Q93073|Q93073-2	Selenocysteine insertion sequence-binding protein 2-like OS=Homo sapiens GN=SECISBP2L PE=1 SV=3|Isoform 2 of Selenocysteine insertion sequence-binding protein 2-like OS=Homo sapiens GN=SECISBP2L	4	3.18899	3.78781e-05	8.1151e-05	hit
UPF3B	Q9BZI7|Q9BZI7-2	Regulator of nonsense transcripts 3B OS=Homo sapiens GN=UPF3B PE=1 SV=1|Isoform 2 of Regulator of nonsense transcripts 3B OS=Homo sapiens GN=UPF3B	2	2.42996	3.83365e-05	8.1885e-05	hit
RPS24	A0A087WUS0|E7ETK0|P62847|P62847-2|P62847-3|P62847-4	40S ribosomal protein S24 OS=Homo sapiens GN=RPS24 PE=1 SV=1|40S ribosomal protein S24 OS=Homo sapiens GN=RPS24 PE=1 SV=1|40S ribosomal protein S24 OS=Homo sapiens GN=RPS24 PE=1 SV=1|Isoform 2 of 40S ribosomal protein S24 OS=Homo sapiens GN=RPS24|Isoform 3 of 40S ribosomal protein S24 OS=Homo sapiens GN=RPS24|Isoform 4 of 40S ribosomal protein S24 OS=Homo sapiens GN=RPS24	5	3.62511	3.87851e-05	8.25936e-05	hit
RPS15A	I3L3P7|P62244	40S ribosomal protein S15a OS=Homo sapiens GN=RPS15A PE=1 SV=1|40S ribosomal protein S15a OS=Homo sapiens GN=RPS15A PE=1 SV=2	4	2.8499	3.96752e-05	8.42354e-05	hit
GIGYF2	Q6Y7W6|Q6Y7W6-4|Q6Y7W6-5	PERQ amino acid-rich with GYF domain-containing protein 2 OS=Homo sapiens GN=GIGYF2 PE=1 SV=1|Isoform 3 of PERQ amino acid-rich with GYF domain-containing protein 2 OS=Homo sapiens GN=GIGYF2|Isoform 4 of PERQ amino acid-rich with GYF domain-containing protein 2 OS=Homo sapiens GN=GIGYF2	4	2.27881	4.074e-05	8.62371e-05	hit
NOL8	Q76FK4|Q76FK4-4	Nucleolar protein 8 OS=Homo sapiens GN=NOL8 PE=1 SV=1|Isoform 4 of Nucleolar protein 8 OS=Homo sapiens GN=NOL8	14	2.79136	4.13073e-05	8.71769e-05	hit
RPL37	D6RG19|P61927	Ribosomal protein L37 OS=Homo sapiens GN=RPL37 PE=1 SV=1|60S ribosomal protein L37 OS=Homo sapiens GN=RPL37 PE=1 SV=2	3	3.60451	4.1509e-05	8.73418e-05	hit
DDX42	A0A0A0MSJ0|Q86XP3|Q86XP3-2	ATP-dependent RNA helicase DDX42 OS=Homo sapiens GN=DDX42 PE=1 SV=1|ATP-dependent RNA helicase DDX42 OS=Homo sapiens GN=DDX42 PE=1 SV=1|Isoform 2 of ATP-dependent RNA helicase DDX42 OS=Homo sapiens GN=DDX42	2	2.95958	4.18041e-05	8.77018e-05	hit
LAS1L	Q9Y4W2|Q9Y4W2-2	Ribosomal biogenesis protein LAS1L OS=Homo sapiens GN=LAS1L PE=1 SV=2|Isoform 2 of Ribosomal biogenesis protein LAS1L OS=Homo sapiens GN=LAS1L	5	3.89299	4.24122e-05	8.87142e-05	hit
PUS7	Q96PZ0	Pseudouridylate synthase 7 homolog OS=Homo sapiens GN=PUS7 PE=1 SV=2	2	2.46836	4.29008e-05	8.94716e-05	hit
FRG1	Q14331	Protein FRG1 OS=Homo sapiens GN=FRG1 PE=1 SV=1	2	3.22641	4.33812e-05	9.02074e-05	hit
R3HDM2	A0A0U1RRA6|B5MCG9|B5MCU0|Q9Y2K5	R3H domain-containing protein 2 OS=Homo sapiens GN=R3HDM2 PE=1 SV=1|R3H domain-containing protein 2 OS=Homo sapiens GN=R3HDM2 PE=1 SV=2|R3H domain-containing protein 2 OS=Homo sapiens GN=R3HDM2 PE=1 SV=1|R3H domain-containing protein 2 OS=Homo sapiens GN=R3HDM2 PE=1 SV=3	2	2.69906	4.38019e-05	9.08151e-05	hit
PAK1IP1	Q9NWT1	p21-activated protein kinase-interacting protein 1 OS=Homo sapiens GN=PAK1IP1 PE=1 SV=2	4	3.13501	4.44725e-05	9.17306e-05	hit
UFL1	O94874|O94874-2	E3 UFM1-protein ligase 1 OS=Homo sapiens GN=UFL1 PE=1 SV=2|Isoform 2 of E3 UFM1-protein ligase 1 OS=Homo sapiens GN=UFL1	4	2.62404	4.4503e-05	9.17306e-05	hit
U2AF1L5|U2AF1	P0DN76|Q01081|Q01081-2	Splicing factor U2AF 35 kDa subunit-like protein OS=Homo sapiens GN=U2AF1L5 PE=1 SV=1|Splicing factor U2AF 35 kDa subunit OS=Homo sapiens GN=U2AF1 PE=1 SV=3|Isoform 2 of Splicing factor U2AF 35 kDa subunit OS=Homo sapiens GN=U2AF1	3	2.84188	4.53352e-05	9.28222e-05	hit
SERBP1	Q8NC51	Plasminogen activator inhibitor 1 RNA-binding protein OS=Homo sapiens GN=SERBP1 PE=1 SV=2	18	2.82846	4.54189e-05	9.28222e-05	hit
PARP12	Q9H0J9	Poly [ADP-ribose] polymerase 12 OS=Homo sapiens GN=PARP12 PE=1 SV=1	13	4.214	4.54264e-05	9.28222e-05	hit
WDR36	A0A0A0MTB8|Q8NI36	WD repeat-containing protein 36 OS=Homo sapiens GN=WDR36 PE=1 SV=1|WD repeat-containing protein 36 OS=Homo sapiens GN=WDR36 PE=1 SV=1	5	3.42237	4.58087e-05	9.33336e-05	hit
GNL3L	Q9NVN8	Guanine nucleotide-binding protein-like 3-like protein OS=Homo sapiens GN=GNL3L PE=1 SV=1	6	3.94168	4.65512e-05	9.45739e-05	hit
ILF3	Q12906-7	Isoform 7 of Interleukin enhancer-binding factor 3 OS=Homo sapiens GN=ILF3	20	3.48764	4.70088e-05	9.52298e-05	hit
SARNP	F8VZQ9|P82979	SAP domain-containing ribonucleoprotein OS=Homo sapiens GN=SARNP PE=1 SV=1|SAP domain-containing ribonucleoprotein OS=Homo sapiens GN=SARNP PE=1 SV=3	3	2.87142	4.78559e-05	9.6413e-05	hit
ESF1	Q9H501	ESF1 homolog OS=Homo sapiens GN=ESF1 PE=1 SV=1	10	3.52836	4.79523e-05	9.6413e-05	hit
DDX31	F8WAJ0	Probable ATP-dependent RNA helicase DDX31 OS=Homo sapiens GN=DDX31 PE=1 SV=2	17	2.86941	4.80872e-05	9.6413e-05	hit
HEATR1	Q9H583	HEAT repeat-containing protein 1 OS=Homo sapiens GN=HEATR1 PE=1 SV=3	26	3.07377	4.81383e-05	9.6413e-05	hit
GRWD1	Q9BQ67	Glutamate-rich WD repeat-containing protein 1 OS=Homo sapiens GN=GRWD1 PE=1 SV=1	3	3.84153	4.86755e-05	9.72136e-05	hit
YBX1	P67809	Nuclease-sensitive element-binding protein 1 OS=Homo sapiens GN=YBX1 PE=1 SV=3	7	3.2117	4.89681e-05	9.73914e-05	hit
ALYREF	E9PB61|Q86V81	THO complex subunit 4 OS=Homo sapiens GN=ALYREF PE=1 SV=1|THO complex subunit 4 OS=Homo sapiens GN=ALYREF PE=1 SV=3	6	3.58088	4.90401e-05	9.73914e-05	hit
DDX39B	Q13838|Q13838-2	Spliceosome RNA helicase DDX39B OS=Homo sapiens GN=DDX39B PE=1 SV=1|Isoform 2 of Spliceosome RNA helicase DDX39B OS=Homo sapiens GN=DDX39B	3	3.44903	5.08843e-05	0.000100771	hit
TNRC6B	H0Y720|Q9UPQ9|Q9UPQ9-1	Trinucleotide repeat-containing gene 6B protein (Fragment) OS=Homo sapiens GN=TNRC6B PE=1 SV=1|Trinucleotide repeat-containing gene 6B protein OS=Homo sapiens GN=TNRC6B PE=1 SV=4|Isoform 2 of Trinucleotide repeat-containing gene 6B protein OS=Homo sapiens GN=TNRC6B	3	2.84028	5.19855e-05	0.000102664	hit
CNBP	P62633|P62633-2	Cellular nucleic acid-binding protein OS=Homo sapiens GN=CNBP PE=1 SV=1|Isoform 2 of Cellular nucleic acid-binding protein OS=Homo sapiens GN=CNBP	12	3.29856	5.23611e-05	0.000103118	hit
UPF2	Q9HAU5	Regulator of nonsense transcripts 2 OS=Homo sapiens GN=UPF2 PE=1 SV=1	4	2.70812	5.48253e-05	0.000107372	hit
RPL10	A0A087WV22|F8W7C6|P27635|X1WI28	60S ribosomal protein L10 OS=Homo sapiens GN=RPL10 PE=1 SV=1|60S ribosomal protein L10 OS=Homo sapiens GN=RPL10 PE=1 SV=2|60S ribosomal protein L10 OS=Homo sapiens GN=RPL10 PE=1 SV=4|60S ribosomal protein L10 (Fragment) OS=Homo sapiens GN=RPL10 PE=1 SV=6	2	2.29571	5.4784e-05	0.000107372	hit
HNRNPU	Q00839|Q00839-2	Heterogeneous nuclear ribonucleoprotein U OS=Homo sapiens GN=HNRNPU PE=1 SV=6|Isoform Short of Heterogeneous nuclear ribonucleoprotein U OS=Homo sapiens GN=HNRNPU	35	4.48023	5.51502e-05	0.00010771	hit
KHDRBS1	Q07666|Q07666-2	KH domain-containing, RNA-binding, signal transduction-associated protein 1 OS=Homo sapiens GN=KHDRBS1 PE=1 SV=1|Isoform 2 of KH domain-containing, RNA-binding, signal transduction-associated protein 1 OS=Homo sapiens GN=KHDRBS1	6	2.23951	5.64517e-05	0.000109764	hit
YBX2	Q9Y2T7	Y-box-binding protein 2 OS=Homo sapiens GN=YBX2 PE=1 SV=2	4	2.31248	5.65124e-05	0.000109764	hit
YTHDF2	A0A087WXZ3|Q9Y5A9	YTH domain-containing family protein 2 OS=Homo sapiens GN=YTHDF2 PE=1 SV=1|YTH domain-containing family protein 2 OS=Homo sapiens GN=YTHDF2 PE=1 SV=2	11	2.77814	5.79997e-05	0.000112345	hit
STAU2	A0A0A0MTC5|A0A0A0MTD1|E7EPX0|E7EVJ4|E9PH62|F8VPI7|Q9NUL3|Q9NUL3-2|Q9NUL3-3|Q9NUL3-8	Double-stranded RNA-binding protein Staufen homolog 2 OS=Homo sapiens GN=STAU2 PE=1 SV=1|Double-stranded RNA-binding protein Staufen homolog 2 OS=Homo sapiens GN=STAU2 PE=1 SV=1|Double-stranded RNA-binding protein Staufen homolog 2 OS=Homo sapiens GN=STAU2 PE=1 SV=1|Double-stranded RNA-binding protein Staufen homolog 2 OS=Homo sapiens GN=STAU2 PE=1 SV=1|Double-stranded RNA-binding protein Staufen…	9	2.83862	5.82839e-05	0.000112587	hit
NSUN5	Q96P11-2	Isoform 2 of Probable 28S rRNA (cytosine-C(5))-methyltransferase OS=Homo sapiens GN=NSUN5	15	2.91425	5.86941e-05	0.00011307	hit
EXOSC10	Q01780|Q01780-2	Exosome component 10 OS=Homo sapiens GN=EXOSC10 PE=1 SV=2|Isoform 2 of Exosome component 10 OS=Homo sapiens GN=EXOSC10	17	3.52687	5.88867e-05	0.000113133	hit
AATF	Q9NY61	Protein AATF OS=Homo sapiens GN=AATF PE=1 SV=1	11	4.5353	6.11232e-05	0.000117111	hit
NOP2	P46087-2	Isoform 2 of Probable 28S rRNA (cytosine(4447)-C(5))-methyltransferase OS=Homo sapiens GN=NOP2	19	3.60891	6.17795e-05	0.000118049	hit
RBM19	Q9Y4C8	Probable RNA-binding protein 19 OS=Homo sapiens GN=RBM19 PE=1 SV=3	31	4.01547	6.27286e-05	0.000119539	hit
STAU1	A0A087X1A5|O95793|O95793-2|O95793-3|Q5JW30	Double-stranded RNA-binding protein Staufen homolog 1 OS=Homo sapiens GN=STAU1 PE=1 SV=1|Double-stranded RNA-binding protein Staufen homolog 1 OS=Homo sapiens GN=STAU1 PE=1 SV=2|Isoform Short of Double-stranded RNA-binding protein Staufen homolog 1 OS=Homo sapiens GN=STAU1|Isoform 3 of Double-stranded RNA-binding protein Staufen homolog 1 OS=Homo sapiens GN=STAU1|Double-stranded RNA-binding prote…	4	2.91772	6.39197e-05	0.000121482	hit
RBBP4	Q09028|Q09028-2|Q09028-3|Q09028-4	Histone-binding protein RBBP4 OS=Homo sapiens GN=RBBP4 PE=1 SV=3|Isoform 2 of Histone-binding protein RBBP4 OS=Homo sapiens GN=RBBP4|Isoform 3 of Histone-binding protein RBBP4 OS=Homo sapiens GN=RBBP4|Isoform 4 of Histone-binding protein RBBP4 OS=Homo sapiens GN=RBBP4	2	2.87702	6.517e-05	0.000123526	hit
DDX51	Q8N8A6	ATP-dependent RNA helicase DDX51 OS=Homo sapiens GN=DDX51 PE=1 SV=3	8	2.89476	6.5383e-05	0.000123598	hit
EIF2A	Q9BY44|Q9BY44-3|Q9BY44-4	Eukaryotic translation initiation factor 2A OS=Homo sapiens GN=EIF2A PE=1 SV=3|Isoform 3 of Eukaryotic translation initiation factor 2A OS=Homo sapiens GN=EIF2A|Isoform 4 of Eukaryotic translation initiation factor 2A OS=Homo sapiens GN=EIF2A	4	2.35655	6.60945e-05	0.00012461	hit
RNF213	A0A0A0MTC1|A0A0A0MTR7|Q63HN8|Q63HN8-4	E3 ubiquitin-protein ligase RNF213 OS=Homo sapiens GN=RNF213 PE=1 SV=1|E3 ubiquitin-protein ligase RNF213 OS=Homo sapiens GN=RNF213 PE=1 SV=1|E3 ubiquitin-protein ligase RNF213 OS=Homo sapiens GN=RNF213 PE=1 SV=3|Isoform 2 of E3 ubiquitin-protein ligase RNF213 OS=Homo sapiens GN=RNF213	2	2.84915	6.62925e-05	0.000124651	hit
THRAP3	Q9Y2W1	Thyroid hormone receptor-associated protein 3 OS=Homo sapiens GN=THRAP3 PE=1 SV=2	12	3.52547	6.6888e-05	0.000125437	hit
MRPS31	Q92665	28S ribosomal protein S31, mitochondrial OS=Homo sapiens GN=MRPS31 PE=1 SV=3	3	2.36681	6.79806e-05	0.000127149	hit
DHX9	Q08211	ATP-dependent RNA helicase A OS=Homo sapiens GN=DHX9 PE=1 SV=4	39	2.51167	6.86403e-05	0.000128044	hit
NOA1	Q8NC60	Nitric oxide-associated protein 1 OS=Homo sapiens GN=NOA1 PE=1 SV=2	2	5.05838	7.30129e-05	0.000135843	hit
RPS8	P62241	40S ribosomal protein S8 OS=Homo sapiens GN=RPS8 PE=1 SV=2	8	2.28912	7.42462e-05	0.000137774	hit
MMTAG2	Q9BU76|Q9BU76-3|Q9BU76-4	Multiple myeloma tumor-associated protein 2 OS=Homo sapiens GN=MMTAG2 PE=1 SV=1|Isoform 3 of Multiple myeloma tumor-associated protein 2 OS=Homo sapiens GN=MMTAG2|Isoform 4 of Multiple myeloma tumor-associated protein 2 OS=Homo sapiens GN=MMTAG2	2	2.48765	7.4506e-05	0.000137895	hit
KIF2A	O00139|O00139-1|O00139-2|O00139-4|O00139-5	Kinesin-like protein KIF2A OS=Homo sapiens GN=KIF2A PE=1 SV=3|Isoform 1 of Kinesin-like protein KIF2A OS=Homo sapiens GN=KIF2A|Isoform 2 of Kinesin-like protein KIF2A OS=Homo sapiens GN=KIF2A|Isoform 4 of Kinesin-like protein KIF2A OS=Homo sapiens GN=KIF2A|Isoform 5 of Kinesin-like protein KIF2A OS=Homo sapiens GN=KIF2A	2	2.97923	7.51489e-05	0.000138721	hit
UPF1	Q92900|Q92900-2	Regulator of nonsense transcripts 1 OS=Homo sapiens GN=UPF1 PE=1 SV=2|Isoform 2 of Regulator of nonsense transcripts 1 OS=Homo sapiens GN=UPF1	41	3.19491	7.8181e-05	0.000143935	hit
PNPT1	Q8TCS8	Polyribonucleotide nucleotidyltransferase 1, mitochondrial OS=Homo sapiens GN=PNPT1 PE=1 SV=2	2	2.63067	7.84734e-05	0.000143935	hit
SUGP2	M0R2Z9|Q8IX01|Q8IX01-3|Q8IX01-4	SURP and G-patch domain-containing protein 2 OS=Homo sapiens GN=SUGP2 PE=1 SV=1|SURP and G-patch domain-containing protein 2 OS=Homo sapiens GN=SUGP2 PE=1 SV=2|Isoform 3 of SURP and G-patch domain-containing protein 2 OS=Homo sapiens GN=SUGP2|Isoform 4 of SURP and G-patch domain-containing protein 2 OS=Homo sapiens GN=SUGP2	6	3.88071	7.8584e-05	0.000143935	hit
EIF1AY|EIF1AX	A6NJH9|O14602|P47813	Eukaryotic translation initiation factor 1A, Y-chromosomal OS=Homo sapiens GN=EIF1AY PE=1 SV=1|Eukaryotic translation initiation factor 1A, Y-chromosomal OS=Homo sapiens GN=EIF1AY PE=1 SV=4|Eukaryotic translation initiation factor 1A, X-chromosomal OS=Homo sapiens GN=EIF1AX PE=1 SV=2	2	3.33533	7.97266e-05	0.00014565	hit
RBM33	H0Y3K4|Q96EV2	RNA-binding protein 33 (Fragment) OS=Homo sapiens GN=RBM33 PE=1 SV=1|RNA-binding protein 33 OS=Homo sapiens GN=RBM33 PE=1 SV=3	5	2.3016	8.12006e-05	0.000147961	hit
RPL10A	P62906	60S ribosomal protein L10a OS=Homo sapiens GN=RPL10A PE=1 SV=2	2	2.50298	8.16142e-05	0.000148332	hit
RPS7	P62081	40S ribosomal protein S7 OS=Homo sapiens GN=RPS7 PE=1 SV=1	4	4.15574	8.19843e-05	0.000148623	hit
RAN	B5MDF5|P62826	GTP-binding nuclear protein Ran OS=Homo sapiens GN=RAN PE=1 SV=1|GTP-binding nuclear protein Ran OS=Homo sapiens GN=RAN PE=1 SV=3	4	2.28137	8.63203e-05	0.000156083	hit
RIOK1	Q9BRS2	Serine/threonine-protein kinase RIO1 OS=Homo sapiens GN=RIOK1 PE=1 SV=2	2	2.4718	8.69467e-05	0.000156815	hit
RBFOX1|RBFOX2	A0A087X2B1|A0A0G2JRA5|A0A0G2JRD1|B0QYV1|B0QYY4|B7Z1U7|F8VR27|F8VZG9|F8VZY7|I3L1D4|J3KNW3|O43251|O43251-10|O43251-2|O43251-4|O43251-5|O43251-6|O43251-7|O43251-8|O43251-9|Q9NWB1|Q9NWB1-2|Q9NWB1-3|Q9NWB1-4|Q9NWB1-5|S4R3K7|S4R469	RNA binding protein fox-1 homolog OS=Homo sapiens GN=RBFOX1 PE=4 SV=1|RNA-binding protein fox-1 homolog 2 (Fragment) OS=Homo sapiens GN=RBFOX2 PE=1 SV=1|RNA-binding protein fox-1 homolog 2 (Fragment) OS=Homo sapiens GN=RBFOX2 PE=1 SV=1|RNA binding protein fox-1 homolog OS=Homo sapiens GN=RBFOX2 PE=1 SV=1|RNA binding protein fox-1 homolog OS=Homo sapiens GN=RBFOX2 PE=1 SV=1|RNA binding protein fox…	2	2.51436	8.83031e-05	0.000158856	hit
RPL7L1	Q6DKI1	60S ribosomal protein L7-like 1 OS=Homo sapiens GN=RPL7L1 PE=1 SV=1	8	4.561	8.85834e-05	0.000158955	hit
MKI67	A0A087WV66|P46013	Antigen KI-67 OS=Homo sapiens GN=MKI67 PE=1 SV=1|Antigen KI-67 OS=Homo sapiens GN=MKI67 PE=1 SV=2	95	2.76194	9.0239e-05	0.000161516	hit
GNL3	Q9BVP2|Q9BVP2-2	Guanine nucleotide-binding protein-like 3 OS=Homo sapiens GN=GNL3 PE=1 SV=2|Isoform 2 of Guanine nucleotide-binding protein-like 3 OS=Homo sapiens GN=GNL3	19	3.65062	9.11239e-05	0.00016254	hit
RCL1	Q9Y2P8	RNA 3'-terminal phosphate cyclase-like protein OS=Homo sapiens GN=RCL1 PE=1 SV=3	2	3.28081	9.12709e-05	0.00016254	hit
RPL11	P62913|P62913-2	60S ribosomal protein L11 OS=Homo sapiens GN=RPL11 PE=1 SV=2|Isoform 2 of 60S ribosomal protein L11 OS=Homo sapiens GN=RPL11	2	2.85105	9.41702e-05	0.000166863	hit
AHNAK	Q09666	Neuroblast differentiation-associated protein AHNAK OS=Homo sapiens GN=AHNAK PE=1 SV=2	8	2.34349	9.39958e-05	0.000166863	hit
DHX15	O43143	Pre-mRNA-splicing factor ATP-dependent RNA helicase DHX15 OS=Homo sapiens GN=DHX15 PE=1 SV=2	15	2.65379	9.6223e-05	0.000169992	hit
PSPC1	Q8WXF1	Paraspeckle component 1 OS=Homo sapiens GN=PSPC1 PE=1 SV=1	16	2.28218	9.64168e-05	0.000169992	hit
NOC4L	Q9BVI4	Nucleolar complex protein 4 homolog OS=Homo sapiens GN=NOC4L PE=1 SV=1	2	4.20335	0.000102823	0.000180835	hit
RBM45	Q8IUH3|Q8IUH3-3	RNA-binding protein 45 OS=Homo sapiens GN=RBM45 PE=1 SV=1|Isoform 3 of RNA-binding protein 45 OS=Homo sapiens GN=RBM45	2	3.17742	0.00010453	0.000182598	hit
ZNFX1	Q9P2E3	NFX1-type zinc finger-containing protein 1 OS=Homo sapiens GN=ZNFX1 PE=2 SV=2	4	2.00133	0.000104388	0.000182598	hit
RBM38	F6VZ39|Q9H0Z9|Q9H0Z9-2	RNA-binding protein 38 OS=Homo sapiens GN=RBM38 PE=1 SV=1|RNA-binding protein 38 OS=Homo sapiens GN=RBM38 PE=1 SV=2|Isoform 2 of RNA-binding protein 38 OS=Homo sapiens GN=RBM38	5	3.34907	0.0001046	0.000182598	hit
EIF4G2	D3DQV9|P78344	Eukaryotic translation initiation factor 4 gamma 2 (Fragment) OS=Homo sapiens GN=EIF4G2 PE=1 SV=1|Eukaryotic translation initiation factor 4 gamma 2 OS=Homo sapiens GN=EIF4G2 PE=1 SV=1	15	2.45161	0.000105924	0.000184455	hit
CLUH	I3L2B0|K7EIG1|O75153	Clustered mitochondria protein homolog (Fragment) OS=Homo sapiens GN=CLUH PE=1 SV=2|Clustered mitochondria protein homolog (Fragment) OS=Homo sapiens GN=CLUH PE=1 SV=2|Clustered mitochondria protein homolog OS=Homo sapiens GN=CLUH PE=1 SV=2	5	3.06413	0.000108952	0.00018926	hit
SUPV3L1	Q8IYB8	ATP-dependent RNA helicase SUPV3L1, mitochondrial OS=Homo sapiens GN=SUPV3L1 PE=1 SV=1	4	2.30765	0.000109383	0.000189544	hit
RPA1	P27694	Replication protein A 70 kDa DNA-binding subunit OS=Homo sapiens GN=RPA1 PE=1 SV=2	7	3.18821	0.000110669	0.000191303	hit
ARL6IP4	A0A0C4DG62|F5GYV5|F8WCT1|H7BZV4|Q66PJ3|Q66PJ3-2|Q66PJ3-3|Q66PJ3-4|Q66PJ3-7	ADP-ribosylation factor-like protein 6-interacting protein 4 OS=Homo sapiens GN=ARL6IP4 PE=1 SV=1|ADP-ribosylation factor-like protein 6-interacting protein 4 (Fragment) OS=Homo sapiens GN=ARL6IP4 PE=1 SV=1|ADP-ribosylation factor-like protein 6-interacting protein 4 OS=Homo sapiens GN=ARL6IP4 PE=1 SV=1|ADP-ribosylation factor-like protein 6-interacting protein 4 (Fragment) OS=Homo sapiens GN=ARL…	2	1.90729	0.000111475	0.000192227	hit
A0A0B4J203|FIP1L1	A0A0B4J203|Q6UN15|Q6UN15-3|Q6UN15-4|Q6UN15-5	Uncharacterized protein OS=Homo sapiens PE=3 SV=1|Pre-mRNA 3'-end-processing factor FIP1 OS=Homo sapiens GN=FIP1L1 PE=1 SV=1|Isoform 3 of Pre-mRNA 3'-end-processing factor FIP1 OS=Homo sapiens GN=FIP1L1|Isoform 4 of Pre-mRNA 3'-end-processing factor FIP1 OS=Homo sapiens GN=FIP1L1|Isoform 5 of Pre-mRNA 3'-end-processing factor FIP1 OS=Homo sapiens GN=FIP1L1	2	6.89236	0.000112093	0.000192354	hit
GTPBP4	Q9BZE4	Nucleolar GTP-binding protein 1 OS=Homo sapiens GN=GTPBP4 PE=1 SV=3	22	3.81692	0.000112001	0.000192354	hit
SF3B1	O75533	Splicing factor 3B subunit 1 OS=Homo sapiens GN=SF3B1 PE=1 SV=3	8	3.90974	0.000116667	0.000199718	hit
CEPT1	Q9Y6K0	Choline/ethanolaminephosphotransferase 1 OS=Homo sapiens GN=CEPT1 PE=1 SV=1	2	2.14513	0.000119223	0.000203318	hit
UNK	Q9C0B0	RING finger protein unkempt homolog OS=Homo sapiens GN=UNK PE=1 SV=2	2	2.78982	0.000119345	0.000203318	hit
PAPD5	H3BQM0|Q8NDF8|Q8NDF8-5	Non-canonical poly(A) RNA polymerase PAPD5 OS=Homo sapiens GN=PAPD5 PE=1 SV=1|Non-canonical poly(A) RNA polymerase PAPD5 OS=Homo sapiens GN=PAPD5 PE=1 SV=2|Isoform 5 of Non-canonical poly(A) RNA polymerase PAPD5 OS=Homo sapiens GN=PAPD5	2	2.13758	0.000119921	0.000203808	hit
RPL13	J3QSB4|P26373	60S ribosomal protein L13 (Fragment) OS=Homo sapiens GN=RPL13 PE=1 SV=1|60S ribosomal protein L13 OS=Homo sapiens GN=RPL13 PE=1 SV=4	4	2.88315	0.000120215	0.000203818	hit
PTBP2	Q9UKA9|Q9UKA9-2|Q9UKA9-3|Q9UKA9-4	Polypyrimidine tract-binding protein 2 OS=Homo sapiens GN=PTBP2 PE=1 SV=1|Isoform 2 of Polypyrimidine tract-binding protein 2 OS=Homo sapiens GN=PTBP2|Isoform 3 of Polypyrimidine tract-binding protein 2 OS=Homo sapiens GN=PTBP2|Isoform 4 of Polypyrimidine tract-binding protein 2 OS=Homo sapiens GN=PTBP2	5	2.67695	0.000123875	0.000209521	hit
ZNF638	Q14966|Q14966-3|Q14966-4	Zinc finger protein 638 OS=Homo sapiens GN=ZNF638 PE=1 SV=2|Isoform 3 of Zinc finger protein 638 OS=Homo sapiens GN=ZNF638|Isoform 4 of Zinc finger protein 638 OS=Homo sapiens GN=ZNF638	3	1.89667	0.000125348	0.000211507	hit
PRRC2B	Q5JSZ5	Protein PRRC2B OS=Homo sapiens GN=PRRC2B PE=1 SV=2	6	1.93426	0.000130464	0.000219614	hit
FASTKD1	Q53R41|Q53R41-2	FAST kinase domain-containing protein 1, mitochondrial OS=Homo sapiens GN=FASTKD1 PE=1 SV=1|Isoform 2 of FAST kinase domain-containing protein 1, mitochondrial OS=Homo sapiens GN=FASTKD1	2	2.62914	0.000131831	0.000221388	hit
RPL21	P46778	60S ribosomal protein L21 OS=Homo sapiens GN=RPL21 PE=1 SV=2	2	2.31193	0.000135236	0.000226568	hit
KIF1B|KIF1BBETA	A0A087WWA3|O60333|O60333-2|O60333-4|Q4R9M9	Kinesin-like protein KIF1B OS=Homo sapiens GN=KIF1B PE=1 SV=1|Kinesin-like protein KIF1B OS=Homo sapiens GN=KIF1B PE=1 SV=5|Isoform 2 of Kinesin-like protein KIF1B OS=Homo sapiens GN=KIF1B|Isoform 4 of Kinesin-like protein KIF1B OS=Homo sapiens GN=KIF1B|Kinesin family member 1Bbeta isoform II OS=Homo sapiens GN=KIF1Bbeta PE=1 SV=1	2	2.75464	0.000144205	0.000241024	hit
CSTF2	E7EWR4|P33240|P33240-2	Cleavage stimulation factor subunit 2 OS=Homo sapiens GN=CSTF2 PE=1 SV=1|Cleavage stimulation factor subunit 2 OS=Homo sapiens GN=CSTF2 PE=1 SV=1|Isoform 2 of Cleavage stimulation factor subunit 2 OS=Homo sapiens GN=CSTF2	4	2.39807	0.000145904	0.000243289	hit
TRMT1L	Q7Z2T5	TRMT1-like protein OS=Homo sapiens GN=TRMT1L PE=1 SV=2	9	2.30121	0.000151986	0.000252834	hit
AQR	O60306	Intron-binding protein aquarius OS=Homo sapiens GN=AQR PE=1 SV=4	9	3.43333	0.000152411	0.000252945	hit
SRPK2	P78362|P78362-2	SRSF protein kinase 2 OS=Homo sapiens GN=SRPK2 PE=1 SV=3|Isoform 2 of SRSF protein kinase 2 OS=Homo sapiens GN=SRPK2	2	1.89828	0.000154198	0.000255311	hit
RPL18	G3V203|H0YHA7|J3QQ67|Q07020|Q07020-2	60S ribosomal protein L18 OS=Homo sapiens GN=RPL18 PE=1 SV=1|60S ribosomal protein L18 (Fragment) OS=Homo sapiens GN=RPL18 PE=1 SV=1|60S ribosomal protein L18 (Fragment) OS=Homo sapiens GN=RPL18 PE=1 SV=1|60S ribosomal protein L18 OS=Homo sapiens GN=RPL18 PE=1 SV=2|Isoform 2 of 60S ribosomal protein L18 OS=Homo sapiens GN=RPL18	4	2.24754	0.000155195	0.000255846	hit
RPS13	P62277	40S ribosomal protein S13 OS=Homo sapiens GN=RPS13 PE=1 SV=2	2	2.39638	0.000155244	0.000255846	hit
NOLC1	Q14978-3	Isoform 3 of Nucleolar and coiled-body phosphoprotein 1 OS=Homo sapiens GN=NOLC1	13	4.31861	0.000155741	0.000256067	hit
RBM3	P98179	RNA-binding protein 3 OS=Homo sapiens GN=RBM3 PE=1 SV=1	3	2.92312	0.000157242	0.000257935	hit
FTSJ3	Q8IY81	pre-rRNA processing protein FTSJ3 OS=Homo sapiens GN=FTSJ3 PE=1 SV=2	23	2.09923	0.000158593	0.00025955	hit
SNRNP200	O75643	U5 small nuclear ribonucleoprotein 200 kDa helicase OS=Homo sapiens GN=SNRNP200 PE=1 SV=2	2	1.85796	0.000159953	0.000261171	hit
PRPF40A	O75400|O75400-2|O75400-3	Pre-mRNA-processing factor 40 homolog A OS=Homo sapiens GN=PRPF40A PE=1 SV=2|Isoform 2 of Pre-mRNA-processing factor 40 homolog A OS=Homo sapiens GN=PRPF40A|Isoform 3 of Pre-mRNA-processing factor 40 homolog A OS=Homo sapiens GN=PRPF40A	3	2.59381	0.000160616	0.000261649	hit
YARS	P54577	Tyrosine--tRNA ligase, cytoplasmic OS=Homo sapiens GN=YARS PE=1 SV=4	4	2.38438	0.000170302	0.00027679	hit
POLDIP3	F6VRR5|Q9BY77|Q9BY77-2	Polymerase delta-interacting protein 3 OS=Homo sapiens GN=POLDIP3 PE=1 SV=1|Polymerase delta-interacting protein 3 OS=Homo sapiens GN=POLDIP3 PE=1 SV=2|Isoform 2 of Polymerase delta-interacting protein 3 OS=Homo sapiens GN=POLDIP3	3	2.39914	0.000173727	0.000281708	hit
RPS3A	P61247	40S ribosomal protein S3a OS=Homo sapiens GN=RPS3A PE=1 SV=2	10	2.13444	0.000177931	0.000287865	hit
DIS3L2	Q8IYB7	DIS3-like exonuclease 2 OS=Homo sapiens GN=DIS3L2 PE=1 SV=4	2	2.95144	0.000183706	0.000296242	hit
SUPT16H	Q9Y5B9	FACT complex subunit SPT16 OS=Homo sapiens GN=SUPT16H PE=1 SV=1	10	2.47632	0.000183947	0.000296242	hit
FAM120C	Q9NX05	Constitutive coactivator of PPAR-gamma-like protein 2 OS=Homo sapiens GN=FAM120C PE=2 SV=3	17	1.82286	0.000193346	0.000310672	hit
POLRMT	O00411	DNA-directed RNA polymerase, mitochondrial OS=Homo sapiens GN=POLRMT PE=1 SV=2	14	1.74362	0.000201134	0.000322453	hit
DIAPH1	A0A0G2JH68|A0A140T8Z0	Protein diaphanous homolog 1 OS=Homo sapiens GN=DIAPH1 PE=1 SV=1|Protein diaphanous homolog 1 OS=Homo sapiens GN=DIAPH1 PE=1 SV=1	4	2.69042	0.000203393	0.000325337	hit
PTBP1	A0A087WUW5|A0A0U1RRM4|P26599|P26599-2|P26599-3	Polypyrimidine tract-binding protein 1 (Fragment) OS=Homo sapiens GN=PTBP1 PE=1 SV=5|Polypyrimidine tract-binding protein 1 OS=Homo sapiens GN=PTBP1 PE=1 SV=1|Polypyrimidine tract-binding protein 1 OS=Homo sapiens GN=PTBP1 PE=1 SV=1|Isoform 2 of Polypyrimidine tract-binding protein 1 OS=Homo sapiens GN=PTBP1|Isoform 3 of Polypyrimidine tract-binding protein 1 OS=Homo sapiens GN=PTBP1	18	2.36044	0.000204667	0.000326636	hit
C9ORF114	Q5T280	Putative methyltransferase C9orf114 OS=Homo sapiens GN=C9orf114 PE=1 SV=3	3	2.39746	0.000209904	0.000334239	hit
FLNB	O75369|O75369-2|O75369-3|O75369-4|O75369-5|O75369-6|O75369-8|O75369-9	Filamin-B OS=Homo sapiens GN=FLNB PE=1 SV=2|Isoform 2 of Filamin-B OS=Homo sapiens GN=FLNB|Isoform 3 of Filamin-B OS=Homo sapiens GN=FLNB|Isoform 4 of Filamin-B OS=Homo sapiens GN=FLNB|Isoform 5 of Filamin-B OS=Homo sapiens GN=FLNB|Isoform 6 of Filamin-B OS=Homo sapiens GN=FLNB|Isoform 8 of Filamin-B OS=Homo sapiens GN=FLNB|Isoform 9 of Filamin-B OS=Homo sapiens GN=FLNB	2	1.85534	0.000213166	0.000338671	hit
NOL10	Q9BSC4|Q9BSC4-2	Nucleolar protein 10 OS=Homo sapiens GN=NOL10 PE=1 SV=1|Isoform 2 of Nucleolar protein 10 OS=Homo sapiens GN=NOL10	9	4.12453	0.00021439	0.000339852	hit
MSN	P26038	Moesin OS=Homo sapiens GN=MSN PE=1 SV=3	10	2.74443	0.000214951	0.000339979	hit
BCLAF1	Q9NYF8|Q9NYF8-2	Bcl-2-associated transcription factor 1 OS=Homo sapiens GN=BCLAF1 PE=1 SV=2|Isoform 2 of Bcl-2-associated transcription factor 1 OS=Homo sapiens GN=BCLAF1	7	1.91702	0.00021708	0.000342579	hit
IREB2	A0A0A6YY96|P48200	Iron-responsive element-binding protein 2 OS=Homo sapiens GN=IREB2 PE=1 SV=1|Iron-responsive element-binding protein 2 OS=Homo sapiens GN=IREB2 PE=1 SV=3	4	2.56015	0.000218851	0.000344605	hit
RRS1	Q15050	Ribosome biogenesis regulatory protein homolog OS=Homo sapiens GN=RRS1 PE=1 SV=2	3	3.93532	0.00022197	0.00034874	hit
EEF2	P13639	Elongation factor 2 OS=Homo sapiens GN=EEF2 PE=1 SV=4	16	2.17436	0.000224531	0.000351784	hit
USP36	Q9P275|Q9P275-2	Ubiquitin carboxyl-terminal hydrolase 36 OS=Homo sapiens GN=USP36 PE=1 SV=3|Isoform 2 of Ubiquitin carboxyl-terminal hydrolase 36 OS=Homo sapiens GN=USP36	14	2.25522	0.000224903	0.000351784	hit
DDX52	Q9Y2R4	Probable ATP-dependent RNA helicase DDX52 OS=Homo sapiens GN=DDX52 PE=1 SV=3	7	4.09819	0.00022847	0.000356326	hit
ASCC3	Q8N3C0	Activating signal cointegrator 1 complex subunit 3 OS=Homo sapiens GN=ASCC3 PE=1 SV=3	7	1.85857	0.000228814	0.000356326	hit
EFTUD2	Q15029|Q15029-2|Q15029-3	116 kDa U5 small nuclear ribonucleoprotein component OS=Homo sapiens GN=EFTUD2 PE=1 SV=1|Isoform 2 of 116 kDa U5 small nuclear ribonucleoprotein component OS=Homo sapiens GN=EFTUD2|Isoform 3 of 116 kDa U5 small nuclear ribonucleoprotein component OS=Homo sapiens GN=EFTUD2	3	1.8728	0.000229472	0.000356564	hit
DHX37	F5H3Y4|Q8IY37	Probable ATP-dependent RNA helicase DHX37 OS=Homo sapiens GN=DHX37 PE=1 SV=1|Probable ATP-dependent RNA helicase DHX37 OS=Homo sapiens GN=DHX37 PE=1 SV=1	2	2.30067	0.000231161	0.0003584	hit
RPS14	P62263	40S ribosomal protein S14 OS=Homo sapiens GN=RPS14 PE=1 SV=3	3	2.54402	0.000233889	0.000361838	hit
RPS16	P62249	40S ribosomal protein S16 OS=Homo sapiens GN=RPS16 PE=1 SV=2	7	2.75867	0.000241766	0.000373206	hit
RPL32	D3YTB1|F8W727|P62910	60S ribosomal protein L32 (Fragment) OS=Homo sapiens GN=RPL32 PE=1 SV=1|60S ribosomal protein L32 OS=Homo sapiens GN=RPL32 PE=1 SV=1|60S ribosomal protein L32 OS=Homo sapiens GN=RPL32 PE=1 SV=2	2	2.34957	0.000243833	0.000375578	hit
SCAF11	F8VXG7|Q99590|Q99590-2	Protein SCAF11 OS=Homo sapiens GN=SCAF11 PE=1 SV=1|Protein SCAF11 OS=Homo sapiens GN=SCAF11 PE=1 SV=2|Isoform 2 of Protein SCAF11 OS=Homo sapiens GN=SCAF11	2	1.79356	0.000246816	0.000379345	hit
NSUN2	Q08J23|Q08J23-2	tRNA (cytosine(34)-C(5))-methyltransferase OS=Homo sapiens GN=NSUN2 PE=1 SV=2|Isoform 2 of tRNA (cytosine(34)-C(5))-methyltransferase OS=Homo sapiens GN=NSUN2	11	2.52542	0.000250853	0.000384551	hit
PRRC2A	P48634	Protein PRRC2A OS=Homo sapiens GN=PRRC2A PE=1 SV=3	17	2.00411	0.000251291	0.000384551	hit
HNRNPUL1	A0A0A0MRA5|B7Z4B8|Q9BUJ2|Q9BUJ2-2|Q9BUJ2-4	Heterogeneous nuclear ribonucleoprotein U-like protein 1 OS=Homo sapiens GN=HNRNPUL1 PE=1 SV=1|Heterogeneous nuclear ribonucleoprotein U-like protein 1 OS=Homo sapiens GN=HNRNPUL1 PE=1 SV=1|Heterogeneous nuclear ribonucleoprotein U-like protein 1 OS=Homo sapiens GN=HNRNPUL1 PE=1 SV=2|Isoform 2 of Heterogeneous nuclear ribonucleoprotein U-like protein 1 OS=Homo sapiens GN=HNRNPUL1|Isoform 4 of Het…	15	3.28688	0.0002669	0.000407556	hit
MRPS27	G5EA06|Q92552|Q92552-2	28S ribosomal protein S27, mitochondrial OS=Homo sapiens GN=MRPS27 PE=1 SV=1|28S ribosomal protein S27, mitochondrial OS=Homo sapiens GN=MRPS27 PE=1 SV=3|Isoform 2 of 28S ribosomal protein S27, mitochondrial OS=Homo sapiens GN=MRPS27	2	2.36292	0.000271632	0.000413888	hit
ACIN1	E7EQT4|Q9UKV3|Q9UKV3-5|S4R3H4	Apoptotic chromatin condensation inducer in the nucleus OS=Homo sapiens GN=ACIN1 PE=1 SV=2|Apoptotic chromatin condensation inducer in the nucleus OS=Homo sapiens GN=ACIN1 PE=1 SV=2|Isoform 4 of Apoptotic chromatin condensation inducer in the nucleus OS=Homo sapiens GN=ACIN1|Apoptotic chromatin condensation inducer in the nucleus OS=Homo sapiens GN=ACIN1 PE=1 SV=1	3	2.56171	0.000285929	0.000434735	hit
BRIX1	Q8TDN6	Ribosome biogenesis protein BRX1 homolog OS=Homo sapiens GN=BRIX1 PE=1 SV=2	5	4.20328	0.00030242	0.000458822	hit
RRP1	P56182	Ribosomal RNA processing protein 1 homolog A OS=Homo sapiens GN=RRP1 PE=1 SV=1	8	2.91373	0.000315301	0.00047734	hit
ZRANB2	A0A0C4DGV5|O95218|O95218-2	Zinc finger Ran-binding domain-containing protein 2 OS=Homo sapiens GN=ZRANB2 PE=1 SV=1|Zinc finger Ran-binding domain-containing protein 2 OS=Homo sapiens GN=ZRANB2 PE=1 SV=2|Isoform 2 of Zinc finger Ran-binding domain-containing protein 2 OS=Homo sapiens GN=ZRANB2	4	3.27527	0.000318258	0.000480788	hit
SAFB	Q15424|Q15424-3|Q15424-4	Scaffold attachment factor B1 OS=Homo sapiens GN=SAFB PE=1 SV=4|Isoform 3 of Scaffold attachment factor B1 OS=Homo sapiens GN=SAFB|Isoform 4 of Scaffold attachment factor B1 OS=Homo sapiens GN=SAFB	9	2.57384	0.000319736	0.000481989	hit
SRSF10	O75494|O75494-2|O75494-3|O75494-4|O75494-5|O75494-6|Q5JRI1	Serine/arginine-rich splicing factor 10 OS=Homo sapiens GN=SRSF10 PE=1 SV=1|Isoform 2 of Serine/arginine-rich splicing factor 10 OS=Homo sapiens GN=SRSF10|Isoform 3 of Serine/arginine-rich splicing factor 10 OS=Homo sapiens GN=SRSF10|Isoform 4 of Serine/arginine-rich splicing factor 10 OS=Homo sapiens GN=SRSF10|Isoform 5 of Serine/arginine-rich splicing factor 10 OS=Homo sapiens GN=SRSF10|Isoform…	4	2.59113	0.000323937	0.000487284	hit
RPS12	P25398	40S ribosomal protein S12 OS=Homo sapiens GN=RPS12 PE=1 SV=3	3	2.19494	0.000325212	0.000487767	hit
TIA1	F8W8I6|P31483	Nucleolysin TIA-1 isoform p40 OS=Homo sapiens GN=TIA1 PE=1 SV=1|Nucleolysin TIA-1 isoform p40 OS=Homo sapiens GN=TIA1 PE=1 SV=3	11	2.43106	0.000325638	0.000487767	hit
ZCCHC11	A0A0C4DFM7|Q5TAX3	Terminal uridylyltransferase 4 OS=Homo sapiens GN=ZCCHC11 PE=1 SV=1|Terminal uridylyltransferase 4 OS=Homo sapiens GN=ZCCHC11 PE=1 SV=3	3	1.913	0.000326391	0.000487862	hit
SNRPGP15|SNRPG	A8MWD9|F5H013|P62308|Q49AN9	Putative small nuclear ribonucleoprotein G-like protein 15 OS=Homo sapiens GN=SNRPGP15 PE=5 SV=2|Small nuclear ribonucleoprotein G OS=Homo sapiens GN=SNRPG PE=1 SV=1|Small nuclear ribonucleoprotein G OS=Homo sapiens GN=SNRPG PE=1 SV=1|SNRPG protein OS=Homo sapiens GN=SNRPG PE=1 SV=1	2	1.71132	0.000348336	0.000519564	hit
ZFR	Q96KR1	Zinc finger RNA-binding protein OS=Homo sapiens GN=ZFR PE=1 SV=2	9	1.67994	0.000357156	0.000531598	hit
PARP1	P09874	Poly [ADP-ribose] polymerase 1 OS=Homo sapiens GN=PARP1 PE=1 SV=4	5	2.13667	0.000365282	0.000542552	hit
KRI1	Q8N9T8	Protein KRI1 homolog OS=Homo sapiens GN=KRI1 PE=1 SV=3	6	1.99112	0.000367122	0.000544141	hit
EIF3E	E5RGA2|P60228	Eukaryotic translation initiation factor 3 subunit E OS=Homo sapiens GN=EIF3E PE=1 SV=1|Eukaryotic translation initiation factor 3 subunit E OS=Homo sapiens GN=EIF3E PE=1 SV=1	2	1.86455	0.000370092	0.000547395	hit
SRRT	Q9BXP5|Q9BXP5-2|Q9BXP5-3|Q9BXP5-4|Q9BXP5-5	Serrate RNA effector molecule homolog OS=Homo sapiens GN=SRRT PE=1 SV=1|Isoform 2 of Serrate RNA effector molecule homolog OS=Homo sapiens GN=SRRT|Isoform 3 of Serrate RNA effector molecule homolog OS=Homo sapiens GN=SRRT|Isoform 4 of Serrate RNA effector molecule homolog OS=Homo sapiens GN=SRRT|Isoform 5 of Serrate RNA effector molecule homolog OS=Homo sapiens GN=SRRT	4	2.7607	0.000390418	0.000576253	hit
LONP1	K7EKE6|P36776|P36776-2	Lon protease homolog, mitochondrial OS=Homo sapiens GN=LONP1 PE=1 SV=1|Lon protease homolog, mitochondrial OS=Homo sapiens GN=LONP1 PE=1 SV=2|Isoform 2 of Lon protease homolog, mitochondrial OS=Homo sapiens GN=LONP1	5	3.31861	0.000401598	0.00059152	hit
GART	P22102	Trifunctional purine biosynthetic protein adenosine-3 OS=Homo sapiens GN=GART PE=1 SV=1	3	1.89704	0.000409523	0.00060194	hit
C7ORF55|LUC7L2|LUC7L	A0A0A6YYC3|A0A0A6YYJ8|A8MYV2|Q96HJ9-2|Q9NQ29|Q9NQ29-2|Q9NQ29-3|Q9Y383|Q9Y383-2|Q9Y383-3	Protein C7orf55-LUC7L2 OS=Homo sapiens GN=C7orf55-LUC7L2 PE=4 SV=1|Putative RNA-binding protein Luc7-like 2 OS=Homo sapiens GN=LUC7L2 PE=4 SV=1|LUC7-like (S. cerevisiae) OS=Homo sapiens GN=LUC7L PE=1 SV=1|Isoform 2 of UPF0562 protein C7orf55 OS=Homo sapiens GN=C7orf55|Putative RNA-binding protein Luc7-like 1 OS=Homo sapiens GN=LUC7L PE=1 SV=1|Isoform 2 of Putative RNA-binding protein Luc7-like 1 …	3	2.35931	0.000415355	0.000608443	hit
RBM4B	Q9BQ04	RNA-binding protein 4B OS=Homo sapiens GN=RBM4B PE=1 SV=1	2	1.61329	0.000415669	0.000608443	hit
RTF1	Q92541	RNA polymerase-associated protein RTF1 homolog OS=Homo sapiens GN=RTF1 PE=1 SV=4	2	1.63322	0.000423638	0.000618827	hit
DDX10	E9PIF2|Q13206	Probable ATP-dependent RNA helicase DDX10 OS=Homo sapiens GN=DDX10 PE=1 SV=1|Probable ATP-dependent RNA helicase DDX10 OS=Homo sapiens GN=DDX10 PE=1 SV=2	9	3.60101	0.000429044	0.000625431	hit
RPL3	P39023	60S ribosomal protein L3 OS=Homo sapiens GN=RPL3 PE=1 SV=2	16	2.4937	0.0004302	0.000625826	hit
DDX60L	Q5H9U9	Probable ATP-dependent RNA helicase DDX60-like OS=Homo sapiens GN=DDX60L PE=2 SV=2	3	1.62071	0.000441517	0.00064097	hit
NGDN	H0YJ17|Q8NEJ9|Q8NEJ9-2	Neuroguidin (Fragment) OS=Homo sapiens GN=NGDN PE=1 SV=1|Neuroguidin OS=Homo sapiens GN=NGDN PE=1 SV=1|Isoform 2 of Neuroguidin OS=Homo sapiens GN=NGDN	2	2.18531	0.000450893	0.000653241	hit
PRMT1	E9PKG1|H7C2I1|Q99873|Q99873-2|Q99873-3|Q99873-4	Protein arginine N-methyltransferase 1 OS=Homo sapiens GN=PRMT1 PE=1 SV=1|Protein arginine N-methyltransferase 1 OS=Homo sapiens GN=PRMT1 PE=1 SV=1|Protein arginine N-methyltransferase 1 OS=Homo sapiens GN=PRMT1 PE=1 SV=2|Isoform 2 of Protein arginine N-methyltransferase 1 OS=Homo sapiens GN=PRMT1|Isoform 3 of Protein arginine N-methyltransferase 1 OS=Homo sapiens GN=PRMT1|Isoform 4 of Protein ar…	3	1.88704	0.000458302	0.000662617	hit
TRA2A	Q13595|Q13595-3|Q13595-4	Transformer-2 protein homolog alpha OS=Homo sapiens GN=TRA2A PE=1 SV=1|Isoform 3 of Transformer-2 protein homolog alpha OS=Homo sapiens GN=TRA2A|Isoform 4 of Transformer-2 protein homolog alpha OS=Homo sapiens GN=TRA2A	3	4.28355	0.000460202	0.000664006	hit
SRFBP1	Q8NEF9	Serum response factor-binding protein 1 OS=Homo sapiens GN=SRFBP1 PE=1 SV=1	2	3.16771	0.00050208	0.000722954	hit
REXO4	A0A0C4DG22|Q9GZR2	RNA exonuclease 4 (Fragment) OS=Homo sapiens GN=REXO4 PE=1 SV=1|RNA exonuclease 4 OS=Homo sapiens GN=REXO4 PE=1 SV=2	3	2.58201	0.000536977	0.000771632	hit
SAFB2	Q14151	Scaffold attachment factor B2 OS=Homo sapiens GN=SAFB2 PE=1 SV=1	4	3.31478	0.000540078	0.000774514	hit
SRSF4	Q08170	Serine/arginine-rich splicing factor 4 OS=Homo sapiens GN=SRSF4 PE=1 SV=2	10	1.85473	0.000546471	0.000782096	hit
PPIA	C9J5S7|F8WE65|P62937	Peptidyl-prolyl cis-trans isomerase OS=Homo sapiens GN=PPIA PE=1 SV=1|Peptidyl-prolyl cis-trans isomerase OS=Homo sapiens GN=PPIA PE=1 SV=1|Peptidyl-prolyl cis-trans isomerase A OS=Homo sapiens GN=PPIA PE=1 SV=2	3	1.92284	0.000563004	0.000804129	hit
HNRNPA3	P51991|P51991-2	Heterogeneous nuclear ribonucleoprotein A3 OS=Homo sapiens GN=HNRNPA3 PE=1 SV=2|Isoform 2 of Heterogeneous nuclear ribonucleoprotein A3 OS=Homo sapiens GN=HNRNPA3	19	2.48686	0.000574527	0.000818933	hit
DIMT1	Q9UNQ2	Probable dimethyladenosine transferase OS=Homo sapiens GN=DIMT1 PE=1 SV=1	5	3.94877	0.000588304	0.000836883	hit
SRPK1	H3BLV9|Q5R363|Q96SB4|Q96SB4-3|Q96SB4-4	SRSF protein kinase 1 (Fragment) OS=Homo sapiens GN=SRPK1 PE=1 SV=1|SRSF protein kinase 1 OS=Homo sapiens GN=SRPK1 PE=1 SV=2|SRSF protein kinase 1 OS=Homo sapiens GN=SRPK1 PE=1 SV=2|Isoform 1 of SRSF protein kinase 1 OS=Homo sapiens GN=SRPK1|Isoform 3 of SRSF protein kinase 1 OS=Homo sapiens GN=SRPK1	3	1.56444	0.000592227	0.000840772	hit
RPS23	P62266	40S ribosomal protein S23 OS=Homo sapiens GN=RPS23 PE=1 SV=3	3	2.39605	0.000617116	0.000874351	hit
RPL23	P62829	60S ribosomal protein L23 OS=Homo sapiens GN=RPL23 PE=1 SV=1	5	1.75156	0.000618701	0.000874844	hit
RPL6	Q02878	60S ribosomal protein L6 OS=Homo sapiens GN=RPL6 PE=1 SV=3	11	1.97281	0.000637414	0.000899504	hit
SPEN	Q96T58	Msx2-interacting protein OS=Homo sapiens GN=SPEN PE=1 SV=1	40	2.18152	0.000644808	0.000908126	hit
YTHDC2	Q9H6S0	Probable ATP-dependent RNA helicase YTHDC2 OS=Homo sapiens GN=YTHDC2 PE=1 SV=2	12	1.68957	0.000672025	0.000944576	hit
PRPF31	E7EN72|E7ESX0|E7EU94|E7EVX8|Q8WWY3|Q8WWY3-2|Q8WWY3-3|Q8WWY3-4	U4/U6 small nuclear ribonucleoprotein Prp31 (Fragment) OS=Homo sapiens GN=PRPF31 PE=1 SV=1|U4/U6 small nuclear ribonucleoprotein Prp31 (Fragment) OS=Homo sapiens GN=PRPF31 PE=1 SV=1|U4/U6 small nuclear ribonucleoprotein Prp31 (Fragment) OS=Homo sapiens GN=PRPF31 PE=1 SV=7|U4/U6 small nuclear ribonucleoprotein Prp31 OS=Homo sapiens GN=PRPF31 PE=1 SV=1|U4/U6 small nuclear ribonucleoprotein Prp31 OS…	2	1.7404	0.00068194	0.00095661	hit
URB2	Q14146	Unhealthy ribosome biogenesis protein 2 homolog OS=Homo sapiens GN=URB2 PE=2 SV=2	9	3.07819	0.000693219	0.000970507	hit
RPL7A	P62424	60S ribosomal protein L7a OS=Homo sapiens GN=RPL7A PE=1 SV=2	9	2.01722	0.000702368	0.000981372	hit
RPL27A	P46776	60S ribosomal protein L27a OS=Homo sapiens GN=RPL27A PE=1 SV=2	5	2.4209	0.000704199	0.000981739	hit
AARS	P49588|P49588-2	Alanine--tRNA ligase, cytoplasmic OS=Homo sapiens GN=AARS PE=1 SV=2|Isoform 2 of Alanine--tRNA ligase, cytoplasmic OS=Homo sapiens GN=AARS	2	1.67052	0.000705408	0.000981739	hit
RPN1	P04843	Dolichyl-diphosphooligosaccharide--protein glycosyltransferase subunit 1 OS=Homo sapiens GN=RPN1 PE=1 SV=1	3	1.64525	0.00071383	0.000991509	hit
NIFK	Q9BYG3	MKI67 FHA domain-interacting nucleolar phosphoprotein OS=Homo sapiens GN=NIFK PE=1 SV=1	7	4.77379	0.000725414	0.00100562	hit
RBM25	P49756	RNA-binding protein 25 OS=Homo sapiens GN=RBM25 PE=1 SV=3	2	1.76928	0.000744261	0.00102973	hit
DDX24	G3V529|Q9GZR7	ATP-dependent RNA helicase DDX24 OS=Homo sapiens GN=DDX24 PE=1 SV=1|ATP-dependent RNA helicase DDX24 OS=Homo sapiens GN=DDX24 PE=1 SV=1	21	2.91288	0.000757352	0.0010458	hit
TXN	P10599|P10599-2	Thioredoxin OS=Homo sapiens GN=TXN PE=1 SV=3|Isoform 2 of Thioredoxin OS=Homo sapiens GN=TXN	3	1.62196	0.000773463	0.00106596	hit
KRR1	Q13601	KRR1 small subunit processome component homolog OS=Homo sapiens GN=KRR1 PE=1 SV=4	6	4.25161	0.000799012	0.00109903	hit
GDI2	P50395	Rab GDP dissociation inhibitor beta OS=Homo sapiens GN=GDI2 PE=1 SV=2	6	1.98937	0.000809929	0.0011098	hit
SSB	P05455	Lupus La protein OS=Homo sapiens GN=SSB PE=1 SV=2	15	5.2312	0.000809982	0.0011098	hit
RBBP6	Q7Z6E9|Q7Z6E9-2	E3 ubiquitin-protein ligase RBBP6 OS=Homo sapiens GN=RBBP6 PE=1 SV=1|Isoform 2 of E3 ubiquitin-protein ligase RBBP6 OS=Homo sapiens GN=RBBP6	8	1.38877	0.000878928	0.00120194	hit
ZNF598	Q86UK7|Q86UK7-2|Q86UK7-3	Zinc finger protein 598 OS=Homo sapiens GN=ZNF598 PE=1 SV=1|Isoform 2 of Zinc finger protein 598 OS=Homo sapiens GN=ZNF598|Isoform 3 of Zinc finger protein 598 OS=Homo sapiens GN=ZNF598	2	2.0524	0.000923626	0.00126063	hit
SURF6	O75683	Surfeit locus protein 6 OS=Homo sapiens GN=SURF6 PE=1 SV=3	4	1.63558	0.000991977	0.00135131	hit
DYNC1H1	Q14204	Cytoplasmic dynein 1 heavy chain 1 OS=Homo sapiens GN=DYNC1H1 PE=1 SV=5	5	1.49304	0.00108186	0.00147092	hit
PRDX1	A0A0A0MSI0|Q06830	Peroxiredoxin-1 (Fragment) OS=Homo sapiens GN=PRDX1 PE=1 SV=1|Peroxiredoxin-1 OS=Homo sapiens GN=PRDX1 PE=1 SV=1	5	2.21927	0.00109553	0.00148664	hit
TCOF1	E7ETY2|J3KQ96|Q13428|Q13428-3|Q13428-4|Q13428-6|Q13428-7	Treacle protein OS=Homo sapiens GN=TCOF1 PE=1 SV=1|Treacle protein (Fragment) OS=Homo sapiens GN=TCOF1 PE=1 SV=1|Treacle protein OS=Homo sapiens GN=TCOF1 PE=1 SV=3|Isoform 3 of Treacle protein OS=Homo sapiens GN=TCOF1|Isoform 4 of Treacle protein OS=Homo sapiens GN=TCOF1|Isoform 6 of Treacle protein OS=Homo sapiens GN=TCOF1|Isoform 7 of Treacle protein OS=Homo sapiens GN=TCOF1	23	1.65229	0.00111792	0.00151411	hit
RPL15	P61313	60S ribosomal protein L15 OS=Homo sapiens GN=RPL15 PE=1 SV=2	7	1.61914	0.0011469	0.00155039	hit
TLN1	Q9Y490	Talin-1 OS=Homo sapiens GN=TLN1 PE=1 SV=3	2	1.50802	0.00117181	0.00158105	hit
RPLP0	F8VQY6|F8VRK7|F8VS58|F8VU65|F8VWS0|F8VZS0|G3V210|P05388|P05388-2	60S acidic ribosomal protein P0 OS=Homo sapiens GN=RPLP0 PE=1 SV=1|60S acidic ribosomal protein P0 OS=Homo sapiens GN=RPLP0 PE=1 SV=1|60S acidic ribosomal protein P0 (Fragment) OS=Homo sapiens GN=RPLP0 PE=1 SV=1|60S acidic ribosomal protein P0 (Fragment) OS=Homo sapiens GN=RPLP0 PE=1 SV=1|60S acidic ribosomal protein P0 OS=Homo sapiens GN=RPLP0 PE=1 SV=1|60S acidic ribosomal protein P0 (Fragment)…	3	2.35241	0.00118008	0.00158918	hit
XRCC5	P13010	X-ray repair cross-complementing protein 5 OS=Homo sapiens GN=XRCC5 PE=1 SV=3	14	2.21435	0.0012739	0.00171226	hit
EZR	E7EQR4|P15311	Ezrin OS=Homo sapiens GN=EZR PE=1 SV=3|Ezrin OS=Homo sapiens GN=EZR PE=1 SV=4	3	1.56509	0.00133021	0.00178455	hit
PHGDH	O43175|Q5SZU1	D-3-phosphoglycerate dehydrogenase OS=Homo sapiens GN=PHGDH PE=1 SV=4|D-3-phosphoglycerate dehydrogenase OS=Homo sapiens GN=PHGDH PE=1 SV=1	2	1.52971	0.00148641	0.00199033	hit
LARP1	Q6PKG0	La-related protein 1 OS=Homo sapiens GN=LARP1 PE=1 SV=2	31	1.59178	0.00162845	0.0021764	hit
ARHGDIB	F5H3P3|H0YGX7|P52566	Rho GDP-dissociation inhibitor 2 (Fragment) OS=Homo sapiens GN=ARHGDIB PE=1 SV=7|Rho GDP-dissociation inhibitor 2 (Fragment) OS=Homo sapiens GN=ARHGDIB PE=1 SV=1|Rho GDP-dissociation inhibitor 2 OS=Homo sapiens GN=ARHGDIB PE=1 SV=3	2	1.98192	0.00172778	0.0023048	hit
MDH2	P40926	Malate dehydrogenase, mitochondrial OS=Homo sapiens GN=MDH2 PE=1 SV=3	2	1.48553	0.00174171	0.00231899	hit
EIF4G3	A0A0U1RQK7|O43432|O43432-3|O43432-4	Eukaryotic translation initiation factor 4 gamma 3 OS=Homo sapiens GN=EIF4G3 PE=1 SV=1|Eukaryotic translation initiation factor 4 gamma 3 OS=Homo sapiens GN=EIF4G3 PE=1 SV=2|Isoform 3 of Eukaryotic translation initiation factor 4 gamma 3 OS=Homo sapiens GN=EIF4G3|Isoform 4 of Eukaryotic translation initiation factor 4 gamma 3 OS=Homo sapiens GN=EIF4G3	7	1.20861	0.0018391	0.00244406	hit
TOP1	P11387	DNA topoisomerase 1 OS=Homo sapiens GN=TOP1 PE=1 SV=2	11	1.49888	0.00185501	0.00246058	hit
UBA1	P22314|P22314-2	Ubiquitin-like modifier-activating enzyme 1 OS=Homo sapiens GN=UBA1 PE=1 SV=3|Isoform 2 of Ubiquitin-like modifier-activating enzyme 1 OS=Homo sapiens GN=UBA1	4	1.554	0.00202812	0.00268517	hit
TCERG1	O14776|O14776-2	Transcription elongation regulator 1 OS=Homo sapiens GN=TCERG1 PE=1 SV=2|Isoform 2 of Transcription elongation regulator 1 OS=Homo sapiens GN=TCERG1	3	2.13736	0.00207665	0.00274428	hit
EEF1G	P26641|P26641-2	Elongation factor 1-gamma OS=Homo sapiens GN=EEF1G PE=1 SV=3|Isoform 2 of Elongation factor 1-gamma OS=Homo sapiens GN=EEF1G	2	2.27676	0.00212144	0.00279824	hit
ABCE1	D6R9I9|P61221	ATP-binding cassette sub-family E member 1 OS=Homo sapiens GN=ABCE1 PE=1 SV=1|ATP-binding cassette sub-family E member 1 OS=Homo sapiens GN=ABCE1 PE=1 SV=1	2	1.83854	0.00215006	0.00283071	hit
HIST1H1B	P16401	Histone H1.5 OS=Homo sapiens GN=HIST1H1B PE=1 SV=3	6	-2.71694	0.00223991	0.00293938	no hit
METAP1	P53582	Methionine aminopeptidase 1 OS=Homo sapiens GN=METAP1 PE=1 SV=2	2	2.48353	0.00224092	0.00293938	hit
SSBP1	A0A0G2JLD8|E7EUY5|Q04837	Single-stranded DNA-binding protein, mitochondrial (Fragment) OS=Homo sapiens GN=SSBP1 PE=1 SV=1|Single-stranded DNA-binding protein, mitochondrial (Fragment) OS=Homo sapiens GN=SSBP1 PE=1 SV=1|Single-stranded DNA-binding protein, mitochondrial OS=Homo sapiens GN=SSBP1 PE=1 SV=1	3	2.07265	0.00229729	0.00300775	hit
LYAR	Q9NX58	Cell growth-regulating nucleolar protein OS=Homo sapiens GN=LYAR PE=1 SV=2	7	1.61598	0.00231899	0.00303054	hit
MYH9	P35579	Myosin-9 OS=Homo sapiens GN=MYH9 PE=1 SV=4	2	1.63592	0.00252407	0.00329247	hit
PFN1	K7EJ44|P07737	Profilin OS=Homo sapiens GN=PFN1 PE=1 SV=1|Profilin-1 OS=Homo sapiens GN=PFN1 PE=1 SV=2	2	2.65515	0.0029469	0.00383694	hit
NACA	E9PAV3|E9PAV3-2|F8VZJ2|F8W0W4|H0YHX9|Q13765	Nascent polypeptide-associated complex subunit alpha, muscle-specific form OS=Homo sapiens GN=NACA PE=1 SV=1|Isoform 2 of Nascent polypeptide-associated complex subunit alpha, muscle-specific form OS=Homo sapiens GN=NACA|Nascent polypeptide-associated complex subunit alpha OS=Homo sapiens GN=NACA PE=1 SV=1|Nascent polypeptide-associated complex subunit alpha (Fragment) OS=Homo sapiens GN=NACA PE=…	2	1.23889	0.00340212	0.0044215	hit
ZC3H7A	Q8IWR0	Zinc finger CCCH domain-containing protein 7A OS=Homo sapiens GN=ZC3H7A PE=1 SV=1	16	1.76338	0.00344597	0.00446223	hit
STRBP	Q96SI9	Spermatid perinuclear RNA-binding protein OS=Homo sapiens GN=STRBP PE=1 SV=1	14	1.15461	0.00344608	0.00446223	hit
GEMIN5	Q8TEQ6	Gem-associated protein 5 OS=Homo sapiens GN=GEMIN5 PE=1 SV=3	3	1.50162	0.00366672	0.00473925	hit
SSRP1	Q08945	FACT complex subunit SSRP1 OS=Homo sapiens GN=SSRP1 PE=1 SV=1	4	1.1784	0.00395008	0.00509619	hit
RBM6	E9PGM9|P78332	RNA-binding protein 6 OS=Homo sapiens GN=RBM6 PE=1 SV=1|RNA-binding protein 6 OS=Homo sapiens GN=RBM6 PE=1 SV=5	4	1.95517	0.00416929	0.0053692	hit
PDCD11	Q14690	Protein RRP5 homolog OS=Homo sapiens GN=PDCD11 PE=1 SV=3	98	-1.21459	0.0042264	0.00543285	no hit
WDR1	D6RD66|O75083	WD repeat-containing protein 1 (Fragment) OS=Homo sapiens GN=WDR1 PE=1 SV=1|WD repeat-containing protein 1 OS=Homo sapiens GN=WDR1 PE=1 SV=4	2	1.54312	0.00424284	0.00544408	hit
SUMO3|SUMO2	A8MU27|A8MUA9|P55854|P61956	Small ubiquitin-related modifier 3 OS=Homo sapiens GN=SUMO3 PE=1 SV=1|SMT3 suppressor of mif two 3 homolog 3 (Yeast), isoform CRA_d OS=Homo sapiens GN=SUMO3 PE=1 SV=1|Small ubiquitin-related modifier 3 OS=Homo sapiens GN=SUMO3 PE=1 SV=2|Small ubiquitin-related modifier 2 OS=Homo sapiens GN=SUMO2 PE=1 SV=3	2	1.37581	0.00426013	0.00545637	hit
ALKBH5	Q6P6C2|Q6P6C2-1	RNA demethylase ALKBH5 OS=Homo sapiens GN=ALKBH5 PE=1 SV=2|Isoform 1 of RNA demethylase ALKBH5 OS=Homo sapiens GN=ALKBH5	3	1.74019	0.00436358	0.00557875	hit
RPS28	P62857	40S ribosomal protein S28 OS=Homo sapiens GN=RPS28 PE=1 SV=1	2	1.80369	0.00444555	0.00567329	hit
PRRC2C	E7EPN9|Q9Y520|Q9Y520-4|Q9Y520-5|Q9Y520-7	Protein PRRC2C OS=Homo sapiens GN=PRRC2C PE=1 SV=1|Protein PRRC2C OS=Homo sapiens GN=PRRC2C PE=1 SV=4|Isoform 4 of Protein PRRC2C OS=Homo sapiens GN=PRRC2C|Isoform 5 of Protein PRRC2C OS=Homo sapiens GN=PRRC2C|Isoform 7 of Protein PRRC2C OS=Homo sapiens GN=PRRC2C	38	1.06745	0.00463986	0.00590529	hit
NMT1	P30419|P30419-2	Glycylpeptide N-tetradecanoyltransferase 1 OS=Homo sapiens GN=NMT1 PE=1 SV=2|Isoform Short of Glycylpeptide N-tetradecanoyltransferase 1 OS=Homo sapiens GN=NMT1	3	2.52873	0.00464405	0.00590529	hit
RPS9	A0A024R4M0|P46781	40S ribosomal protein S9 OS=Homo sapiens GN=RPS9 PE=1 SV=1|40S ribosomal protein S9 OS=Homo sapiens GN=RPS9 PE=1 SV=3	7	2.89128	0.00472789	0.00600111	hit
HSPA8	P11142	Heat shock cognate 71 kDa protein OS=Homo sapiens GN=HSPA8 PE=1 SV=1	13	1.44108	0.00478611	0.00606412	hit
ARF3|ARF1	P61204|P61204-2|P84077	ADP-ribosylation factor 3 OS=Homo sapiens GN=ARF3 PE=1 SV=2|Isoform 2 of ADP-ribosylation factor 3 OS=Homo sapiens GN=ARF3|ADP-ribosylation factor 1 OS=Homo sapiens GN=ARF1 PE=1 SV=2	2	1.60033	0.00504678	0.00638296	hit
LCP1	P13796	Plastin-2 OS=Homo sapiens GN=LCP1 PE=1 SV=6	12	2.16174	0.00525106	0.00662946	hit
ISG15	A0A096LNZ9|A0A096LPJ4|P05161	Ubiquitin-like protein ISG15 (Fragment) OS=Homo sapiens GN=ISG15 PE=1 SV=5|Ubiquitin-like protein ISG15 OS=Homo sapiens GN=ISG15 PE=1 SV=1|Ubiquitin-like protein ISG15 OS=Homo sapiens GN=ISG15 PE=1 SV=5	2	1.70054	0.00622031	0.00783914	hit
MAP4K4	A0A0D9SEY1|A0A0D9SG62|E7EN19|E7ENQ1|E7ESS2|E7EX83|G3XAA2|G5E948|H7C360|O95819|O95819-2|O95819-3|O95819-4|O95819-5	Mitogen-activated protein kinase kinase kinase kinase 4 OS=Homo sapiens GN=MAP4K4 PE=1 SV=1|Mitogen-activated protein kinase kinase kinase kinase 4 OS=Homo sapiens GN=MAP4K4 PE=1 SV=1|Mitogen-activated protein kinase kinase kinase kinase 4 OS=Homo sapiens GN=MAP4K4 PE=1 SV=1|Mitogen-activated protein kinase kinase kinase kinase 4 OS=Homo sapiens GN=MAP4K4 PE=1 SV=1|Mitogen-activated protein kinas…	3	1.05653	0.00625362	0.0078671	hit
CORO1A	P31146	Coronin-1A OS=Homo sapiens GN=CORO1A PE=1 SV=4	5	1.17699	0.00632858	0.00794726	hit
PRPF38B	Q5VTL8	Pre-mRNA-splicing factor 38B OS=Homo sapiens GN=PRPF38B PE=1 SV=1	5	1.49483	0.00653642	0.0081937	hit
MCM3	J3KQ69|P25205|P25205-2	DNA replication licensing factor MCM3 OS=Homo sapiens GN=MCM3 PE=1 SV=2|DNA replication licensing factor MCM3 OS=Homo sapiens GN=MCM3 PE=1 SV=3|Isoform 2 of DNA replication licensing factor MCM3 OS=Homo sapiens GN=MCM3	2	1.23629	0.00659743	0.00825554	hit
TUBB	P07437	Tubulin beta chain OS=Homo sapiens GN=TUBB PE=1 SV=2	4	1.60312	0.00664755	0.00830357	hit
RPL4	P36578	60S ribosomal protein L4 OS=Homo sapiens GN=RPL4 PE=1 SV=5	17	1.11882	0.00679113	0.00846795	hit
PPIG	Q13427	Peptidyl-prolyl cis-trans isomerase G OS=Homo sapiens GN=PPIG PE=1 SV=2	6	1.69306	0.00696959	0.00867518	hit
TKT	A0A0B4J1R6|P29401|P29401-2	Transketolase OS=Homo sapiens GN=TKT PE=1 SV=1|Transketolase OS=Homo sapiens GN=TKT PE=1 SV=3|Isoform 2 of Transketolase OS=Homo sapiens GN=TKT	3	1.41067	0.00698614	0.00868049	hit
HSP90AB1	P08238	Heat shock protein HSP 90-beta OS=Homo sapiens GN=HSP90AB1 PE=1 SV=4	7	1.56464	0.00727116	0.00901879	hit
MAP1A	E9PGC8|P78559|P78559-2	Microtubule-associated protein 1A OS=Homo sapiens GN=MAP1A PE=1 SV=1|Microtubule-associated protein 1A OS=Homo sapiens GN=MAP1A PE=1 SV=6|Isoform 2 of Microtubule-associated protein 1A OS=Homo sapiens GN=MAP1A	4	0.937502	0.00757802	0.00938294	no hit
MTPAP	Q9NVV4	Poly(A) RNA polymerase, mitochondrial OS=Homo sapiens GN=MTPAP PE=1 SV=1	9	1.04513	0.00875739	0.0108243	hit
OTUD4	Q01804|Q01804-3|Q01804-5	OTU domain-containing protein 4 OS=Homo sapiens GN=OTUD4 PE=1 SV=4|Isoform 3 of OTU domain-containing protein 4 OS=Homo sapiens GN=OTUD4|Isoform 2 of OTU domain-containing protein 4 OS=Homo sapiens GN=OTUD4	2	1.30869	0.00897786	0.0110774	hit
VCP	P55072	Transitional endoplasmic reticulum ATPase OS=Homo sapiens GN=VCP PE=1 SV=4	2	1.18926	0.00902577	0.0111171	hit
NOL9	Q5SY16	Polynucleotide 5'-hydroxyl-kinase NOL9 OS=Homo sapiens GN=NOL9 PE=1 SV=1	3	1.06379	0.00912903	0.0112247	hit
SNRNP70	P08621|P08621-2	U1 small nuclear ribonucleoprotein 70 kDa OS=Homo sapiens GN=SNRNP70 PE=1 SV=2|Isoform 2 of U1 small nuclear ribonucleoprotein 70 kDa OS=Homo sapiens GN=SNRNP70	3	2.02259	0.00916856	0.0112538	hit
TRIM28	Q13263|Q13263-2	Transcription intermediary factor 1-beta OS=Homo sapiens GN=TRIM28 PE=1 SV=5|Isoform 2 of Transcription intermediary factor 1-beta OS=Homo sapiens GN=TRIM28	2	1.06154	0.00926894	0.0113573	hit
EEF1A1|EEF1A1P5	P68104|Q5VTE0	Elongation factor 1-alpha 1 OS=Homo sapiens GN=EEF1A1 PE=1 SV=1|Putative elongation factor 1-alpha-like 3 OS=Homo sapiens GN=EEF1A1P5 PE=5 SV=1	12	1.14881	0.0101786	0.0124504	hit
HIST1H1E	P10412	Histone H1.4 OS=Homo sapiens GN=HIST1H1E PE=1 SV=2	4	-2.61519	0.0103007	0.0125779	no hit
CCDC9	Q9Y3X0	Coiled-coil domain-containing protein 9 OS=Homo sapiens GN=CCDC9 PE=1 SV=1	4	1.44908	0.010526	0.0128308	hit
CCT4	P50991	T-complex protein 1 subunit delta OS=Homo sapiens GN=CCT4 PE=1 SV=4	2	1.53615	0.0108118	0.0131566	hit
TOP2B	Q02880|Q02880-2	DNA topoisomerase 2-beta OS=Homo sapiens GN=TOP2B PE=1 SV=3|Isoform Beta-1 of DNA topoisomerase 2-beta OS=Homo sapiens GN=TOP2B	12	0.896153	0.0111415	0.0135344	no hit
H1FX	Q92522	Histone H1x OS=Homo sapiens GN=H1FX PE=1 SV=1	3	-1.86648	0.0123304	0.014953	no hit
TRIM25	Q14258	E3 ubiquitin/ISG15 ligase TRIM25 OS=Homo sapiens GN=TRIM25 PE=1 SV=2	6	1.33442	0.0123579	0.0149607	hit
TRMT2A	F2Z2W7|Q8IZ69|Q8IZ69-2	tRNA (uracil-5-)-methyltransferase homolog A OS=Homo sapiens GN=TRMT2A PE=1 SV=1|tRNA (uracil-5-)-methyltransferase homolog A OS=Homo sapiens GN=TRMT2A PE=1 SV=2|Isoform 2 of tRNA (uracil-5-)-methyltransferase homolog A OS=Homo sapiens GN=TRMT2A	3	1.14264	0.0128282	0.0155035	hit
CCT2	P78371	T-complex protein 1 subunit beta OS=Homo sapiens GN=CCT2 PE=1 SV=4	4	1.68741	0.0145607	0.0175568	hit
TRIP12	Q14669|Q14669-2|Q14669-3|Q14669-4	E3 ubiquitin-protein ligase TRIP12 OS=Homo sapiens GN=TRIP12 PE=1 SV=1|Isoform 2 of E3 ubiquitin-protein ligase TRIP12 OS=Homo sapiens GN=TRIP12|Isoform 3 of E3 ubiquitin-protein ligase TRIP12 OS=Homo sapiens GN=TRIP12|Isoform 4 of E3 ubiquitin-protein ligase TRIP12 OS=Homo sapiens GN=TRIP12	4	1.21498	0.0145769	0.0175568	hit
C1QBP	I3L3B0|I3L3Q7|Q07021	Complement component 1 Q subcomponent-binding protein, mitochondrial OS=Homo sapiens GN=C1QBP PE=1 SV=1|Complement component 1 Q subcomponent-binding protein, mitochondrial (Fragment) OS=Homo sapiens GN=C1QBP PE=1 SV=1|Complement component 1 Q subcomponent-binding protein, mitochondrial OS=Homo sapiens GN=C1QBP PE=1 SV=1	2	1.35499	0.0148753	0.0178858	hit
RRBP1	Q9P2E9|Q9P2E9-2	Ribosome-binding protein 1 OS=Homo sapiens GN=RRBP1 PE=1 SV=4|Isoform 1 of Ribosome-binding protein 1 OS=Homo sapiens GN=RRBP1	38	-2.47274	0.0153271	0.0183977	no hit
SLC25A5|SLC25A6	P05141|P12236	ADP/ATP translocase 2 OS=Homo sapiens GN=SLC25A5 PE=1 SV=7|ADP/ATP translocase 3 OS=Homo sapiens GN=SLC25A6 PE=1 SV=4	2	1.03072	0.0157171	0.0188339	hit
TUBA1B	P68363	Tubulin alpha-1B chain OS=Homo sapiens GN=TUBA1B PE=1 SV=1	4	1.35191	0.0170342	0.0203776	hit
MEX3A	A1L020	RNA-binding protein MEX3A OS=Homo sapiens GN=MEX3A PE=1 SV=1	2	-1.53701	0.0179152	0.0213954	no hit
UBA52	P62987	Ubiquitin-60S ribosomal protein L40 OS=Homo sapiens GN=UBA52 PE=1 SV=2	10	0.794685	0.0189896	0.0226403	no hit
H1F0	P07305|P07305-2	Histone H1.0 OS=Homo sapiens GN=H1F0 PE=1 SV=3|Isoform 2 of Histone H1.0 OS=Homo sapiens GN=H1F0	5	-1.80492	0.0199823	0.0237837	no hit
DHX8	F5H658|Q14562	ATP-dependent RNA helicase DHX8 OS=Homo sapiens GN=DHX8 PE=1 SV=1|ATP-dependent RNA helicase DHX8 OS=Homo sapiens GN=DHX8 PE=1 SV=1	2	2.05375	0.0209194	0.0248571	hit
HSP90AA1	P07900|P07900-2	Heat shock protein HSP 90-alpha OS=Homo sapiens GN=HSP90AA1 PE=1 SV=5|Isoform 2 of Heat shock protein HSP 90-alpha OS=Homo sapiens GN=HSP90AA1	11	1.53447	0.0209641	0.0248685	hit
TCEA1	E5RIS7|E5RJ93|P23193	Transcription elongation factor A protein 1 OS=Homo sapiens GN=TCEA1 PE=1 SV=1|Transcription elongation factor A protein 1 OS=Homo sapiens GN=TCEA1 PE=1 SV=1|Transcription elongation factor A protein 1 OS=Homo sapiens GN=TCEA1 PE=1 SV=2	2	0.958397	0.0215061	0.0254687	no hit
ALDOA	J3KPS3|P04075|P04075-2	Fructose-bisphosphate aldolase OS=Homo sapiens GN=ALDOA PE=1 SV=1|Fructose-bisphosphate aldolase A OS=Homo sapiens GN=ALDOA PE=1 SV=2|Isoform 2 of Fructose-bisphosphate aldolase A OS=Homo sapiens GN=ALDOA	3	0.903107	0.0251613	0.0297475	no hit
PHRF1	A0A0J9YWD5|A0A0J9YYB5|B7ZM65|E9PJ24|F8WEF5|Q9P1Y6|Q9P1Y6-3	PHD and RING finger domain-containing protein 1 OS=Homo sapiens GN=PHRF1 PE=1 SV=1|PHD and RING finger domain-containing protein 1 OS=Homo sapiens GN=PHRF1 PE=1 SV=1|PHD and RING finger domain-containing protein 1 OS=Homo sapiens GN=PHRF1 PE=1 SV=1|PHD and RING finger domain-containing protein 1 OS=Homo sapiens GN=PHRF1 PE=1 SV=1|PHD and RING finger domain-containing protein 1 OS=Homo sapiens GN=…	3	-0.827478	0.0255562	0.030164	no hit
PRPF8	Q6P2Q9	Pre-mRNA-processing-splicing factor 8 OS=Homo sapiens GN=PRPF8 PE=1 SV=2	45	0.759853	0.0263898	0.031096	no hit
HSPB1	P04792	Heat shock protein beta-1 OS=Homo sapiens GN=HSPB1 PE=1 SV=2	2	0.930678	0.0295533	0.0347657	no hit
ENO1	P06733	Alpha-enolase OS=Homo sapiens GN=ENO1 PE=1 SV=2	7	1.0462	0.0298565	0.035064	hit
PDIA4	P13667	Protein disulfide-isomerase A4 OS=Homo sapiens GN=PDIA4 PE=1 SV=2	2	1.04608	0.0304871	0.0357453	hit
RPL17	A0A087WXM6|A0A0A6YYL6|J3KRX5|J3QQT2|P18621|P18621-3	60S ribosomal protein L17 (Fragment) OS=Homo sapiens GN=RPL17 PE=3 SV=1|Protein RPL17-C18orf32 OS=Homo sapiens GN=RPL17-C18orf32 PE=3 SV=1|60S ribosomal protein L17 (Fragment) OS=Homo sapiens GN=RPL17 PE=3 SV=1|60S ribosomal protein L17 (Fragment) OS=Homo sapiens GN=RPL17 PE=3 SV=1|60S ribosomal protein L17 OS=Homo sapiens GN=RPL17 PE=1 SV=3|Isoform 3 of 60S ribosomal protein L17 OS=Homo sapiens …	2	0.917552	0.0311836	0.0365013	no hit
PRDX2	P32119	Peroxiredoxin-2 OS=Homo sapiens GN=PRDX2 PE=1 SV=5	3	0.908275	0.0314739	0.0367803	no hit
LDHA	P00338|P00338-3	L-lactate dehydrogenase A chain OS=Homo sapiens GN=LDHA PE=1 SV=2|Isoform 3 of L-lactate dehydrogenase A chain OS=Homo sapiens GN=LDHA	5	0.802327	0.0357445	0.0417019	no hit
LDHB	P07195	L-lactate dehydrogenase B chain OS=Homo sapiens GN=LDHB PE=1 SV=2	4	0.901716	0.0376303	0.0438296	no hit
RPL28	P46779	60S ribosomal protein L28 OS=Homo sapiens GN=RPL28 PE=1 SV=3	2	0.894169	0.038719	0.0450235	no hit
EIF4G1	E7EUU4|Q04637|Q04637-3|Q04637-8|Q04637-9	Eukaryotic translation initiation factor 4 gamma 1 OS=Homo sapiens GN=EIF4G1 PE=1 SV=1|Eukaryotic translation initiation factor 4 gamma 1 OS=Homo sapiens GN=EIF4G1 PE=1 SV=4|Isoform B of Eukaryotic translation initiation factor 4 gamma 1 OS=Homo sapiens GN=EIF4G1|Isoform 8 of Eukaryotic translation initiation factor 4 gamma 1 OS=Homo sapiens GN=EIF4G1|Isoform 9 of Eukaryotic translation initiatio…	34	0.644701	0.0396986	0.0460869	no hit
SNRPD3	P62318|P62318-2	Small nuclear ribonucleoprotein Sm D3 OS=Homo sapiens GN=SNRPD3 PE=1 SV=1|Isoform 2 of Small nuclear ribonucleoprotein Sm D3 OS=Homo sapiens GN=SNRPD3	5	0.652356	0.0425681	0.0493371	no hit
NKRF	O15226|O15226-2	NF-kappa-B-repressing factor OS=Homo sapiens GN=NKRF PE=1 SV=2|Isoform 2 of NF-kappa-B-repressing factor OS=Homo sapiens GN=NKRF	18	0.896766	0.044152	0.0510891	no hit
SUPT5H	O00267|O00267-2	Transcription elongation factor SPT5 OS=Homo sapiens GN=SUPT5H PE=1 SV=1|Isoform 2 of Transcription elongation factor SPT5 OS=Homo sapiens GN=SUPT5H	6	0.736313	0.0446978	0.0516362	no hit
CHD1	O14646|O14646-2	Chromodomain-helicase-DNA-binding protein 1 OS=Homo sapiens GN=CHD1 PE=1 SV=2|Isoform 2 of Chromodomain-helicase-DNA-binding protein 1 OS=Homo sapiens GN=CHD1	8	-0.624406	0.049651	0.0572646	no hit
PPIF	P30405	Peptidyl-prolyl cis-trans isomerase F, mitochondrial OS=Homo sapiens GN=PPIF PE=1 SV=1	3	0.944984	0.050164	0.0577621	no hit
JUP	P14923	Junction plakoglobin OS=Homo sapiens GN=JUP PE=1 SV=3	7	-1.37932	0.0544883	0.0626394	no hit
EPRS	P07814|V9GYZ6	Bifunctional glutamate/proline--tRNA ligase OS=Homo sapiens GN=EPRS PE=1 SV=5|Bifunctional glutamate/proline--tRNA ligase (Fragment) OS=Homo sapiens GN=EPRS PE=1 SV=1	2	0.818923	0.0591547	0.0678935	no hit
DHX30	Q7L2E3	Putative ATP-dependent RNA helicase DHX30 OS=Homo sapiens GN=DHX30 PE=1 SV=1	37	0.723933	0.0625247	0.071645	no hit
GAPDH	P04406	Glyceraldehyde-3-phosphate dehydrogenase OS=Homo sapiens GN=GAPDH PE=1 SV=3	10	0.804542	0.0690007	0.0789376	no hit
RPL19	J3KTE4|J3QR09|P84098	Ribosomal protein L19 OS=Homo sapiens GN=RPL19 PE=1 SV=1|Ribosomal protein L19 OS=Homo sapiens GN=RPL19 PE=1 SV=1|60S ribosomal protein L19 OS=Homo sapiens GN=RPL19 PE=1 SV=1	2	1.18147	0.0704031	0.0804107	no hit
RYDEN	Q9NUL5|Q9NUL5-2	Repressor of yield of DENV protein OS=Homo sapiens GN=RYDEN PE=1 SV=2|Isoform 2 of Repressor of yield of DENV protein OS=Homo sapiens GN=RYDEN	3	0.915009	0.0705158	0.0804107	no hit
RPS25	P62851	40S ribosomal protein S25 OS=Homo sapiens GN=RPS25 PE=1 SV=1	2	0.762773	0.0708946	0.0807125	no hit
H3F3A|H3F3B	B4DEB1|K7EK07|K7EMV3|K7ES00|P84243	Histone H3 OS=Homo sapiens GN=H3F3A PE=1 SV=1|Histone H3 (Fragment) OS=Homo sapiens GN=H3F3B PE=1 SV=1|Histone H3 OS=Homo sapiens GN=H3F3B PE=1 SV=1|Histone H3.3 (Fragment) OS=Homo sapiens GN=H3F3B PE=1 SV=1|Histone H3.3 OS=Homo sapiens GN=H3F3A PE=1 SV=2	2	0.657436	0.0782939	0.0889933	no hit
QTRT1	Q9BXR0	Queuine tRNA-ribosyltransferase OS=Homo sapiens GN=QTRT1 PE=1 SV=3	2	0.640783	0.0824925	0.093615	no hit
PLA2G1B	F8W062|P04054	Phospholipase A(2) OS=Homo sapiens GN=PLA2G1B PE=1 SV=1|Phospholipase A2 OS=Homo sapiens GN=PLA2G1B PE=1 SV=3	2	1.0187	0.082989	0.0940276	no hit
PGK1	P00558|P00558-2	Phosphoglycerate kinase 1 OS=Homo sapiens GN=PGK1 PE=1 SV=3|Isoform 2 of Phosphoglycerate kinase 1 OS=Homo sapiens GN=PGK1	4	0.92607	0.0835714	0.094536	no hit
RIDA|HRSP12	H0YB34|H0YBX3|P52758	Protein RIDA (Fragment) OS=Homo sapiens GN=RIDA PE=1 SV=1|Protein RIDA (Fragment) OS=Homo sapiens GN=RIDA PE=1 SV=1|Ribonuclease UK114 OS=Homo sapiens GN=HRSP12 PE=1 SV=1	2	0.670501	0.0904277	0.102007	no hit
LUC7L3	J3KPP4|O95232	Cisplatin resistance-associated overexpressed protein, isoform CRA_b OS=Homo sapiens GN=LUC7L3 PE=1 SV=1|Luc7-like protein 3 OS=Homo sapiens GN=LUC7L3 PE=1 SV=2	4	1.40707	0.0904646	0.102007	no hit
HIST1H4A	P62805	Histone H4 OS=Homo sapiens GN=HIST1H4A PE=1 SV=2	6	0.552023	0.0912423	0.10272	no hit
SNRPB|SNRPN	A8MT02|J3QLE5|P14678|P14678-2|P14678-3|P63162|P63162-2	Small nuclear ribonucleoprotein-associated proteins B and B' OS=Homo sapiens GN=SNRPB PE=1 SV=3|Small nuclear ribonucleoprotein-associated protein N (Fragment) OS=Homo sapiens GN=SNRPN PE=1 SV=1|Small nuclear ribonucleoprotein-associated proteins B and B' OS=Homo sapiens GN=SNRPB PE=1 SV=2|Isoform SM-B of Small nuclear ribonucleoprotein-associated proteins B and B' OS=Homo sapiens GN=SNRPB|Isofor…	6	0.647569	0.0914763	0.10282	no hit
CSTF2T	Q9H0L4	Cleavage stimulation factor subunit 2 tau variant OS=Homo sapiens GN=CSTF2T PE=1 SV=1	2	0.781747	0.094559	0.106116	no hit
SUMO1	B8ZZN6|P63165	Small ubiquitin-related modifier 1 OS=Homo sapiens GN=SUMO1 PE=1 SV=1|Small ubiquitin-related modifier 1 OS=Homo sapiens GN=SUMO1 PE=1 SV=1	2	-0.546214	0.0950968	0.106551	no hit
HMGB2	P26583	High mobility group protein B2 OS=Homo sapiens GN=HMGB2 PE=1 SV=2	5	-1.59596	0.0964118	0.107853	no hit
TRAP1	Q12931|Q12931-2	Heat shock protein 75 kDa, mitochondrial OS=Homo sapiens GN=TRAP1 PE=1 SV=3|Isoform 2 of Heat shock protein 75 kDa, mitochondrial OS=Homo sapiens GN=TRAP1	2	0.701831	0.0977555	0.109183	no hit
RPL23A	P62750	60S ribosomal protein L23a OS=Homo sapiens GN=RPL23A PE=1 SV=1	3	0.960387	0.105493	0.117639	no hit
HIST1H1C	P16403	Histone H1.2 OS=Homo sapiens GN=HIST1H1C PE=1 SV=2	3	-1.64417	0.106665	0.11876	no hit
RPL36	Q9Y3U8	60S ribosomal protein L36 OS=Homo sapiens GN=RPL36 PE=1 SV=3	3	0.900783	0.108368	0.120465	no hit
SRP72	O76094|O76094-2	Signal recognition particle subunit SRP72 OS=Homo sapiens GN=SRP72 PE=1 SV=3|Isoform 2 of Signal recognition particle subunit SRP72 OS=Homo sapiens GN=SRP72	4	-1.08777	0.108736	0.120685	no hit
ATP5B	P06576	ATP synthase subunit beta, mitochondrial OS=Homo sapiens GN=ATP5B PE=1 SV=3	2	0.879811	0.109867	0.121749	no hit
DSP	P15924	Desmoplakin OS=Homo sapiens GN=DSP PE=1 SV=3	30	-1.11317	0.124242	0.137463	no hit
TUFM	P49411	Elongation factor Tu, mitochondrial OS=Homo sapiens GN=TUFM PE=1 SV=2	2	1.09382	0.125915	0.139097	no hit
SNRPD1	J3QLI9|P62314	Small nuclear ribonucleoprotein Sm D1 OS=Homo sapiens GN=SNRPD1 PE=1 SV=1|Small nuclear ribonucleoprotein Sm D1 OS=Homo sapiens GN=SNRPD1 PE=1 SV=1	3	0.542574	0.127419	0.140538	no hit
ZNF106	Q9H2Y7	Zinc finger protein 106 OS=Homo sapiens GN=ZNF106 PE=1 SV=1	3	0.711733	0.1328	0.146245	no hit
PKM	B4DNK4|H3BTN5|P14618|P14618-2	Pyruvate kinase OS=Homo sapiens GN=PKM PE=1 SV=1|Pyruvate kinase (Fragment) OS=Homo sapiens GN=PKM PE=1 SV=1|Pyruvate kinase PKM OS=Homo sapiens GN=PKM PE=1 SV=4|Isoform M1 of Pyruvate kinase PKM OS=Homo sapiens GN=PKM	6	0.675328	0.139407	0.153282	no hit
MORC2	Q9Y6X9	MORC family CW-type zinc finger protein 2 OS=Homo sapiens GN=MORC2 PE=1 SV=2	2	-0.552637	0.147686	0.162133	no hit
HSP90B1	P14625	Endoplasmin OS=Homo sapiens GN=HSP90B1 PE=1 SV=1	2	0.721593	0.148029	0.162258	no hit
ANXA2	P07355|P07355-2	Annexin A2 OS=Homo sapiens GN=ANXA2 PE=1 SV=2|Isoform 2 of Annexin A2 OS=Homo sapiens GN=ANXA2	4	-0.811893	0.159186	0.174217	no hit
KPRP	Q5T749	Keratinocyte proline-rich protein OS=Homo sapiens GN=KPRP PE=1 SV=1	9	-1.15426	0.159945	0.174778	no hit
AP3D1	O14617|O14617-2|O14617-3|O14617-4|O14617-5	AP-3 complex subunit delta-1 OS=Homo sapiens GN=AP3D1 PE=1 SV=1|Isoform 2 of AP-3 complex subunit delta-1 OS=Homo sapiens GN=AP3D1|Isoform 3 of AP-3 complex subunit delta-1 OS=Homo sapiens GN=AP3D1|Isoform 4 of AP-3 complex subunit delta-1 OS=Homo sapiens GN=AP3D1|Isoform 5 of AP-3 complex subunit delta-1 OS=Homo sapiens GN=AP3D1	5	-0.414091	0.161391	0.176085	no hit
CKAP4	Q07065	Cytoskeleton-associated protein 4 OS=Homo sapiens GN=CKAP4 PE=1 SV=2	4	0.606231	0.169885	0.185068	no hit
CHD2	O14647|O14647-2	Chromodomain-helicase-DNA-binding protein 2 OS=Homo sapiens GN=CHD2 PE=1 SV=2|Isoform 2 of Chromodomain-helicase-DNA-binding protein 2 OS=Homo sapiens GN=CHD2	5	0.371962	0.183417	0.199502	no hit
RPL29	P47914	60S ribosomal protein L29 OS=Homo sapiens GN=RPL29 PE=1 SV=2	3	0.818671	0.192525	0.209086	no hit
FAU	E9PR30|P62861	40S ribosomal protein S30 OS=Homo sapiens GN=FAU PE=1 SV=1|40S ribosomal protein S30 OS=Homo sapiens GN=FAU PE=1 SV=1	2	-0.968477	0.193381	0.209693	no hit
PPRC1	E7EVG6|Q5VV67|Q5VV67-2	Peroxisome proliferator-activated receptor gamma coactivator-related protein 1 OS=Homo sapiens GN=PPRC1 PE=1 SV=1|Peroxisome proliferator-activated receptor gamma coactivator-related protein 1 OS=Homo sapiens GN=PPRC1 PE=1 SV=1|Isoform 2 of Peroxisome proliferator-activated receptor gamma coactivator-related protein 1 OS=Homo sapiens GN=PPRC1	2	0.790517	0.201249	0.217891	no hit
U2SURP	E7ET15|O15042|O15042-2	U2 snRNP-associated SURP motif-containing protein OS=Homo sapiens GN=U2SURP PE=1 SV=1|U2 snRNP-associated SURP motif-containing protein OS=Homo sapiens GN=U2SURP PE=1 SV=2|Isoform 2 of U2 snRNP-associated SURP motif-containing protein OS=Homo sapiens GN=U2SURP	2	0.724238	0.20174	0.218089	no hit
TOP2A	P11388|P11388-2|P11388-3|P11388-4	DNA topoisomerase 2-alpha OS=Homo sapiens GN=TOP2A PE=1 SV=3|Isoform 2 of DNA topoisomerase 2-alpha OS=Homo sapiens GN=TOP2A|Isoform 3 of DNA topoisomerase 2-alpha OS=Homo sapiens GN=TOP2A|Isoform 4 of DNA topoisomerase 2-alpha OS=Homo sapiens GN=TOP2A	18	-0.363212	0.208901	0.225485	no hit
GP2	P55259|P55259-3	Pancreatic secretory granule membrane major glycoprotein GP2 OS=Homo sapiens GN=GP2 PE=2 SV=3|Isoform Alpha of Pancreatic secretory granule membrane major glycoprotein GP2 OS=Homo sapiens GN=GP2	2	0.485402	0.221327	0.238534	no hit
HSPA5	P11021	78 kDa glucose-regulated protein OS=Homo sapiens GN=HSPA5 PE=1 SV=2	2	0.517952	0.22985	0.247342	no hit
GSDMA	J3KRG2|Q96QA5	Gasdermin-A (Fragment) OS=Homo sapiens GN=GSDMA PE=1 SV=7|Gasdermin-A OS=Homo sapiens GN=GSDMA PE=1 SV=4	2	-1.03509	0.234366	0.251819	no hit
MRPL13	E5RJI7|Q9BYD1	39S ribosomal protein L13, mitochondrial (Fragment) OS=Homo sapiens GN=MRPL13 PE=1 SV=7|39S ribosomal protein L13, mitochondrial OS=Homo sapiens GN=MRPL13 PE=1 SV=1	2	0.845706	0.241207	0.258776	no hit
TRIM56	Q9BRZ2	E3 ubiquitin-protein ligase TRIM56 OS=Homo sapiens GN=TRIM56 PE=1 SV=3	14	0.332459	0.248847	0.266367	no hit
SNRPD2	P62316	Small nuclear ribonucleoprotein Sm D2 OS=Homo sapiens GN=SNRPD2 PE=1 SV=1	4	0.388738	0.249036	0.266367	no hit
SERPIND1	P05546	Heparin cofactor 2 OS=Homo sapiens GN=SERPIND1 PE=1 SV=3	3	-0.576318	0.250133	0.267137	no hit
RPS6	P62753	40S ribosomal protein S6 OS=Homo sapiens GN=RPS6 PE=1 SV=1	11	0.871533	0.262068	0.279461	no hit
SRRM1	A9Z1X7|Q8IYB3|Q8IYB3-2	Serine/arginine repetitive matrix protein 1 OS=Homo sapiens GN=SRRM1 PE=1 SV=1|Serine/arginine repetitive matrix protein 1 OS=Homo sapiens GN=SRRM1 PE=1 SV=2|Isoform 2 of Serine/arginine repetitive matrix protein 1 OS=Homo sapiens GN=SRRM1	10	0.374171	0.269027	0.286449	no hit
PRPF4B	Q13523	Serine/threonine-protein kinase PRP4 homolog OS=Homo sapiens GN=PRPF4B PE=1 SV=3	12	-0.46321	0.274307	0.291632	no hit
EWSR1	B0QYK0|Q01844|Q01844-3|Q01844-5|Q01844-6	RNA-binding protein EWS OS=Homo sapiens GN=EWSR1 PE=1 SV=1|RNA-binding protein EWS OS=Homo sapiens GN=EWSR1 PE=1 SV=1|Isoform 3 of RNA-binding protein EWS OS=Homo sapiens GN=EWSR1|Isoform 5 of RNA-binding protein EWS OS=Homo sapiens GN=EWSR1|Isoform 6 of RNA-binding protein EWS OS=Homo sapiens GN=EWSR1	4	0.335498	0.288269	0.306015	no hit
BLMH	K7ES02|Q13867	Bleomycin hydrolase (Fragment) OS=Homo sapiens GN=BLMH PE=1 SV=1|Bleomycin hydrolase OS=Homo sapiens GN=BLMH PE=1 SV=1	2	-0.548503	0.289434	0.306792	no hit
SNRPE	P62304	Small nuclear ribonucleoprotein E OS=Homo sapiens GN=SNRPE PE=1 SV=1	2	0.45352	0.293616	0.310759	no hit
SERPINB4|SERPINB3	H0Y5H9|P29508|P48594|Q5K684	Serpin B4 (Fragment) OS=Homo sapiens GN=SERPINB4 PE=1 SV=1|Serpin B3 OS=Homo sapiens GN=SERPINB3 PE=1 SV=2|Serpin B4 OS=Homo sapiens GN=SERPINB4 PE=1 SV=2|SCCA1/SCCA2 fusion protein OS=Homo sapiens GN=SERPINB3 PE=1 SV=1	2	-0.585182	0.304923	0.322243	no hit
RPL35	P42766	60S ribosomal protein L35 OS=Homo sapiens GN=RPL35 PE=1 SV=2	2	0.515886	0.30592	0.322814	no hit
HMGB1	P09429	High mobility group protein B1 OS=Homo sapiens GN=HMGB1 PE=1 SV=3	2	-0.791998	0.312086	0.328829	no hit
DHX16	O60231	Putative pre-mRNA-splicing factor ATP-dependent RNA helicase DHX16 OS=Homo sapiens GN=DHX16 PE=1 SV=2	4	0.258748	0.341095	0.35886	no hit
SON	P18583-5|P18583-6	Isoform D of Protein SON OS=Homo sapiens GN=SON|Isoform E of Protein SON OS=Homo sapiens GN=SON	15	-0.322647	0.358008	0.376094	no hit
YLPM1	P49750-4	Isoform 4 of YLP motif-containing protein 1 OS=Homo sapiens GN=YLPM1	26	0.356054	0.365928	0.383845	no hit
S100A8	P05109	Protein S100-A8 OS=Homo sapiens GN=S100A8 PE=1 SV=1	4	-0.97602	0.369383	0.386894	no hit
ESPL1	Q14674|Q14674-2	Separin OS=Homo sapiens GN=ESPL1 PE=1 SV=3|Isoform 2 of Separin OS=Homo sapiens GN=ESPL1	2	-0.254691	0.37897	0.396349	no hit
CHD3	Q12873|Q12873-2|Q12873-3	Chromodomain-helicase-DNA-binding protein 3 OS=Homo sapiens GN=CHD3 PE=1 SV=3|Isoform 2 of Chromodomain-helicase-DNA-binding protein 3 OS=Homo sapiens GN=CHD3|Isoform 3 of Chromodomain-helicase-DNA-binding protein 3 OS=Homo sapiens GN=CHD3	2	0.243438	0.383974	0.400989	no hit
HSPD1	P10809	60 kDa heat shock protein, mitochondrial OS=Homo sapiens GN=HSPD1 PE=1 SV=2	7	0.3691	0.391746	0.408502	no hit
SRRM2	Q9UQ35	Serine/arginine repetitive matrix protein 2 OS=Homo sapiens GN=SRRM2 PE=1 SV=2	51	-0.323581	0.395327	0.41163	no hit
ATP5A1	P25705|P25705-2	ATP synthase subunit alpha, mitochondrial OS=Homo sapiens GN=ATP5A1 PE=1 SV=1|Isoform 2 of ATP synthase subunit alpha, mitochondrial OS=Homo sapiens GN=ATP5A1	6	0.417516	0.398309	0.414124	no hit
HSD17B10	Q99714|Q99714-2	3-hydroxyacyl-CoA dehydrogenase type-2 OS=Homo sapiens GN=HSD17B10 PE=1 SV=3|Isoform 2 of 3-hydroxyacyl-CoA dehydrogenase type-2 OS=Homo sapiens GN=HSD17B10	2	0.48571	0.420052	0.43609	no hit
DSG1	Q02413	Desmoglein-1 OS=Homo sapiens GN=DSG1 PE=1 SV=2	4	-0.389128	0.497861	0.516111	no hit
DSC1	Q08554|Q08554-2	Desmocollin-1 OS=Homo sapiens GN=DSC1 PE=1 SV=2|Isoform 1B of Desmocollin-1 OS=Homo sapiens GN=DSC1	3	0.313577	0.500951	0.518554	no hit
HSPA9	P38646	Stress-70 protein, mitochondrial OS=Homo sapiens GN=HSPA9 PE=1 SV=2	7	0.309619	0.505366	0.521614	no hit
POF1B	Q8WVV4|Q8WVV4-1|Q8WVV4-3	Protein POF1B OS=Homo sapiens GN=POF1B PE=1 SV=3|Isoform 1 of Protein POF1B OS=Homo sapiens GN=POF1B|Isoform 3 of Protein POF1B OS=Homo sapiens GN=POF1B	2	-0.473213	0.505383	0.521614	no hit
SERPINB12	Q96P63|Q96P63-2	Serpin B12 OS=Homo sapiens GN=SERPINB12 PE=1 SV=1|Isoform 2 of Serpin B12 OS=Homo sapiens GN=SERPINB12	3	-0.304741	0.525385	0.541468	no hit
IFI16	Q16666|Q16666-2|Q16666-3	Gamma-interferon-inducible protein 16 OS=Homo sapiens GN=IFI16 PE=1 SV=3|Isoform 2 of Gamma-interferon-inducible protein 16 OS=Homo sapiens GN=IFI16|Isoform 3 of Gamma-interferon-inducible protein 16 OS=Homo sapiens GN=IFI16	24	-0.246289	0.532393	0.547892	no hit
RPL24	C9JNW5|P83731	60S ribosomal protein L24 OS=Homo sapiens GN=RPL24 PE=1 SV=1|60S ribosomal protein L24 OS=Homo sapiens GN=RPL24 PE=1 SV=1	7	0.387037	0.550826	0.566038	no hit
DCD	P81605	Dermcidin OS=Homo sapiens GN=DCD PE=1 SV=2	2	0.200287	0.564586	0.579336	no hit
XP32	Q5T750	Skin-specific protein 32 OS=Homo sapiens GN=XP32 PE=1 SV=1	2	-0.407221	0.571997	0.585836	no hit
HIST1H2BM	Q99879	Histone H2B type 1-M OS=Homo sapiens GN=HIST1H2BM PE=1 SV=3	6	0.228085	0.572578	0.585836	no hit
SRSF11	Q05519|Q05519-2|Q5T760	Serine/arginine-rich splicing factor 11 OS=Homo sapiens GN=SRSF11 PE=1 SV=1|Isoform 2 of Serine/arginine-rich splicing factor 11 OS=Homo sapiens GN=SRSF11|Serine/arginine-rich-splicing factor 11 (Fragment) OS=Homo sapiens GN=SRSF11 PE=1 SV=1	5	0.227902	0.574675	0.587132	no hit
RSRC2	Q7L4I2|Q7L4I2-2	Arginine/serine-rich coiled-coil protein 2 OS=Homo sapiens GN=RSRC2 PE=1 SV=1|Isoform 2 of Arginine/serine-rich coiled-coil protein 2 OS=Homo sapiens GN=RSRC2	2	-0.322856	0.599396	0.611505	no hit
RPL36A	H0Y5B4|H7BZ11|J3KQN4|P83881	60S ribosomal protein L36a OS=Homo sapiens GN=RPL36A PE=3 SV=2|Protein RPL36A-HNRNPH2 OS=Homo sapiens GN=RPL36A-HNRNPH2 PE=3 SV=2|60S ribosomal protein L36a OS=Homo sapiens GN=RPL36A PE=3 SV=1|60S ribosomal protein L36a OS=Homo sapiens GN=RPL36A PE=1 SV=2	3	-0.227079	0.626359	0.638092	no hit
IMPDH2	E7ETK5|H0Y4R1|P12268	Inosine-5'-monophosphate dehydrogenase 2 (Fragment) OS=Homo sapiens GN=IMPDH2 PE=1 SV=1|Inosine-5'-monophosphate dehydrogenase 2 (Fragment) OS=Homo sapiens GN=IMPDH2 PE=1 SV=1|Inosine-5'-monophosphate dehydrogenase 2 OS=Homo sapiens GN=IMPDH2 PE=1 SV=2	2	0.186058	0.642717	0.653814	no hit
TGM1	P22735	Protein-glutamine gamma-glutamyltransferase K OS=Homo sapiens GN=TGM1 PE=1 SV=4	4	-0.237619	0.662981	0.673459	no hit
TOP3B	O95985	DNA topoisomerase 3-beta-1 OS=Homo sapiens GN=TOP3B PE=1 SV=1	10	0.0913207	0.732502	0.743012	no hit
DZIP3	Q86Y13	E3 ubiquitin-protein ligase DZIP3 OS=Homo sapiens GN=DZIP3 PE=1 SV=2	8	-0.127253	0.740609	0.750158	no hit
EIF5B	A0A087WUT6|O60841	Eukaryotic translation initiation factor 5B OS=Homo sapiens GN=EIF5B PE=1 SV=1|Eukaryotic translation initiation factor 5B OS=Homo sapiens GN=EIF5B PE=1 SV=4	15	0.179227	0.758211	0.766888	no hit
EDF1	O60869|O60869-2|O60869-3	Endothelial differentiation-related factor 1 OS=Homo sapiens GN=EDF1 PE=1 SV=1|Isoform 2 of Endothelial differentiation-related factor 1 OS=Homo sapiens GN=EDF1|Isoform 3 of Endothelial differentiation-related factor 1 OS=Homo sapiens GN=EDF1	3	-0.0839529	0.821709	0.829926	no hit
ARCN1	B0YIW6|P48444	Archain 1, isoform CRA_a OS=Homo sapiens GN=ARCN1 PE=1 SV=1|Coatomer subunit delta OS=Homo sapiens GN=ARCN1 PE=1 SV=1	2	0.0765482	0.829753	0.836855	no hit
SRBD1	Q8N5C6	S1 RNA-binding domain-containing protein 1 OS=Homo sapiens GN=SRBD1 PE=1 SV=2	2	0.0729292	0.849508	0.855559	no hit
RPS19	P39019	40S ribosomal protein S19 OS=Homo sapiens GN=RPS19 PE=1 SV=2	7	0.0590815	0.881606	0.886622	no hit
PDIA3	P30101	Protein disulfide-isomerase A3 OS=Homo sapiens GN=PDIA3 PE=1 SV=4	2	0.0366399	0.914812	0.91871	no hit
DDX46	A0A0C4DG89|Q7L014	Probable ATP-dependent RNA helicase DDX46 OS=Homo sapiens GN=DDX46 PE=1 SV=1|Probable ATP-dependent RNA helicase DDX46 OS=Homo sapiens GN=DDX46 PE=1 SV=2	22	0.0633955	0.925466	0.928092	no hit
IDH2	P48735|P48735-2	Isocitrate dehydrogenase [NADP], mitochondrial OS=Homo sapiens GN=IDH2 PE=1 SV=2|Isoform 2 of Isocitrate dehydrogenase [NADP], mitochondrial OS=Homo sapiens GN=IDH2	3	0.0476681	0.936802	0.937808	no hit
MANF	A8K878|P55145	Mesencephalic astrocyte-derived neurotrophic factor OS=Homo sapiens GN=MANF PE=1 SV=1|Mesencephalic astrocyte-derived neurotrophic factor OS=Homo sapiens GN=MANF PE=1 SV=3	10	-0.03227	0.937808	0.937808	no hit

## Sheet: eRIC unique hits, n=97
gene name	eRIC					RIC
	qupm	log2-FC	p-value	FDR	hit annotation	qupm	log2-FC	p-value	FDR	hit annotation
ALDOA	3	1.73939	0.0008864	0.00107309	hit	3	0.903107	0.0251613	0.0297475	no hit
ANXA2	4	1.64776	0.0147227	0.0156526	hit	4	-0.811893	0.159186	0.174217	no hit
AP3D1	5	1.75571	0.000260437	0.000351391	hit	5	-0.414091	0.161391	0.176085	no hit
ATP5A1	6	1.51247	0.0134008	0.0142902	hit	6	0.417516	0.398309	0.414124	no hit
ATP5B	2	1.75956	0.00778724	0.0085094	hit	2	0.879811	0.109867	0.121749	no hit
BLMH	2	2.81664	0.000546759	0.000692757	hit	2	-0.548503	0.289434	0.306792	no hit
CHD1	8	1.82117	0.000205433	0.000289325	hit	8	-0.624406	0.049651	0.0572646	no hit
CHD2	5	3.0104	5.17135e-06	2.76981e-05	hit	5	0.371962	0.183417	0.199502	no hit
CHD3	2	2.20122	5.61516e-05	0.000110276	hit	2	0.243438	0.383974	0.400989	no hit
CKAP4	4	1.00972	0.0376939	0.0389614	hit	4	0.606231	0.169885	0.185068	no hit
CSTF2T	2	2.4446	0.000471423	0.000607097	hit	2	0.781747	0.094559	0.106116	no hit
DCD	2	1.36597	0.00417328	0.00464647	hit	2	0.200287	0.564586	0.579336	no hit
DDX46	22	2.94888	0.00255891	0.00289928	hit	22	0.0633955	0.925466	0.928092	no hit
DHX16	4	2.67391	1.20347e-05	4.50188e-05	hit	4	0.258748	0.341095	0.35886	no hit
DHX30	37	3.34922	1.51884e-05	5.01785e-05	hit	37	0.723933	0.0625247	0.071645	no hit
DSC1	3	2.05028	0.00219633	0.00250792	hit	3	0.313577	0.500951	0.518554	no hit
DSG1	4	2.14313	0.00531525	0.00588088	hit	4	-0.389128	0.497861	0.516111	no hit
DZIP3	8	3.59269	2.0854e-05	6.05409e-05	hit	8	-0.127253	0.740609	0.750158	no hit
EDF1	3	1.21293	0.0112508	0.0120703	hit	3	-0.0839529	0.821709	0.829926	no hit
EIF4G1	34	3.53339	1.92258e-06	1.63767e-05	hit	34	0.644701	0.0396986	0.0460869	no hit
EPRS	2	1.20048	0.0128926	0.0137898	hit	2	0.818923	0.0591547	0.0678935	no hit
ESPL1	2	2.64921	2.03701e-05	6.02306e-05	hit	2	-0.254691	0.37897	0.396349	no hit
EWSR1	4	3.41981	5.89333e-06	2.99754e-05	hit	4	0.335498	0.288269	0.306015	no hit
GAPDH	10	1.89423	0.00138101	0.00162188	hit	10	0.804542	0.0690007	0.0789376	no hit
GP2	2	1.89833	0.00108757	0.00130104	hit	2	0.485402	0.221327	0.238534	no hit
GSDMA	2	2.96156	0.00710459	0.00778752	hit	2	-1.03509	0.234366	0.251819	no hit
H3F3A|H3F3B	2	1.60685	0.00140514	0.00164204	hit	2	0.657436	0.0782939	0.0889933	no hit
HIST1H2BM	6	1.21014	0.0158029	0.0167256	hit	6	0.228085	0.572578	0.585836	no hit
HIST1H4A	6	1.31274	0.00219931	0.00250792	hit	6	0.552023	0.0912423	0.10272	no hit
HSD17B10	2	2.31952	0.00435967	0.00484636	hit	2	0.48571	0.420052	0.43609	no hit
HSP90B1	2	1.35607	0.0180278	0.0190233	hit	2	0.721593	0.148029	0.162258	no hit
HSPA5	2	1.04895	0.0317115	0.0328258	hit	2	0.517952	0.22985	0.247342	no hit
HSPA9	7	1.83856	0.00393941	0.00439995	hit	7	0.309619	0.505366	0.521614	no hit
HSPB1	2	1.76755	0.00121723	0.00144393	hit	2	0.930678	0.0295533	0.0347657	no hit
HSPD1	7	1.30556	0.013978	0.0148832	hit	7	0.3691	0.391746	0.408502	no hit
IDH2	3	3.04764	0.00704415	0.00773325	hit	3	0.0476681	0.936802	0.937808	no hit
IFI16	24	2.67283	0.000163528	0.000243399	hit	24	-0.246289	0.532393	0.547892	no hit
IMPDH2	2	1.30513	0.0109616	0.0117958	hit	2	0.186058	0.642717	0.653814	no hit
JUP	7	1.44385	0.0464242	0.0478453	hit	7	-1.37932	0.0544883	0.0626394	no hit
KPRP	9	1.98068	0.0302647	0.0314202	hit	9	-1.15426	0.159945	0.174778	no hit
LDHA	5	2.50156	7.45473e-05	0.000136224	hit	5	0.802327	0.0357445	0.0417019	no hit
LDHB	4	1.30198	0.0075425	0.00825471	hit	4	0.901716	0.0376303	0.0438296	no hit
LUC7L3	4	3.71773	0.00118314	0.00140585	hit	4	1.40707	0.0904646	0.102007	no hit
MAP1A	4	3.49534	1.98519e-06	1.65121e-05	hit	4	0.937502	0.00757802	0.00938294	no hit
MORC2	2	1.69908	0.00144742	0.00168866	hit	2	-0.552637	0.147686	0.162133	no hit
MRPL13	2	2.08501	0.0155328	0.0164644	hit	2	0.845706	0.241207	0.258776	no hit
NKRF	18	3.40311	2.94031e-05	7.36926e-05	hit	18	0.896766	0.044152	0.0510891	no hit
PDCD11	98	2.04861	0.000194205	0.000279071	hit	98	-1.21459	0.0042264	0.00543285	no hit
PDIA3	2	1.13209	0.0105495	0.0113697	hit	2	0.0366399	0.914812	0.91871	no hit
PGK1	4	2.26539	0.00158271	0.0018374	hit	4	0.92607	0.0835714	0.094536	no hit
PHRF1	3	2.02376	0.000207637	0.000290692	hit	3	-0.827478	0.0255562	0.030164	no hit
PKM	6	2.80545	0.000199398	0.000284148	hit	6	0.675328	0.139407	0.153282	no hit
PLA2G1B	2	1.53993	0.0181305	0.0191033	hit	2	1.0187	0.082989	0.0940276	no hit
POF1B	2	2.37588	0.00924401	0.0100084	hit	2	-0.473213	0.505383	0.521614	no hit
PPIF	3	1.92424	0.00183935	0.0021214	hit	3	0.944984	0.050164	0.0577621	no hit
PPRC1	2	1.7266	0.0173336	0.0183182	hit	2	0.790517	0.201249	0.217891	no hit
PRDX2	3	1.74882	0.00123309	0.00146029	hit	3	0.908275	0.0314739	0.0367803	no hit
PRPF4B	12	2.76229	0.000172842	0.000253526	hit	12	-0.46321	0.274307	0.291632	no hit
PRPF8	45	3.08522	7.45941e-06	3.42455e-05	hit	45	0.759853	0.0263898	0.031096	no hit
QTRT1	2	2.83274	3.74173e-05	8.46957e-05	hit	2	0.640783	0.0824925	0.093615	no hit
RIDA|HRSP12	2	1.85021	0.000915114	0.00110407	hit	2	0.670501	0.0904277	0.102007	no hit
RPL17	2	1.00514	0.0214861	0.0225047	hit	2	0.917552	0.0311836	0.0365013	no hit
RPL19	2	1.54246	0.0268649	0.0279316	hit	2	1.18147	0.0704031	0.0804107	no hit
RPL28	2	1.12279	0.0151397	0.0160717	hit	2	0.894169	0.038719	0.0450235	no hit
RPL29	3	2.0323	0.00864282	0.00942975	hit	3	0.818671	0.192525	0.209086	no hit
RPL35	2	1.32176	0.0248171	0.0258404	hit	2	0.515886	0.30592	0.322814	no hit
RPS19	7	1.08119	0.0247871	0.0258404	hit	7	0.0590815	0.881606	0.886622	no hit
RPS25	2	1.71859	0.00186581	0.00214841	hit	2	0.762773	0.0708946	0.0807125	no hit
RSRC2	2	2.07122	0.00917802	0.00995224	hit	2	-0.322856	0.599396	0.611505	no hit
RYDEN	3	2.35958	0.000841622	0.00102591	hit	3	0.915009	0.0705158	0.0804107	no hit
S100A8	4	3.0137	0.0204567	0.0214582	hit	4	-0.97602	0.369383	0.386894	no hit
SERPINB12	3	2.01285	0.00289165	0.00326212	hit	3	-0.304741	0.525385	0.541468	no hit
SERPINB4|SERPINB3	2	1.52409	0.0229699	0.0240233	hit	2	-0.585182	0.304923	0.322243	no hit
SNRPB|SNRPN	6	2.83025	5.09924e-05	0.000103895	hit	6	0.647569	0.0914763	0.10282	no hit
SNRPD1	3	3.26748	1.3377e-05	4.61344e-05	hit	3	0.542574	0.127419	0.140538	no hit
SNRPD2	4	2.37119	0.00010259	0.000171875	hit	4	0.388738	0.249036	0.266367	no hit
SNRPD3	5	3.77984	1.48668e-06	1.36504e-05	hit	5	0.652356	0.0425681	0.0493371	no hit
SNRPE	2	3.37525	5.40534e-05	0.000108725	hit	2	0.45352	0.293616	0.310759	no hit
SON	15	2.48737	0.000109742	0.000179186	hit	15	-0.322647	0.358008	0.376094	no hit
SRBD1	2	3.09053	5.82111e-05	0.000113688	hit	2	0.0729292	0.849508	0.855559	no hit
SRRM1	10	3.9313	3.532e-06	2.22958e-05	hit	10	0.374171	0.269027	0.286449	no hit
SRRM2	51	2.72396	0.000106106	0.000176096	hit	51	-0.323581	0.395327	0.41163	no hit
SRSF11	5	2.43402	0.000361853	0.000472884	hit	5	0.227902	0.574675	0.587132	no hit
SUMO1	2	2.40882	5.25397e-05	0.00010674	hit	2	-0.546214	0.0950968	0.106551	no hit
SUPT5H	6	3.19484	1.21201e-05	4.50311e-05	hit	6	0.736313	0.0446978	0.0516362	no hit
TGM1	4	2.23333	0.00343424	0.00384179	hit	4	-0.237619	0.662981	0.673459	no hit
TOP2A	18	2.21594	5.45545e-05	0.000108725	hit	18	-0.363212	0.208901	0.225485	no hit
TOP2B	12	2.8829	9.59575e-06	3.9215e-05	hit	12	0.896153	0.0111415	0.0135344	no hit
TOP3B	10	2.06775	7.34848e-05	0.000135346	hit	10	0.0913207	0.732502	0.743012	no hit
TRAP1	2	1.96558	0.00098452	0.00118176	hit	2	0.701831	0.0977555	0.109183	no hit
TRIM56	14	2.92336	8.7734e-06	3.75927e-05	hit	14	0.332459	0.248847	0.266367	no hit
TUFM	2	2.20241	0.00970538	0.0104919	hit	2	1.09382	0.125915	0.139097	no hit
U2SURP	2	1.69047	0.0129211	0.0137994	hit	2	0.724238	0.20174	0.218089	no hit
UBA52	10	1.15379	0.00304222	0.00341405	hit	10	0.794685	0.0189896	0.0226403	no hit
XP32	2	1.72233	0.0397493	0.0410259	hit	2	-0.407221	0.571997	0.585836	no hit
YLPM1	26	3.48988	2.50432e-05	6.70664e-05	hit	26	0.356054	0.365928	0.383845	no hit
ZNF106	3	3.33538	8.03625e-05	0.000143114	hit	3	0.711733	0.1328	0.146245	no hit

## Sheet: Diff. enriched hits, n=144 
gene name	eRIC					RIC
	qupm	log2-FC	p-value	FDR	hit annotation	qupm	log2-FC	p-value	FDR	hit annotation
GSDMA	2	2.96156	0.00710459	0.00778752	hit	2	-1.03509	0.234366	0.251819	no hit
HIST1H1B	6	1.18383	0.0829521	0.0849959	no hit	6	-2.71694	0.00223991	0.00293938	no hit
DZIP3	8	3.59269	2.0854e-05	6.05409e-05	hit	8	-0.127253	0.740609	0.750158	no hit
SRRM1	10	3.9313	3.532e-06	2.22958e-05	hit	10	0.374171	0.269027	0.286449	no hit
BLMH	2	2.81664	0.000546759	0.000692757	hit	2	-0.548503	0.289434	0.306792	no hit
PDCD11	98	2.04861	0.000194205	0.000279071	hit	98	-1.21459	0.0042264	0.00543285	no hit
PRPF4B	12	2.76229	0.000172842	0.000253526	hit	12	-0.46321	0.274307	0.291632	no hit
YLPM1	26	3.48988	2.50432e-05	6.70664e-05	hit	26	0.356054	0.365928	0.383845	no hit
SNRPD3	5	3.77984	1.48668e-06	1.36504e-05	hit	5	0.652356	0.0425681	0.0493371	no hit
EWSR1	4	3.41981	5.89333e-06	2.99754e-05	hit	4	0.335498	0.288269	0.306015	no hit
SRRM2	51	2.72396	0.000106106	0.000176096	hit	51	-0.323581	0.395327	0.41163	no hit
SRBD1	2	3.09053	5.82111e-05	0.000113688	hit	2	0.0729292	0.849508	0.855559	no hit
SUMO1	2	2.40882	5.25397e-05	0.00010674	hit	2	-0.546214	0.0950968	0.106551	no hit
SNRPE	2	3.37525	5.40534e-05	0.000108725	hit	2	0.45352	0.293616	0.310759	no hit
IFI16	24	2.67283	0.000163528	0.000243399	hit	24	-0.246289	0.532393	0.547892	no hit
ESPL1	2	2.64921	2.03701e-05	6.02306e-05	hit	2	-0.254691	0.37897	0.396349	no hit
EIF4G1	34	3.53339	1.92258e-06	1.63767e-05	hit	34	0.644701	0.0396986	0.0460869	no hit
PHRF1	3	2.02376	0.000207637	0.000290692	hit	3	-0.827478	0.0255562	0.030164	no hit
SON	15	2.48737	0.000109742	0.000179186	hit	15	-0.322647	0.358008	0.376094	no hit
SNRPD1	3	3.26748	1.3377e-05	4.61344e-05	hit	3	0.542574	0.127419	0.140538	no hit
MEX3A	2	1.17312	0.0517639	0.0532708	no hit	2	-1.53701	0.0179152	0.0213954	no hit
PTBP1	18	5.03734	1.21028e-06	1.2593e-05	hit	18	2.36044	0.000204667	0.000326636	hit
OTUD4	2	3.95521	1.08027e-05	4.21961e-05	hit	2	1.30869	0.00897786	0.0110774	hit
CHD2	5	3.0104	5.17135e-06	2.76981e-05	hit	5	0.371962	0.183417	0.199502	no hit
ISG15	2	4.32942	2.10017e-05	6.05409e-05	hit	2	1.70054	0.00622031	0.00783914	hit
DHX30	37	3.34922	1.51884e-05	5.01785e-05	hit	37	0.723933	0.0625247	0.071645	no hit
ZNF106	3	3.33538	8.03625e-05	0.000143114	hit	3	0.711733	0.1328	0.146245	no hit
TRIM56	14	2.92336	8.7734e-06	3.75927e-05	hit	14	0.332459	0.248847	0.266367	no hit
TOP2A	18	2.21594	5.45545e-05	0.000108725	hit	18	-0.363212	0.208901	0.225485	no hit
MAP1A	4	3.49534	1.98519e-06	1.65121e-05	hit	4	0.937502	0.00757802	0.00938294	no hit
NKRF	18	3.40311	2.94031e-05	7.36926e-05	hit	18	0.896766	0.044152	0.0510891	no hit
PSPC1	16	4.74603	6.38928e-07	1.00383e-05	hit	16	2.28218	9.64168e-05	0.000169992	hit
SUPT5H	6	3.19484	1.21201e-05	4.50311e-05	hit	6	0.736313	0.0446978	0.0516362	no hit
SRSF4	10	4.3046	2.0227e-06	1.66285e-05	hit	10	1.85473	0.000546471	0.000782096	hit
CHD1	8	1.82117	0.000205433	0.000289325	hit	8	-0.624406	0.049651	0.0572646	no hit
CCDC9	4	3.87143	3.12475e-05	7.61793e-05	hit	4	1.44908	0.010526	0.0128308	hit
DHX16	4	2.67391	1.20347e-05	4.50188e-05	hit	4	0.258748	0.341095	0.35886	no hit
HNRNPD	14	5.70782	1.43594e-07	9.35705e-06	hit	14	3.32036	6.46726e-06	2.61793e-05	hit
LARP1	31	3.97437	4.38874e-06	2.54729e-05	hit	31	1.59178	0.00162845	0.0021764	hit
PRPF38B	5	3.8738	1.99029e-05	5.97406e-05	hit	5	1.49483	0.00653642	0.0081937	hit
CSTF2	4	4.76649	1.37638e-06	1.29746e-05	hit	4	2.39807	0.000145904	0.000243289	hit
KHSRP	29	5.19323	3.08555e-07	9.35705e-06	hit	29	2.84809	2.02231e-05	5.31514e-05	hit
PRPF8	45	3.08522	7.45941e-06	3.42455e-05	hit	45	0.759853	0.0263898	0.031096	no hit
SERPINB12	3	2.01285	0.00289165	0.00326212	hit	3	-0.304741	0.525385	0.541468	no hit
SRSF6	11	4.94864	4.67365e-07	9.35705e-06	hit	11	2.63506	3.66252e-05	7.91867e-05	hit
FMR1	9	5.48237	1.00497e-07	9.35705e-06	hit	9	3.17961	4.66994e-06	2.31958e-05	hit
MORC2	2	1.69908	0.00144742	0.00168866	hit	2	-0.552637	0.147686	0.162133	no hit
PPIG	6	3.92714	4.57022e-05	9.55959e-05	hit	6	1.69306	0.00696959	0.00867518	hit
SRSF11	5	2.43402	0.000361853	0.000472884	hit	5	0.227902	0.574675	0.587132	no hit
EIF4G3	7	3.40872	2.17976e-06	1.73156e-05	hit	7	1.20861	0.0018391	0.00244406	hit
QTRT1	2	2.83274	3.74173e-05	8.46957e-05	hit	2	0.640783	0.0824925	0.093615	no hit
NOL9	3	3.25427	0.000116874	0.000186103	hit	3	1.06379	0.00912903	0.0112247	hit
SNRPB|SNRPN	6	2.83025	5.09924e-05	0.000103895	hit	6	0.647569	0.0914763	0.10282	no hit
AP3D1	5	1.75571	0.000260437	0.000351391	hit	5	-0.414091	0.161391	0.176085	no hit
SF3B4	4	5.46506	1.1521e-06	1.2593e-05	hit	4	3.29969	3.71911e-05	7.99213e-05	hit
PKM	6	2.80545	0.000199398	0.000284148	hit	6	0.675328	0.139407	0.153282	no hit
HNRNPA3	19	4.61065	1.01528e-05	4.05536e-05	hit	19	2.48686	0.000574527	0.000818933	hit
TOP1	11	3.58343	6.94029e-06	3.3772e-05	hit	11	1.49888	0.00185501	0.00246058	hit
IREB2	4	4.63607	4.10219e-06	2.47884e-05	hit	4	2.56015	0.000218851	0.000344605	hit
SURF6	4	3.69384	4.87587e-06	2.69315e-05	hit	4	1.63558	0.000991977	0.00135131	hit
DDX39B	3	5.50712	2.06992e-06	1.663e-05	hit	3	3.44903	5.08843e-05	0.000100771	hit
PUF60	18	5.34898	9.71399e-07	1.20488e-05	hit	18	3.31518	2.65043e-05	6.18434e-05	hit
TOP2B	12	2.8829	9.59575e-06	3.9215e-05	hit	12	0.896153	0.0111415	0.0135344	no hit
SNRPD2	4	2.37119	0.00010259	0.000171875	hit	4	0.388738	0.249036	0.266367	no hit
SRSF9	6	4.79381	4.64391e-07	9.35705e-06	hit	6	2.81487	1.88232e-05	4.98428e-05	hit
TOP3B	10	2.06775	7.34848e-05	0.000135346	hit	10	0.0913207	0.732502	0.743012	no hit
CHD3	2	2.20122	5.61516e-05	0.000110276	hit	2	0.243438	0.383974	0.400989	no hit
HNRNPA2B1	22	5.28666	2.50068e-07	9.35705e-06	hit	22	3.3844	5.72224e-06	2.5641e-05	hit
FUS	4	4.63497	1.07844e-06	1.2593e-05	hit	4	2.78989	3.56502e-05	7.7727e-05	hit
DDX17	22	5.51442	7.54821e-08	9.35705e-06	hit	22	3.6927	1.29421e-06	2.12359e-05	hit
SFPQ	22	4.85289	6.25133e-07	1.00383e-05	hit	22	3.03572	1.62952e-05	4.47946e-05	hit
HNRNPF	17	5.55671	2.88576e-07	9.35705e-06	hit	17	3.7405	4.648e-06	2.31958e-05	hit
PRRC2C	38	2.80896	1.13836e-05	4.35038e-05	hit	38	1.06745	0.00463986	0.00590529	hit
LDHA	5	2.50156	7.45473e-05	0.000136224	hit	5	0.802327	0.0357445	0.0417019	no hit
FUBP1	15	4.64107	5.58702e-07	1.00383e-05	hit	15	2.94803	1.31706e-05	3.87983e-05	hit
HNRNPAB	7	5.09312	2.28505e-07	9.35705e-06	hit	7	3.41152	3.82891e-06	2.25587e-05	hit
HNRNPH1	12	5.76261	1.10933e-07	9.35705e-06	hit	12	4.08669	1.26398e-06	2.12359e-05	hit
PHGDH	2	3.18592	1.37064e-05	4.65885e-05	hit	2	1.52971	0.00148641	0.00199033	hit
SF1	6	4.79465	4.29642e-07	9.35705e-06	hit	6	3.15341	8.04297e-06	2.82905e-05	hit
G3BP2	11	4.89189	2.00832e-07	9.35705e-06	hit	11	3.26003	3.49674e-06	2.25587e-05	hit
ELAVL1	17	4.88027	2.26353e-07	9.35705e-06	hit	17	3.27325	3.75916e-06	2.25587e-05	hit
HNRNPM	50	4.5465	4.70711e-07	9.35705e-06	hit	50	2.9693	9.22306e-06	3.00493e-05	hit
TRNAU1AP	6	4.66502	3.65806e-07	9.35705e-06	hit	6	3.08941	6.55794e-06	2.61793e-05	hit
HNRNPDL	17	5.09599	1.95548e-07	9.35705e-06	hit	17	3.52966	2.60372e-06	2.19146e-05	hit
RBM25	2	3.33174	1.22291e-05	4.50311e-05	hit	2	1.76928	0.000744261	0.00102973	hit
TAF15	3	4.71647	2.30673e-07	9.35705e-06	hit	3	3.17644	3.72134e-06	2.25587e-05	hit
HNRNPH2	6	4.65336	1.0537e-06	1.2593e-05	hit	6	3.11518	1.70047e-05	4.58868e-05	hit
MTPAP	9	2.56578	4.26137e-05	9.17664e-05	hit	9	1.04513	0.00875739	0.0108243	hit
RPL4	17	2.63089	4.03001e-05	8.90381e-05	hit	17	1.11882	0.00679113	0.00846795	hit
RBM12	14	4.0094	1.28975e-06	1.28104e-05	hit	14	2.50588	3.28574e-05	7.32814e-05	hit
NONO	21	4.69698	2.81924e-07	9.35705e-06	hit	21	3.20091	4.17165e-06	2.30418e-05	hit
STRBP	14	2.548	2.5737e-05	6.78958e-05	hit	14	1.15461	0.00344608	0.00446223	hit
KHDRBS1	6	3.63257	2.06856e-06	1.663e-05	hit	6	2.23951	5.64517e-05	0.000109764	hit
HNRNPH3	17	4.70121	2.53986e-07	9.35705e-06	hit	17	3.32856	2.88749e-06	2.21544e-05	hit
CELF2	15	4.66539	4.76455e-07	9.35705e-06	hit	15	3.30314	5.34947e-06	2.50468e-05	hit
MEX3B	2	3.67049	1.65566e-06	1.48171e-05	hit	2	2.3805	3.25552e-05	7.30684e-05	hit
ZC3H14	11	2.86581	8.00831e-06	3.59554e-05	hit	11	4.15814	5.95491e-07	2.12359e-05	hit
BYSL	7	2.55492	2.11719e-05	6.05418e-05	hit	7	3.95186	1.03485e-06	2.12359e-05	hit
NOL11	13	2.59045	2.43539e-05	6.57182e-05	hit	13	4.00696	1.19664e-06	2.12359e-05	hit
EBNA1BP2	8	2.28878	3.89632e-05	8.7174e-05	hit	8	3.7109	1.40486e-06	2.12359e-05	hit
PPAN	16	2.16899	6.81707e-05	0.000128868	hit	16	3.59433	2.1739e-06	2.12359e-05	hit
RPL5	13	2.26334	4.06574e-05	8.95476e-05	hit	13	3.70107	1.38375e-06	2.12359e-05	hit
EIF2AK2	2	2.08486	0.000138744	0.000211861	hit	2	3.53233	3.97492e-06	2.25776e-05	hit
ZC3H15	7	1.96954	0.000224231	0.000310846	hit	7	3.41986	5.63494e-06	2.5641e-05	hit
DIEXF	13	2.21199	0.000112405	0.000181786	hit	13	3.67468	3.63706e-06	2.25587e-05	hit
UTP14A	16	2.26852	3.66918e-05	8.3907e-05	hit	16	3.74851	1.15451e-06	2.12359e-05	hit
NOP9	8	2.69741	1.96662e-05	5.94189e-05	hit	8	4.20102	9.13289e-07	2.12359e-05	hit
A0A087WWQ2|EMG1|V9GYP5	4	2.83681	1.47402e-05	4.89265e-05	hit	4	4.37228	7.29068e-07	2.12359e-05	hit
RSL1D1	22	3.04817	1.59783e-05	5.13484e-05	hit	22	4.58699	9.37999e-07	2.12359e-05	hit
NOP14	17	2.76497	2.92075e-05	7.36032e-05	hit	17	4.30787	1.37454e-06	2.12359e-05	hit
MKRN2	6	2.98405	1.44618e-05	4.84572e-05	hit	6	4.56497	7.53523e-07	2.12359e-05	hit
NSA2	8	1.84437	0.000557405	0.000704982	hit	8	3.45643	9.11512e-06	2.99739e-05	hit
RPS11	10	3.54532	4.84455e-06	2.69315e-05	hit	10	5.20015	3.29512e-07	2.12359e-05	hit
UTP4	12	2.35657	8.45752e-05	0.000148743	hit	12	4.05351	2.10647e-06	2.12359e-05	hit
NOP58	16	2.06021	6.92709e-05	0.000130599	hit	16	3.75827	1.1278e-06	2.12359e-05	hit
ZC3H11A	15	2.74649	1.52676e-05	5.02057e-05	hit	15	4.49091	4.98038e-07	2.12359e-05	hit
DHX33	5	1.90469	0.000114761	0.000183982	hit	5	3.6561	1.35521e-06	2.12359e-05	hit
MRPS5	4	2.40632	4.31134e-05	9.18806e-05	hit	4	4.16939	9.79898e-07	2.12359e-05	hit
FYTTD1	4	2.39815	0.000124964	0.000195032	hit	4	4.22694	2.69806e-06	2.21234e-05	hit
DDX21	30	2.71145	1.14718e-05	4.35261e-05	hit	30	4.61171	2.80125e-07	2.12359e-05	hit
WDR75	23	2.96649	8.82128e-05	0.000152859	hit	23	4.90213	2.91423e-06	2.21544e-05	hit
RPS5	4	2.43308	0.000406967	0.000527936	hit	4	4.39384	8.27431e-06	2.84792e-05	hit
RPL22	3	2.82256	4.9529e-05	0.000101794	hit	3	4.79863	1.29626e-06	2.12359e-05	hit
DDX27	20	2.41721	9.54161e-05	0.000162558	hit	20	4.39334	1.62953e-06	2.12359e-05	hit
PARN	4	1.50306	0.000824175	0.00100986	hit	4	3.50326	3.15505e-06	2.24701e-05	hit
FARSA	2	1.55076	0.00084382	0.00102682	hit	2	3.55881	3.61217e-06	2.25587e-05	hit
RPL34	6	1.46056	0.00173183	0.00200394	hit	6	3.48608	6.45809e-06	2.61793e-05	hit
NXF1	4	2.83839	0.000330134	0.000435456	hit	4	4.86657	2.39922e-06	2.12359e-05	hit
ILF2	11	2.62372	2.82782e-05	7.19408e-05	hit	11	4.67293	5.17847e-07	2.12359e-05	hit
PABPC1	17	2.69309	2.30541e-05	6.34211e-05	hit	17	4.75458	4.44822e-07	2.12359e-05	hit
NOC2L	7	2.28495	0.000765884	0.000943345	hit	7	4.36671	3.1258e-06	2.24701e-05	hit
RPS2	20	3.18996	7.39953e-06	3.41926e-05	hit	20	5.27613	2.1707e-07	2.12359e-05	hit
GNL2	7	2.02148	0.000287123	0.000385924	hit	7	4.12631	2.40293e-06	2.12359e-05	hit
RPL22L1	2	1.76191	0.00294139	0.00331141	hit	2	3.89805	2.07693e-05	5.39361e-05	hit
DCAF13	22	3.0539	2.92463e-05	7.36032e-05	hit	22	5.21354	7.23449e-07	2.12359e-05	hit
NPM1	11	2.45914	0.000121919	0.000191548	hit	11	4.62489	1.66962e-06	2.12359e-05	hit
HNRNPUL2	6	2.67645	0.00032943	0.000435341	hit	6	4.84484	6.44246e-06	2.61793e-05	hit
RPF2	8	2.78536	1.73505e-05	5.42779e-05	hit	8	4.9675	3.07677e-07	2.12359e-05	hit
RPL14	5	2.93869	0.000113463	0.000182421	hit	5	5.14157	2.56082e-06	2.19146e-05	hit
IMP4	5	1.77765	0.000513998	0.000657136	hit	5	4.00349	2.32713e-06	2.12359e-05	hit
PABPC4	16	2.77927	2.41501e-05	6.54181e-05	hit	16	5.05156	3.8009e-07	2.12359e-05	hit
UTP15	21	2.75346	6.37345e-05	0.000121917	hit	21	5.1763	8.35088e-07	2.12359e-05	hit
RPL8	7	2.00427	0.000850466	0.00103313	hit	7	4.764	2.85481e-06	2.21544e-05	hit
GAR1	3	2.80402	0.0033151	0.00371439	hit	3	5.61758	1.28374e-05	3.82955e-05	hit

## Sheet: Full dataset
	Gene name	Protein id	Description	top3	qupm	signal sum_+UV_eRIC_rep1_128L	signal sum_+UV_eRIC_rep2_130L	signal sum_+UV_RIC_rep1_127H	signal sum_+UV_RIC_rep2_129H	signal sum_-UV_eRIC_rep1_127L	signal sum_-UV_eRIC_rep2_129L	signal sum_-UV_RIC_rep1_126	signal sum_-UV_RIC_rep2_128H	batch cleaned signal sum_+UV_eRIC_rep1_128L	batch cleaned signal sum_+UV_eRIC_rep2_130L	batch cleaned signal sum_+UV_RIC_rep1_127H	batch cleaned signal sum_+UV_RIC_rep2_129H	batch cleaned signal sum_-UV_eRIC_rep1_127L	batch cleaned signal sum_-UV_eRIC_rep2_129L	batch cleaned signal sum_-UV_RIC_rep1_126	batch cleaned signal sum_-UV_RIC_rep2_128H	normalized signal sum_+UV_eRIC_rep1_128L	normalized signal sum_+UV_eRIC_rep2_130L	normalized signal sum_+UV_RIC_rep1_127H	normalized signal sum_+UV_RIC_rep2_129H	normalized signal sum_-UV_eRIC_rep1_127L	normalized signal sum_-UV_eRIC_rep2_129L	normalized signal sum_-UV_RIC_rep1_126	normalized signal sum_-UV_RIC_rep2_128H	RIC_rep1_+UV/-UV ratio	RIC_rep2_+UV/-UV ratio	eRIC_rep1_+UV/-UV ratio	eRIC_rep2_+UV/-UV ratio
1	A0A087WWQ2|EMG1|V9GYP5	A0A087WWQ2|Q92979|V9GYP5	Uncharacterized protein (Fragment) OS=Homo sapiens PE=4 SV=1|Ribosomal RNA small subunit methyltransferase NEP1 OS=Homo sapiens GN=EMG1 PE=1 SV=4|Uncharacterized protein (Fragment) OS=Homo sapiens PE=4 SV=2	5.63174	4	7326580	12002800	29742900	30857600	640399	3482360	1384180	1194280	9.49759e+06	9.25914e+06	3.85563e+07	2.3804e+07	830162	2.68634e+06	1.79434e+06	921285	1.47405e+07	1.35085e+07	1.79211e+07	2.26174e+07	1.94477e+06	2.00596e+06	1.0715e+06	881939	16.7253	25.6451	7.57958	6.73416
2	A0A0B4J203|FIP1L1	A0A0B4J203|Q6UN15|Q6UN15-3|Q6UN15-4|Q6UN15-5	Uncharacterized protein OS=Homo sapiens PE=3 SV=1|Pre-mRNA 3'-end-processing factor FIP1 OS=Homo sapiens GN=FIP1L1 PE=1 SV=1|Isoform 3 of Pre-mRNA 3'-end-processing factor FIP1 OS=Homo sapiens GN=FIP1L1|Isoform 4 of Pre-mRNA 3'-end-processing factor FIP1 OS=Homo sapiens GN=FIP1L1|Isoform 5 of Pre-mRNA 3'-end-processing factor FIP1 OS=Homo sapiens GN=FIP1L1	5.33917	2	1496390	4405700	6788310	5487530	0	370392	114151	17863.8	1.26928e+06	5.194e+06	5.75804e+06	6.46939e+06	NA	436665	96826.2	21060.1	1.96996e+06	7.57771e+06	2.67636e+06	6.14691e+06	NA	326069	57820.4	20160.7	46.2875	304.896	NA	23.2396
3	AARS	P49588|P49588-2	Alanine--tRNA ligase, cytoplasmic OS=Homo sapiens GN=AARS PE=1 SV=2|Isoform 2 of Alanine--tRNA ligase, cytoplasmic OS=Homo sapiens GN=AARS	5.22946	2	1884900	3517580	6184040	4905740	222639	1224260	1873610	1234460	2.32525e+06	2.85142e+06	7.62877e+06	3.97669e+06	274652	992411	2.31133e+06	1.00068e+06	3.60887e+06	4.16005e+06	3.54589e+06	3.77847e+06	643412	741060	1.38022e+06	957942	2.56907	3.94436	5.60895	5.61365
4	AATF	Q9NY61	Protein AATF OS=Homo sapiens GN=AATF PE=1 SV=1	6.56337	11	27279100	53639600	249118000	214760000	579845	14295700	8428620	9120380	4.39288e+07	3.33094e+07	4.01166e+08	1.33363e+08	933751	8.87741e+06	1.3573e+07	5.66361e+06	6.81788e+07	4.85963e+07	1.86464e+08	1.26715e+08	2.18744e+06	6.629e+06	8.1052e+06	5.42173e+06	23.0055	23.3716	31.1683	7.33086
5	ABCE1	D6R9I9|P61221	ATP-binding cassette sub-family E member 1 OS=Homo sapiens GN=ABCE1 PE=1 SV=1|ATP-binding cassette sub-family E member 1 OS=Homo sapiens GN=ABCE1 PE=1 SV=1	5.4875	2	2266060	5618960	5775860	6889490	768084	2210090	1322000	1818000	3.08185e+06	4.13158e+06	7.85519e+06	5.06579e+06	1.0446e+06	1.62506e+06	1.79792e+06	1.33676e+06	4.78312e+06	6.02771e+06	3.65112e+06	4.81327e+06	2.44711e+06	1.21348e+06	1.07364e+06	1.27967e+06	3.40069	3.76133	1.9546	4.9673
6	ABCF1	Q8NE71|Q8NE71-2	ATP-binding cassette sub-family F member 1 OS=Homo sapiens GN=ABCF1 PE=1 SV=2|Isoform 2 of ATP-binding cassette sub-family F member 1 OS=Homo sapiens GN=ABCF1	6.03821	5	8141680	15680600	38518400	46771900	870595	4905790	3855430	5648520	1.17877e+07	1.08305e+07	5.57678e+07	3.2305e+07	1.26047e+06	3.38839e+06	5.58197e+06	3.90139e+06	1.82949e+07	1.5801e+07	2.59211e+07	3.06947e+07	2.95282e+06	2.5302e+06	3.33331e+06	3.73477e+06	7.77638	8.21862	6.19573	6.24494
7	ABCF2	Q9UG63|Q9UG63-2	ATP-binding cassette sub-family F member 2 OS=Homo sapiens GN=ABCF2 PE=1 SV=2|Isoform 2 of ATP-binding cassette sub-family F member 2 OS=Homo sapiens GN=ABCF2	6.21894	7	12547800	27477700	75995200	98518800	1372650	11825700	5980160	6022840	1.87286e+07	1.84095e+07	1.13429e+08	6.60057e+07	2.04879e+06	7.92299e+06	8.92587e+06	4.03519e+06	2.90673e+07	2.68583e+07	5.27223e+07	6.27155e+07	4.79958e+06	5.91631e+06	5.33014e+06	3.86285e+06	9.89135	16.2355	6.05623	4.53971
8	ACIN1	E7EQT4|Q9UKV3|Q9UKV3-5|S4R3H4	Apoptotic chromatin condensation inducer in the nucleus OS=Homo sapiens GN=ACIN1 PE=1 SV=2|Apoptotic chromatin condensation inducer in the nucleus OS=Homo sapiens GN=ACIN1 PE=1 SV=2|Isoform 4 of Apoptotic chromatin condensation inducer in the nucleus OS=Homo sapiens GN=ACIN1|Apoptotic chromatin condensation inducer in the nucleus OS=Homo sapiens GN=ACIN1 PE=1 SV=1	6.03709	3	8712710	34535600	28450700	21805000	1261110	6459200	4067260	3380470	1.19981e+07	2.50788e+07	3.91789e+07	1.58342e+07	1.73665e+06	4.6905e+06	5.60095e+06	2.45481e+06	1.86214e+07	3.65884e+07	1.82105e+07	1.50449e+07	4.06835e+06	3.50252e+06	3.34464e+06	2.34997e+06	5.44469	6.40218	4.57714	10.4463
9	ADAR	P55265|P55265-4	Double-stranded RNA-specific adenosine deaminase OS=Homo sapiens GN=ADAR PE=1 SV=4|Isoform 4 of Double-stranded RNA-specific adenosine deaminase OS=Homo sapiens GN=ADAR	6.89652	20	44545000	89671100	314290000	283432000	4025350	31160700	33742200	42806800	6.3854e+07	6.25552e+07	4.50526e+08	1.97724e+08	5.77023e+06	2.17379e+07	4.83685e+07	2.98623e+07	9.91034e+07	9.1264e+07	2.09406e+08	1.87868e+08	1.35176e+07	1.62323e+07	2.88836e+07	2.8587e+07	7.25002	6.57181	7.33145	5.62238
10	AGO2	Q9UKV8	Protein argonaute-2 OS=Homo sapiens GN=AGO2 PE=1 SV=3	6.27689	7	10686900	22423900	50062700	49913200	1398300	9037110	3207970	4778810	1.55547e+07	1.54064e+07	7.28659e+07	3.4293e+07	2.03521e+06	6.20897e+06	4.66918e+06	3.28329e+06	2.41414e+07	2.2477e+07	3.38684e+07	3.25836e+07	4.76778e+06	4.63641e+06	2.78823e+06	3.14307e+06	12.1469	10.3668	5.06344	4.84793
11	AHNAK	Q09666	Neuroblast differentiation-associated protein AHNAK OS=Homo sapiens GN=AHNAK PE=1 SV=2	6.1164	8	35077600	88538400	61937500	66573600	7079340	32472500	8657270	14285200	5.11788e+07	6.06837e+07	9.03678e+07	4.56291e+07	1.03289e+07	2.22565e+07	1.26311e+07	9.79099e+06	7.9431e+07	8.85337e+07	4.20033e+07	4.33546e+07	2.41968e+07	1.66195e+07	7.54273e+06	9.37283e+06	5.56871	4.62556	3.2827	5.3271
12	AKAP1	Q92667	A-kinase anchor protein 1, mitochondrial OS=Homo sapiens GN=AKAP1 PE=1 SV=1	6.15202	5	27254800	40445700	51243800	47249400	982769	7872040	4381840	5744560	3.80295e+07	2.89864e+07	7.15021e+07	3.38625e+07	1.37129e+06	5.6417e+06	6.11412e+06	4.11698e+06	5.90229e+07	4.22894e+07	3.32345e+07	3.21745e+07	3.21244e+06	4.21281e+06	3.65109e+06	3.94116e+06	9.10263	8.16372	18.3732	10.0383
13	AKAP8	O43823	A-kinase anchor protein 8 OS=Homo sapiens GN=AKAP8 PE=1 SV=1	5.96723	4	7806450	18132400	29111100	27421900	399186	2632530	2982580	2685080	1.07561e+07	1.316e+07	4.01106e+07	1.9902e+07	550017	1.91061e+06	4.10953e+06	1.94875e+06	1.66938e+07	1.91996e+07	1.86436e+07	1.89099e+07	1.28849e+06	1.42671e+06	2.45403e+06	1.86553e+06	7.59711	10.1365	12.956	13.4573
14	ALDOA	J3KPS3|P04075|P04075-2	Fructose-bisphosphate aldolase OS=Homo sapiens GN=ALDOA PE=1 SV=1|Fructose-bisphosphate aldolase A OS=Homo sapiens GN=ALDOA PE=1 SV=2|Isoform 2 of Fructose-bisphosphate aldolase A OS=Homo sapiens GN=ALDOA	5.77204	3	7572800	16725300	23571600	12595000	1942120	7571930	9826440	6674170	8.732e+06	1.4505e+07	2.71798e+07	1.0923e+07	2.23941e+06	6.56673e+06	1.13306e+07	5.78815e+06	1.35523e+07	2.11618e+07	1.26333e+07	1.03785e+07	5.24613e+06	4.90355e+06	6.76615e+06	5.54095e+06	1.86713	1.87305	2.5833	4.31561
15	ALKBH5	Q6P6C2|Q6P6C2-1	RNA demethylase ALKBH5 OS=Homo sapiens GN=ALKBH5 PE=1 SV=2|Isoform 1 of RNA demethylase ALKBH5 OS=Homo sapiens GN=ALKBH5	5.88688	3	6438720	24790700	21489900	18888200	918092	3570710	3578550	7851460	9.80323e+06	1.62824e+07	3.27193e+07	1.24057e+07	1.39783e+06	2.34523e+06	5.4485e+06	5.15681e+06	1.52149e+07	2.3755e+07	1.52081e+07	1.17873e+07	3.27463e+06	1.75124e+06	3.2536e+06	4.93657e+06	4.67422	2.38775	4.6463	13.5647
16	ALYREF	E9PB61|Q86V81	THO complex subunit 4 OS=Homo sapiens GN=ALYREF PE=1 SV=1|THO complex subunit 4 OS=Homo sapiens GN=ALYREF PE=1 SV=3	6.81455	6	11770700	72519100	35375100	37688700	1260740	7749760	1707830	4212020	2.09188e+07	4.08055e+07	6.28683e+07	2.12069e+07	2.24058e+06	4.36068e+06	3.03514e+06	2.37004e+06	3.24666e+07	5.95326e+07	2.92215e+07	2.01498e+07	5.24886e+06	3.25624e+06	1.81245e+06	2.26882e+06	16.1226	8.88116	6.18545	18.2826
17	ANKHD1	Q8IWZ3|Q8IWZ3-4|Q8IWZ3-6	Ankyrin repeat and KH domain-containing protein 1 OS=Homo sapiens GN=ANKHD1 PE=1 SV=1|Isoform 4 of Ankyrin repeat and KH domain-containing protein 1 OS=Homo sapiens GN=ANKHD1|Isoform 6 of Ankyrin repeat and KH domain-containing protein 1 OS=Homo sapiens GN=ANKHD1	6.15253	7	16651900	32978700	48221700	59763700	1108520	6721600	5833780	8103140	2.43158e+07	2.25844e+07	7.04153e+07	4.09273e+07	1.61871e+06	4.60307e+06	8.51873e+06	5.54918e+06	3.77388e+07	3.29492e+07	3.27293e+07	3.88871e+07	3.79205e+06	3.43724e+06	5.08701e+06	5.31218e+06	6.4339	7.32037	9.9521	9.58596
18	ANKRD17	H0YM23|O75179|O75179-2|O75179-6|O75179-7	Ankyrin repeat domain-containing protein 17 (Fragment) OS=Homo sapiens GN=ANKRD17 PE=1 SV=1|Ankyrin repeat domain-containing protein 17 OS=Homo sapiens GN=ANKRD17 PE=1 SV=3|Isoform 2 of Ankyrin repeat domain-containing protein 17 OS=Homo sapiens GN=ANKRD17|Isoform 6 of Ankyrin repeat domain-containing protein 17 OS=Homo sapiens GN=ANKRD17|Isoform 7 of Ankyrin repeat domain-containing protein 17 O…	5.83272	6	7666070	17460900	38132500	47432200	732638	6762380	3100090	4154510	1.19578e+07	1.11941e+07	5.94804e+07	3.04085e+07	1.14279e+06	4.33532e+06	4.83563e+06	2.66343e+06	1.85589e+07	1.63314e+07	2.76467e+07	2.88927e+07	2.67716e+06	3.2373e+06	2.88763e+06	2.54968e+06	9.57421	11.3319	6.9323	5.04478
19	ANXA2	P07355|P07355-2	Annexin A2 OS=Homo sapiens GN=ANXA2 PE=1 SV=2|Isoform 2 of Annexin A2 OS=Homo sapiens GN=ANXA2	5.85325	4	19390600	16551700	13239600	9685910	4375950	9668980	12410900	24600900	2.19894e+07	1.45956e+07	1.5014e+07	8.5412e+06	4.96243e+06	8.52627e+06	1.40742e+07	2.16935e+07	3.41282e+07	2.1294e+07	6.97857e+06	8.11544e+06	1.16252e+07	6.36679e+06	8.40452e+06	2.0767e+07	0.830336	0.390785	2.93571	3.34454
20	AP3D1	O14617|O14617-2|O14617-3|O14617-4|O14617-5	AP-3 complex subunit delta-1 OS=Homo sapiens GN=AP3D1 PE=1 SV=1|Isoform 2 of AP-3 complex subunit delta-1 OS=Homo sapiens GN=AP3D1|Isoform 3 of AP-3 complex subunit delta-1 OS=Homo sapiens GN=AP3D1|Isoform 4 of AP-3 complex subunit delta-1 OS=Homo sapiens GN=AP3D1|Isoform 5 of AP-3 complex subunit delta-1 OS=Homo sapiens GN=AP3D1	5.99333	5	9340660	20092200	31250900	30412600	2032700	10479900	30271600	43064500	1.31418e+07	1.42808e+07	4.39682e+07	2.16161e+07	2.85989e+06	7.44871e+06	4.25904e+07	3.06086e+07	2.03964e+07	2.08347e+07	2.04366e+07	2.05386e+07	6.6997e+06	5.56215e+06	2.54331e+07	2.93014e+07	0.803543	0.700943	3.04438	3.7458
21	API5	Q9BZZ5	Apoptosis inhibitor 5 OS=Homo sapiens GN=API5 PE=1 SV=3	7.44655	17	334560000	659445000	214850000	205986000	7584390	28854700	15303200	11381700	4.12563e+08	5.34765e+08	2.64942e+08	1.6704e+08	9.35269e+06	2.33992e+07	1.88711e+07	9.22978e+06	6.4031e+08	7.80188e+08	1.23146e+08	1.58714e+08	2.191e+07	1.74728e+07	1.1269e+07	8.83559e+06	10.9279	17.963	29.2245	44.6516
22	AQR	O60306	Intron-binding protein aquarius OS=Homo sapiens GN=AQR PE=1 SV=4	6.25584	9	33249700	47538700	161797000	152102000	597823	10511400	11700300	13924100	5.04572e+07	3.13265e+07	2.45531e+08	1.0023e+08	907210	6.92668e+06	1.77555e+07	9.17555e+06	7.83111e+07	4.57034e+07	1.14124e+08	9.52342e+07	2.12527e+06	5.17234e+06	1.06028e+07	8.78368e+06	10.7636	10.8422	36.8476	8.83612
23	ARCN1	B0YIW6|P48444	Archain 1, isoform CRA_a OS=Homo sapiens GN=ARCN1 PE=1 SV=1|Coatomer subunit delta OS=Homo sapiens GN=ARCN1 PE=1 SV=1	5.64321	2	7184060	19209200	6359360	6345440	3615320	13846100	4082990	6866590	1.02509e+07	1.34623e+07	9.07413e+06	4.44703e+06	5.15867e+06	9.70367e+06	5.82599e+06	4.81227e+06	1.59097e+07	1.96406e+07	4.21769e+06	4.22536e+06	1.20849e+07	7.24599e+06	3.47903e+06	4.60674e+06	1.21232	0.917211	1.31649	2.71055
24	ARF3|ARF1	P61204|P61204-2|P84077	ADP-ribosylation factor 3 OS=Homo sapiens GN=ARF3 PE=1 SV=2|Isoform 2 of ADP-ribosylation factor 3 OS=Homo sapiens GN=ARF3|ADP-ribosylation factor 1 OS=Homo sapiens GN=ARF1 PE=1 SV=2	5.89082	2	5381170	10108500	25945400	14242900	384285	3394380	7158900	4337610	6.66207e+06	8.16496e+06	3.21213e+07	1.15045e+07	475758	2.74175e+06	8.86296e+06	3.50363e+06	1.03397e+07	1.19122e+07	1.49301e+07	1.0931e+07	1.11453e+06	2.04734e+06	5.29257e+06	3.354e+06	2.82096	3.25909	9.27721	5.81837
25	ARHGDIB	F5H3P3|H0YGX7|P52566	Rho GDP-dissociation inhibitor 2 (Fragment) OS=Homo sapiens GN=ARHGDIB PE=1 SV=7|Rho GDP-dissociation inhibitor 2 (Fragment) OS=Homo sapiens GN=ARHGDIB PE=1 SV=1|Rho GDP-dissociation inhibitor 2 OS=Homo sapiens GN=ARHGDIB PE=1 SV=3	6.28201	2	8546030	15675500	37455300	18266100	2122100	3453470	7991790	4238490	8.27409e+06	1.61907e+07	3.62634e+07	1.88664e+07	2.05457e+06	3.56697e+06	7.73749e+06	4.37779e+06	1.28416e+07	2.36212e+07	1.68554e+07	1.7926e+07	4.81313e+06	2.66355e+06	4.62049e+06	4.19083e+06	3.64797	4.27744	2.66804	8.8683
26	ARL6IP4	A0A0C4DG62|F5GYV5|F8WCT1|H7BZV4|Q66PJ3|Q66PJ3-2|Q66PJ3-3|Q66PJ3-4|Q66PJ3-7	ADP-ribosylation factor-like protein 6-interacting protein 4 OS=Homo sapiens GN=ARL6IP4 PE=1 SV=1|ADP-ribosylation factor-like protein 6-interacting protein 4 (Fragment) OS=Homo sapiens GN=ARL6IP4 PE=1 SV=1|ADP-ribosylation factor-like protein 6-interacting protein 4 OS=Homo sapiens GN=ARL6IP4 PE=1 SV=1|ADP-ribosylation factor-like protein 6-interacting protein 4 (Fragment) OS=Homo sapiens GN=ARL…	5.56322	2	2454480	4981360	4564660	4743530	296107	1786040	1004190	1183920	3.44321e+06	3.55095e+06	6.40342e+06	3.38141e+06	415387	1.27317e+06	1.4087e+06	843954	5.34396e+06	5.18061e+06	2.97634e+06	3.21285e+06	973102	950712	841217	807910	3.53814	3.97675	5.49168	5.44919
27	ARPP21	Q9UBL0|Q9UBL0-3	cAMP-regulated phosphoprotein 21 OS=Homo sapiens GN=ARPP21 PE=1 SV=2|Isoform 3 of cAMP-regulated phosphoprotein 21 OS=Homo sapiens GN=ARPP21	6.72171	7	81004800	179242000	50408500	65929800	1629130	5759280	2950320	2956580	1.08359e+08	1.33994e+08	6.74309e+07	4.92864e+07	2.17927e+06	4.3054e+06	3.94661e+06	2.21022e+06	1.68177e+08	1.95489e+08	3.13422e+07	4.68295e+07	5.10524e+06	3.21496e+06	2.35674e+06	2.11582e+06	13.2989	22.133	32.942	60.806
28	ASCC3	Q8N3C0	Activating signal cointegrator 1 complex subunit 3 OS=Homo sapiens GN=ASCC3 PE=1 SV=3	5.78856	7	16510100	31370900	46964500	50570200	1721640	13763700	11225900	12428000	2.37129e+07	2.1842e+07	6.74534e+07	3.52095e+07	2.47273e+06	9.58298e+06	1.61234e+07	8.653e+06	3.68031e+07	3.18661e+07	3.13527e+07	3.34544e+07	5.79272e+06	7.15587e+06	9.62817e+06	8.28345e+06	3.25635	4.03871	6.35333	4.45314
29	ATP5A1	P25705|P25705-2	ATP synthase subunit alpha, mitochondrial OS=Homo sapiens GN=ATP5A1 PE=1 SV=1|Isoform 2 of ATP synthase subunit alpha, mitochondrial OS=Homo sapiens GN=ATP5A1	6.10135	6	21464700	31779300	49983100	28309100	9731400	11147200	31724400	19316000	2.00726e+07	3.39832e+07	4.67415e+07	3.02724e+07	9.10028e+06	1.19203e+07	2.9667e+07	2.06556e+07	3.11533e+07	4.95794e+07	2.17257e+07	2.87634e+07	2.13187e+07	8.90119e+06	1.77158e+07	1.97734e+07	1.22634	1.45465	1.46131	5.56998
30	ATP5B	P06576	ATP synthase subunit beta, mitochondrial OS=Homo sapiens GN=ATP5B PE=1 SV=3	5.75851	2	4346450	7344040	8216570	5364390	1722300	2092530	4256480	2362610	4.18867e+06	7.62067e+06	7.91831e+06	5.56645e+06	1.65978e+06	2.17135e+06	4.10197e+06	2.4516e+06	6.50095e+06	1.11181e+07	3.68046e+06	5.28898e+06	3.88827e+06	1.62141e+06	2.44952e+06	2.3469e+06	1.50253	2.2536	1.67194	6.85706
31	ATXN2	F8VQP2|F8WB05|Q99700|Q99700-4|V9GY86	Ataxin-2 OS=Homo sapiens GN=ATXN2 PE=1 SV=1|Ataxin-2 (Fragment) OS=Homo sapiens GN=ATXN2 PE=1 SV=2|Ataxin-2 OS=Homo sapiens GN=ATXN2 PE=1 SV=2|Isoform 4 of Ataxin-2 OS=Homo sapiens GN=ATXN2|Ataxin-2 OS=Homo sapiens GN=ATXN2 PE=1 SV=1	6.75292	12	47943000	99160000	227034000	270959000	5270830	20994400	12152500	17055700	6.6559e+07	7.14258e+07	3.1519e+08	1.95174e+08	7.31746e+06	1.51224e+07	1.68712e+07	1.22854e+07	1.03302e+08	1.04206e+08	1.46502e+08	1.85445e+08	1.71422e+07	1.12923e+07	1.00748e+07	1.17607e+07	14.5414	15.7682	6.02616	9.22801
32	ATXN2L	H3BUF6|Q8WWM7|Q8WWM7-2|Q8WWM7-3|Q8WWM7-4|Q8WWM7-5|Q8WWM7-6|Q8WWM7-8|Q8WWM7-9	Ataxin-2-like protein OS=Homo sapiens GN=ATXN2L PE=1 SV=1|Ataxin-2-like protein OS=Homo sapiens GN=ATXN2L PE=1 SV=2|Isoform 2 of Ataxin-2-like protein OS=Homo sapiens GN=ATXN2L|Isoform 3 of Ataxin-2-like protein OS=Homo sapiens GN=ATXN2L|Isoform 4 of Ataxin-2-like protein OS=Homo sapiens GN=ATXN2L|Isoform 5 of Ataxin-2-like protein OS=Homo sapiens GN=ATXN2L|Isoform 6 of Ataxin-2-like protein OS=H…	7.16756	15	140591000	278854000	374560000	433894000	6305350	35205600	20854900	22788500	1.95566e+08	2.00466e+08	5.21024e+08	3.11923e+08	8.77093e+06	2.5309e+07	2.90098e+07	1.63825e+07	3.03525e+08	2.92467e+08	2.42174e+08	2.96374e+08	2.05471e+07	1.88989e+07	1.73234e+07	1.56828e+07	13.9796	18.898	14.7721	15.4753
33	BCLAF1	Q9NYF8|Q9NYF8-2	Bcl-2-associated transcription factor 1 OS=Homo sapiens GN=BCLAF1 PE=1 SV=2|Isoform 2 of Bcl-2-associated transcription factor 1 OS=Homo sapiens GN=BCLAF1	6.69283	7	37834700	62305200	121669000	83577300	5228630	30050100	27802800	19813000	4.58272e+07	5.14389e+07	1.47371e+08	6.9001e+07	6.33316e+06	2.48092e+07	3.36761e+07	1.63575e+07	7.11251e+07	7.50461e+07	6.84988e+07	6.55615e+07	1.48363e+07	1.85257e+07	2.01099e+07	1.56589e+07	3.40623	4.18684	4.79399	4.05092
34	BK150C2|APOBEC3D	Q6ICH2|Q96AK3	BK150C2.9 protein OS=Homo sapiens GN=bK150C2.9 PE=1 SV=1|DNA dC->dU-editing enzyme APOBEC-3D OS=Homo sapiens GN=APOBEC3D PE=1 SV=1	5.67879	2	3748060	6386560	14981800	16934500	0	1919540	1170290	1502890	4.3587e+06	5.49182e+06	1.74227e+07	1.4562e+07	NA	1.65062e+06	1.36096e+06	1.29234e+06	6.76483e+06	8.01222e+06	8.09813e+06	1.38361e+07	NA	1.23256e+06	812703	1.23715e+06	9.96443	11.1839	NA	6.50047
35	BLMH	K7ES02|Q13867	Bleomycin hydrolase (Fragment) OS=Homo sapiens GN=BLMH PE=1 SV=1|Bleomycin hydrolase OS=Homo sapiens GN=BLMH PE=1 SV=1	5.95702	2	24528100	13608400	8741420	5809060	1962760	4434930	8027650	10453500	2.4779e+07	1.34706e+07	8.83084e+06	5.75024e+06	1.98284e+06	4.39002e+06	8.10977e+06	1.03477e+07	3.84578e+07	1.96528e+07	4.10461e+06	5.4636e+06	4.64508e+06	3.27815e+06	4.8428e+06	9.90572e+06	0.84757	0.55156	8.27925	5.99508
36	BMS1	Q14692	Ribosome biogenesis protein BMS1 homolog OS=Homo sapiens GN=BMS1 PE=1 SV=1	7.63017	31	124257000	295218000	1521570000	1057160000	11292400	109434000	71213400	63365500	1.73176e+08	2.11825e+08	2.1206e+09	7.58533e+08	1.57381e+07	7.85211e+07	9.92494e+07	4.5466e+07	2.68774e+08	3.09039e+08	9.85662e+08	7.20722e+08	3.68687e+07	5.86338e+07	5.92674e+07	4.35243e+07	16.6308	16.5591	7.29002	5.27066
37	BOP1	Q14137|Q14137-2	Ribosome biogenesis protein BOP1 OS=Homo sapiens GN=BOP1 PE=1 SV=2|Isoform 2 of Ribosome biogenesis protein BOP1 OS=Homo sapiens GN=BOP1	6.68208	9	11750000	29830200	140391000	124657000	789131	13494200	5433980	4039240	1.78725e+07	1.96114e+07	2.13543e+08	8.19539e+07	1.20032e+06	8.87156e+06	8.26542e+06	2.65554e+06	2.77386e+07	2.86118e+07	9.92559e+07	7.78687e+07	2.81191e+06	6.62463e+06	4.93575e+06	2.54213e+06	20.1096	30.6313	9.86468	4.31901
38	BRIX1	Q8TDN6	Ribosome biogenesis protein BRX1 homolog OS=Homo sapiens GN=BRIX1 PE=1 SV=2	6.82006	5	8843330	16741500	126630000	92181200	159099	5239800	4781450	5558100	1.45179e+07	1.01978e+07	2.07885e+08	5.61507e+07	261189	3.19174e+06	7.84959e+06	3.38563e+06	2.25322e+07	1.4878e+07	9.6626e+07	5.33517e+07	611872	2.38336e+06	4.68743e+06	3.24103e+06	20.6139	16.4613	36.825	6.24244
39	BYSL	Q13895	Bystin OS=Homo sapiens GN=BYSL PE=1 SV=3	6.42427	7	13578300	31625200	104293000	83604900	1588630	10132300	4672590	6020110	1.91022e+07	2.248e+07	1.46721e+08	5.94285e+07	2.23491e+06	7.2023e+06	6.57347e+06	4.27925e+06	2.96471e+07	3.27969e+07	6.81966e+07	5.64661e+07	5.23559e+06	5.37815e+06	3.92539e+06	4.09649e+06	17.3732	13.784	5.66261	6.09818
40	BZW1	Q7L1Q6|Q7L1Q6-3|Q7L1Q6-4	Basic leucine zipper and W2 domain-containing protein 1 OS=Homo sapiens GN=BZW1 PE=1 SV=1|Isoform 3 of Basic leucine zipper and W2 domain-containing protein 1 OS=Homo sapiens GN=BZW1|Isoform 4 of Basic leucine zipper and W2 domain-containing protein 1 OS=Homo sapiens GN=BZW1	5.96844	2	6851520	14499700	19535000	20066100	826195	3835030	1663450	2290410	9.52003e+06	1.04354e+07	2.71434e+07	1.44415e+07	1.14798e+06	2.76005e+06	2.31133e+06	1.6484e+06	1.47754e+07	1.52245e+07	1.26164e+07	1.37216e+07	2.6893e+06	2.06101e+06	1.38022e+06	1.578e+06	9.14083	8.69558	5.49413	7.38695
41	BZW2	E7ETZ4|Q9Y6E2	Basic leucine zipper and W2 domain-containing protein 2 (Fragment) OS=Homo sapiens GN=BZW2 PE=1 SV=1|Basic leucine zipper and W2 domain-containing protein 2 OS=Homo sapiens GN=BZW2 PE=1 SV=1	5.89573	6	21933400	40594200	46027500	51537600	2564220	11789600	5801110	7678650	3.01095e+07	2.9571e+07	6.31852e+07	3.75428e+07	3.52008e+06	8.58818e+06	7.96359e+06	5.59354e+06	4.67309e+07	4.31422e+07	2.93687e+07	3.56714e+07	8.2463e+06	6.41303e+06	4.75551e+06	5.35466e+06	6.17573	6.66175	5.66689	6.72728
42	C11ORF68	Q9H3H3|Q9H3H3-2|Q9H3H3-3	UPF0696 protein C11orf68 OS=Homo sapiens GN=C11orf68 PE=1 SV=2|Isoform 2 of UPF0696 protein C11orf68 OS=Homo sapiens GN=C11orf68|Isoform 3 of UPF0696 protein C11orf68 OS=Homo sapiens GN=C11orf68	5.77232	4	6585460	13285800	6302440	7857760	185609	2151900	574681	1026640	1.07941e+07	8.10563e+06	1.03302e+07	4.794e+06	304228	1.31287e+06	941949	626350	1.67528e+07	1.18256e+07	4.80153e+06	4.55503e+06	712698	980354	562491	599600	8.53619	7.59678	23.5061	12.0626
43	C1QBP	I3L3B0|I3L3Q7|Q07021	Complement component 1 Q subcomponent-binding protein, mitochondrial OS=Homo sapiens GN=C1QBP PE=1 SV=1|Complement component 1 Q subcomponent-binding protein, mitochondrial (Fragment) OS=Homo sapiens GN=C1QBP PE=1 SV=1|Complement component 1 Q subcomponent-binding protein, mitochondrial OS=Homo sapiens GN=C1QBP PE=1 SV=1	5.24632	2	2086980	4274740	4415150	2761380	95837.6	1226030	1280920	1123810	2.91227e+06	3.06335e+06	6.16111e+06	1.97885e+06	133736	878593	1.78746e+06	805340	4.51993e+06	4.46923e+06	2.86371e+06	1.88021e+06	313296	656069	1.06739e+06	770946	2.68291	2.43883	14.427	6.81214
44	C7ORF55|LUC7L2|LUC7L	A0A0A6YYC3|A0A0A6YYJ8|A8MYV2|Q96HJ9-2|Q9NQ29|Q9NQ29-2|Q9NQ29-3|Q9Y383|Q9Y383-2|Q9Y383-3	Protein C7orf55-LUC7L2 OS=Homo sapiens GN=C7orf55-LUC7L2 PE=4 SV=1|Putative RNA-binding protein Luc7-like 2 OS=Homo sapiens GN=LUC7L2 PE=4 SV=1|LUC7-like (S. cerevisiae) OS=Homo sapiens GN=LUC7L PE=1 SV=1|Isoform 2 of UPF0562 protein C7orf55 OS=Homo sapiens GN=C7orf55|Putative RNA-binding protein Luc7-like 1 OS=Homo sapiens GN=LUC7L PE=1 SV=1|Isoform 2 of Putative RNA-binding protein Luc7-like 1 …	6.25664	3	10570500	16590700	38102800	34625600	388866	4883610	5981520	6471850	1.53115e+07	1.14536e+07	5.51922e+07	2.39043e+07	563276	3.37148e+06	8.66428e+06	4.46794e+06	2.37638e+07	1.67101e+07	2.56536e+07	2.27127e+07	1.31955e+06	2.51757e+06	5.17393e+06	4.27712e+06	4.95824	5.31028	18.009	6.63741
45	C9ORF114	Q5T280	Putative methyltransferase C9orf114 OS=Homo sapiens GN=C9orf114 PE=1 SV=3	6.34248	3	6848450	11392100	41007400	34736300	1964400	7606030	4614660	8590590	9.1503e+06	8.5263e+06	5.47905e+07	2.5998e+07	2.62466e+06	5.69266e+06	6.1657e+06	6.42954e+06	1.42015e+07	1.24393e+07	2.54669e+07	2.47021e+07	6.14864e+06	4.25086e+06	3.68189e+06	6.15495e+06	6.91679	4.01337	2.30971	2.92631
46	CAPRIN1	Q14444	Caprin-1 OS=Homo sapiens GN=CAPRIN1 PE=1 SV=2	7.6904	14	425062000	837734000	266029000	240634000	9333410	37491700	14349300	17235600	5.56255e+08	6.40154e+08	3.48137e+08	1.8388e+08	1.22141e+07	2.86493e+07	1.87781e+07	1.31706e+07	8.63324e+08	9.33945e+08	1.61816e+08	1.74714e+08	2.86133e+07	2.13932e+07	1.12135e+07	1.26081e+07	14.4305	13.8573	30.1721	43.6562
47	CARM1	K7EQA8|Q86X55|Q86X55-1|Q86X55-2	Histone-arginine methyltransferase CARM1 (Fragment) OS=Homo sapiens GN=CARM1 PE=1 SV=1|Histone-arginine methyltransferase CARM1 OS=Homo sapiens GN=CARM1 PE=1 SV=3|Isoform 1 of Histone-arginine methyltransferase CARM1 OS=Homo sapiens GN=CARM1|Isoform 2 of Histone-arginine methyltransferase CARM1 OS=Homo sapiens GN=CARM1	5.75781	2	4009310	8093200	13098300	15072500	559757	2324670	1820600	1509010	5.19909e+06	6.24112e+06	1.69853e+07	1.16233e+07	725867	1.79268e+06	2.36087e+06	1.16368e+06	8.06914e+06	9.1054e+06	7.89483e+06	1.10439e+07	1.70045e+06	1.33865e+06	1.40981e+06	1.11398e+06	5.59993	9.91384	4.74531	6.80196
48	CASC3	O15234	Protein CASC3 OS=Homo sapiens GN=CASC3 PE=1 SV=2	6.70435	5	24362900	55319800	45755200	52578300	3006160	13398700	4060470	5463720	3.43589e+07	3.92257e+07	6.45283e+07	3.72818e+07	4.23957e+06	9.50063e+06	5.72646e+06	3.87417e+06	5.3326e+07	5.72278e+07	2.99931e+07	3.54234e+07	9.9318e+06	7.09438e+06	3.41959e+06	3.70871e+06	8.77094	9.5514	5.36922	8.06664
49	CCAR2	Q8N163	Cell cycle and apoptosis regulator protein 2 OS=Homo sapiens GN=CCAR2 PE=1 SV=2	6.67031	11	114854000	175636000	178867000	142235000	4314790	25592400	13288600	10761200	1.43204e+08	1.40865e+08	2.23018e+08	1.14077e+08	5.37984e+06	2.05259e+07	1.65687e+07	8.6308e+06	2.22257e+08	2.05514e+08	1.0366e+08	1.0839e+08	1.2603e+07	1.53272e+07	9.89411e+06	8.2622e+06	10.4769	13.1188	17.6352	13.4084
50	CCDC9	Q9Y3X0	Coiled-coil domain-containing protein 9 OS=Homo sapiens GN=CCDC9 PE=1 SV=1	6.39813	4	24850100	52395800	20217900	20446700	1472460	5343360	4087530	10480800	3.61013e+07	3.60663e+07	2.93718e+07	1.40743e+07	2.13914e+06	3.67807e+06	5.93822e+06	7.21439e+06	5.60303e+07	5.26184e+07	1.36522e+07	1.33728e+07	5.01123e+06	2.74651e+06	3.54604e+06	6.90628e+06	3.84997	1.93632	11.181	19.1583
51	CCT2	P78371	T-complex protein 1 subunit beta OS=Homo sapiens GN=CCT2 PE=1 SV=4	5.40785	4	2953090	5925640	6668120	4060900	187607	2000440	2264140	890698	3.62242e+06	4.83073e+06	8.17949e+06	3.31055e+06	230129	1.63081e+06	2.77732e+06	726119	5.62211e+06	7.04773e+06	3.80186e+06	3.14552e+06	539110	1.21777e+06	1.65849e+06	695108	2.29236	4.52523	10.4285	5.78741
52	CCT4	P50991	T-complex protein 1 subunit delta OS=Homo sapiens GN=CCT4 PE=1 SV=4	5.53868	2	2152710	3356540	5918990	3998490	95945.2	921820	2143330	1014220	2.61826e+06	2.75972e+06	7.19905e+06	3.28752e+06	116695	757912	2.60685e+06	833882	4.06362e+06	4.02625e+06	3.34615e+06	3.12364e+06	273374	565953	1.5567e+06	798269	2.14952	3.91302	14.8647	7.11411
53	CEBPZ	Q03701	CCAAT/enhancer-binding protein zeta OS=Homo sapiens GN=CEBPZ PE=1 SV=3	7.17156	22	62239100	133544000	716177000	572149000	6607080	43106200	43069400	53807100	8.65406e+07	9.60435e+07	9.95811e+08	4.11484e+08	9.18683e+06	3.10015e+07	5.9886e+07	3.86975e+07	1.34314e+08	1.40121e+08	4.62857e+08	3.90972e+08	2.15215e+07	2.31497e+07	3.57613e+07	3.70448e+07	12.943	10.554	6.24091	6.05284
54	CELF1	F5H4Y5|G5EA30|Q92879-3	CUGBP Elav-like family member 1 (Fragment) OS=Homo sapiens GN=CELF1 PE=1 SV=7|CUG triplet repeat, RNA binding protein 1, isoform CRA_c OS=Homo sapiens GN=CELF1 PE=1 SV=1|Isoform 3 of CUGBP Elav-like family member 1 OS=Homo sapiens GN=CELF1	8.24304	13	1147200000	2427270000	802772000	783738000	44504400	215673000	53178400	65697700	1.57099e+09	1.77249e+09	1.09932e+09	5.72318e+08	6.09447e+07	1.57493e+08	7.2823e+07	4.79752e+07	2.43822e+09	2.58596e+09	5.1097e+08	5.4379e+08	1.42772e+08	1.17605e+08	4.34867e+07	4.59263e+07	11.75	11.8405	17.0777	21.9886
55	CELF2	A0A0J9YXJ0|E9PC62	CUGBP Elav-like family member 2 OS=Homo sapiens GN=CELF2 PE=1 SV=1|CUGBP Elav-like family member 2 OS=Homo sapiens GN=CELF2 PE=1 SV=1	7.81032	15	775791000	1909640000	433381000	392285000	24937100	119420000	31404200	42926700	1.08451e+09	1.36604e+09	6.05841e+08	2.80616e+08	3.48606e+07	8.54257e+07	4.39012e+07	3.07071e+07	1.68319e+09	1.99296e+09	2.81597e+08	2.66628e+08	8.16658e+07	6.37896e+07	2.62159e+07	2.93957e+07	10.7415	9.07033	20.6107	31.2427
56	CEPT1	Q9Y6K0	Choline/ethanolaminephosphotransferase 1 OS=Homo sapiens GN=CEPT1 PE=1 SV=1	5.52226	2	3163330	5128330	10200600	10787100	332624	2587830	1981890	2192230	4.4285e+06	3.66322e+06	1.42803e+07	7.70535e+06	465657	1.84852e+06	2.77455e+06	1.56593e+06	6.87317e+06	5.34441e+06	6.63756e+06	7.32125e+06	1.09087e+06	1.38034e+06	1.65684e+06	1.49906e+06	4.00616	4.88391	6.30065	3.87182
57	CHD1	O14646|O14646-2	Chromodomain-helicase-DNA-binding protein 1 OS=Homo sapiens GN=CHD1 PE=1 SV=2|Isoform 2 of Chromodomain-helicase-DNA-binding protein 1 OS=Homo sapiens GN=CHD1	6.36369	8	11754300	26937600	75314900	60333400	2462070	13331200	91151000	91524600	1.56709e+07	2.02051e+07	1.0041e+08	4.52543e+07	3.28245e+06	9.99934e+06	1.21523e+08	6.86499e+07	2.43218e+07	2.9478e+07	4.66712e+07	4.29985e+07	7.68961e+06	7.46677e+06	7.25684e+07	6.5718e+07	0.643134	0.654288	3.16294	3.94788
58	CHD2	O14647|O14647-2	Chromodomain-helicase-DNA-binding protein 2 OS=Homo sapiens GN=CHD2 PE=1 SV=2|Isoform 2 of Chromodomain-helicase-DNA-binding protein 2 OS=Homo sapiens GN=CHD2	5.70566	5	7119670	13857500	30313900	24748100	590099	3333110	17033300	20317600	9.57553e+06	1.03034e+07	4.07704e+07	1.84009e+07	793648	2.47826e+06	2.29088e+07	1.51067e+07	1.48615e+07	1.50321e+07	1.89503e+07	1.74837e+07	1.85923e+06	1.85058e+06	1.36801e+07	1.44615e+07	1.38524	1.20898	7.99336	8.12288
59	CHD3	Q12873|Q12873-2|Q12873-3	Chromodomain-helicase-DNA-binding protein 3 OS=Homo sapiens GN=CHD3 PE=1 SV=3|Isoform 2 of Chromodomain-helicase-DNA-binding protein 3 OS=Homo sapiens GN=CHD3|Isoform 3 of Chromodomain-helicase-DNA-binding protein 3 OS=Homo sapiens GN=CHD3	5.52408	2	4429730	7523860	14845100	10248600	681790	2992040	8609820	9741380	5.52094e+06	6.03677e+06	1.8502e+07	8.22297e+06	849741	2.40066e+06	1.07308e+07	7.816e+06	8.56867e+06	8.80727e+06	8.59982e+06	7.81307e+06	1.99064e+06	1.79264e+06	6.40794e+06	7.48219e+06	1.34206	1.04422	4.30448	4.91302
60	CHERP	J3QK89|Q8IWX8	Calcium homeostasis endoplasmic reticulum protein OS=Homo sapiens GN=CHERP PE=1 SV=1|Calcium homeostasis endoplasmic reticulum protein OS=Homo sapiens GN=CHERP PE=1 SV=3	6.01333	2	15410000	25855000	29840100	24986800	1204780	4625030	2926510	3121260	1.91771e+07	2.07761e+07	3.71347e+07	2.00785e+07	1.4993e+06	3.7165e+06	3.64192e+06	2.50813e+06	2.97634e+07	3.03111e+07	1.72604e+07	1.90776e+07	3.51231e+06	2.77521e+06	2.17479e+06	2.40101e+06	7.93656	7.94565	8.47401	10.9221
61	CIRBP	Q14011	Cold-inducible RNA-binding protein OS=Homo sapiens GN=CIRBP PE=1 SV=1	7.12674	4	91759000	187998000	43078700	43610700	2635740	15455500	3325090	3893970	1.27894e+08	1.34882e+08	6.00431e+07	3.12891e+07	3.6737e+06	1.10887e+07	4.63451e+06	2.79378e+06	1.98495e+08	1.96784e+08	2.79083e+07	2.97294e+07	8.60615e+06	8.28026e+06	2.76753e+06	2.67446e+06	10.0842	11.116	23.0643	23.7654
62	CKAP4	Q07065	Cytoskeleton-associated protein 4 OS=Homo sapiens GN=CKAP4 PE=1 SV=2	6.34151	4	19534500	47961500	16185500	23042200	9254770	32321100	8003590	15534900	2.90156e+07	3.22897e+07	2.40411e+07	1.5513e+07	1.37466e+07	2.17599e+07	1.18881e+07	1.04587e+07	4.50331e+07	4.71086e+07	1.11744e+07	1.47397e+07	3.22033e+07	1.62487e+07	7.09908e+06	1.00121e+07	1.57407	1.47219	1.3984	2.89922
63	CLUH	I3L2B0|K7EIG1|O75153	Clustered mitochondria protein homolog (Fragment) OS=Homo sapiens GN=CLUH PE=1 SV=2|Clustered mitochondria protein homolog (Fragment) OS=Homo sapiens GN=CLUH PE=1 SV=2|Clustered mitochondria protein homolog OS=Homo sapiens GN=CLUH PE=1 SV=2	5.77679	5	6200330	10936600	29136300	38472300	299167	4699170	3152050	3927650	9.99467e+06	6.78467e+06	4.69665e+07	2.38668e+07	482244	2.91519e+06	5.08097e+06	2.43657e+06	1.5512e+07	9.89841e+06	2.18302e+07	2.26771e+07	1.12973e+06	2.17685e+06	3.03413e+06	2.33251e+06	7.19488	9.72219	13.7308	4.54712
64	CMSS1	C9J384|Q9BQ75|Q9BQ75-2	Protein CMSS1 (Fragment) OS=Homo sapiens GN=CMSS1 PE=1 SV=1|Protein CMSS1 OS=Homo sapiens GN=CMSS1 PE=1 SV=2|Isoform 2 of Protein CMSS1 OS=Homo sapiens GN=CMSS1	5.48204	2	2059980	4137220	12572400	11615400	242444	796890	1167660	1152760	2.57823e+06	3.3056e+06	1.57354e+07	9.28058e+06	303438	636707	1.46142e+06	921043	4.00149e+06	4.82266e+06	7.31387e+06	8.81797e+06	710847	475446	872697	881707	8.38077	10.001	5.62919	10.1434
65	CNBP	P62633|P62633-2	Cellular nucleic acid-binding protein OS=Homo sapiens GN=CNBP PE=1 SV=1|Isoform 2 of Cellular nucleic acid-binding protein OS=Homo sapiens GN=CNBP	8.10037	12	270112000	772417000	210558000	208556000	12446700	35991700	17392500	20147900	3.57842e+08	5.83049e+08	2.78945e+08	1.57426e+08	1.64893e+07	2.71679e+07	2.30414e+07	1.52084e+07	5.55381e+08	8.50632e+08	1.29655e+08	1.49578e+08	3.86284e+07	2.0287e+07	1.37593e+07	1.45589e+07	9.42306	10.274	14.3775	41.9299
66	CNOT1	A5YKK6|A5YKK6-2	CCR4-NOT transcription complex subunit 1 OS=Homo sapiens GN=CNOT1 PE=1 SV=2|Isoform 2 of CCR4-NOT transcription complex subunit 1 OS=Homo sapiens GN=CNOT1	5.96075	17	30212900	57405200	82682700	97958200	3220780	20251800	12633800	15761400	4.32575e+07	4.00943e+07	1.18381e+08	6.84183e+07	4.61137e+06	1.41447e+07	1.80885e+07	1.10085e+07	6.71369e+07	5.84951e+07	5.50242e+07	6.50078e+07	1.08028e+07	1.05623e+07	1.08017e+07	1.05383e+07	5.09405	6.16872	6.21478	5.53812
67	CORO1A	P31146	Coronin-1A OS=Homo sapiens GN=CORO1A PE=1 SV=4	5.90516	5	11228800	18109700	55858000	35070900	1520710	8012940	23088600	12821800	1.28618e+07	1.58104e+07	6.39812e+07	3.06182e+07	1.74186e+06	6.9956e+06	2.64463e+07	1.11939e+07	1.99618e+07	2.30664e+07	2.97387e+07	2.9092e+07	4.08055e+06	5.2238e+06	1.57926e+07	1.07158e+07	1.88308	2.71486	4.89194	4.41565
68	CPEB1	A0A024R214|A0A087WXG7|A0A087X171|A0A0J9YXP0|Q9BZB8|Q9BZB8-3	Cytoplasmic polyadenylation element binding protein 1, isoform CRA_c OS=Homo sapiens GN=CPEB1 PE=1 SV=1|Cytoplasmic polyadenylation element-binding protein 1 OS=Homo sapiens GN=CPEB1 PE=1 SV=1|Cytoplasmic polyadenylation element-binding protein 1 OS=Homo sapiens GN=CPEB1 PE=1 SV=1|Cytoplasmic polyadenylation element-binding protein 1 (Fragment) OS=Homo sapiens GN=CPEB1 PE=1 SV=1|Cytoplasmic polya…	6.03296	6	7760030	11843700	31242000	27991200	1141050	3935760	2540320	1746300	8.9892e+06	1.02242e+07	3.61907e+07	2.41637e+07	1.32179e+06	3.39759e+06	2.9427e+06	1.50751e+06	1.39515e+07	1.49165e+07	1.68216e+07	2.29592e+07	3.09648e+06	2.53707e+06	1.75725e+06	1.44313e+06	9.57266	15.9093	4.5056	5.87941
69	CPSF6	F8WJN3|Q16630|Q16630-2|Q16630-3	Cleavage and polyadenylation-specificity factor subunit 6 OS=Homo sapiens GN=CPSF6 PE=1 SV=1|Cleavage and polyadenylation specificity factor subunit 6 OS=Homo sapiens GN=CPSF6 PE=1 SV=2|Isoform 2 of Cleavage and polyadenylation specificity factor subunit 6 OS=Homo sapiens GN=CPSF6|Isoform 3 of Cleavage and polyadenylation specificity factor subunit 6 OS=Homo sapiens GN=CPSF6	6.29714	2	8539840	21445000	14589300	12672200	809238	3643380	1304370	1437630	1.15013e+07	1.59232e+07	1.96485e+07	9.40927e+06	1.08986e+06	2.70526e+06	1.7567e+06	1.06746e+06	1.78503e+07	2.32309e+07	9.13273e+06	8.94024e+06	2.55316e+06	2.02009e+06	1.04902e+06	1.02187e+06	8.70594	8.7489	6.99146	11.5
70	CPSF7	F5H669|Q8N684|Q8N684-2|Q8N684-3	Cleavage and polyadenylation-specificity factor subunit 7 (Fragment) OS=Homo sapiens GN=CPSF7 PE=1 SV=1|Cleavage and polyadenylation specificity factor subunit 7 OS=Homo sapiens GN=CPSF7 PE=1 SV=1|Isoform 2 of Cleavage and polyadenylation specificity factor subunit 7 OS=Homo sapiens GN=CPSF7|Isoform 3 of Cleavage and polyadenylation specificity factor subunit 7 OS=Homo sapiens GN=CPSF7	6.08432	2	8356150	19248000	31308700	32451100	644573	5376660	3148780	3839870	1.24502e+07	1.29186e+07	4.66482e+07	2.17801e+07	960377	3.60863e+06	4.6915e+06	2.57719e+06	1.93231e+07	1.88474e+07	2.16823e+07	2.06944e+07	2.24982e+06	2.69466e+06	2.80156e+06	2.46712e+06	7.73936	8.38806	8.58872	6.99436
71	CSDE1	O75534	Cold shock domain-containing protein E1 OS=Homo sapiens GN=CSDE1 PE=1 SV=2	8.59226	49	3013230000	3710030000	2847920000	2534720000	58717700	264386000	118886000	147309000	3.77852e+09	2.95861e+09	3.57122e+09	2.02135e+09	7.36306e+07	2.10838e+08	1.4908e+08	1.17473e+08	5.86438e+09	4.31643e+09	1.65992e+09	1.92059e+09	1.7249e+08	1.57438e+08	8.90242e+07	1.12456e+08	18.6457	17.0785	33.9983	27.4166
72	CSTF2	E7EWR4|P33240|P33240-2	Cleavage stimulation factor subunit 2 OS=Homo sapiens GN=CSTF2 PE=1 SV=1|Cleavage stimulation factor subunit 2 OS=Homo sapiens GN=CSTF2 PE=1 SV=1|Isoform 2 of Cleavage stimulation factor subunit 2 OS=Homo sapiens GN=CSTF2	6.54018	4	50080500	88969400	19088700	15366100	1528520	5093240	2343640	3480160	6.39576e+07	6.96654e+07	2.43781e+07	1.20321e+07	1.95207e+06	3.98814e+06	2.99306e+06	2.72506e+06	9.92642e+07	1.01637e+08	1.13311e+07	1.14323e+07	4.573e+06	2.97805e+06	1.78732e+06	2.60867e+06	6.33968	4.38241	21.7066	34.1288
73	CSTF2T	Q9H0L4	Cleavage stimulation factor subunit 2 tau variant OS=Homo sapiens GN=CSTF2T PE=1 SV=1	6.20397	2	7547930	15782500	3106630	2933040	1403540	3707270	1209910	1968460	9.86053e+06	1.2081e+07	4.05847e+06	2.24515e+06	1.83357e+06	2.8378e+06	1.58061e+06	1.5068e+06	1.53038e+07	1.76254e+07	1.88639e+06	2.13324e+06	4.29539e+06	2.11906e+06	943873	1.44244e+06	1.99857	1.4789	3.56285	8.31757
74	DAZAP1	K7EK33|K7EQ55|Q96EP5	DAZ-associated protein 1 OS=Homo sapiens GN=DAZAP1 PE=1 SV=2|DAZ-associated protein 1 OS=Homo sapiens GN=DAZAP1 PE=1 SV=2|DAZ-associated protein 1 OS=Homo sapiens GN=DAZAP1 PE=1 SV=1	7.62349	8	133059000	262386000	107827000	95784500	8319660	29967600	10639500	12344600	1.70653e+08	2.04583e+08	1.38292e+08	7.46835e+07	1.06703e+07	2.33658e+07	1.36456e+07	9.62512e+06	2.64859e+08	2.98474e+08	6.42789e+07	7.09607e+07	2.49967e+07	1.74479e+07	8.14855e+06	9.21405e+06	7.88839	7.70135	10.5958	17.1066
75	DCAF13	A0A087WT20|Q9NV06	DDB1- and CUL4-associated factor 13 OS=Homo sapiens GN=DCAF13 PE=1 SV=1|DDB1- and CUL4-associated factor 13 OS=Homo sapiens GN=DCAF13 PE=1 SV=2	7.49109	22	41076700	89617300	617969000	551628000	2694710	25639800	14955400	12790400	5.80218e+07	6.34448e+07	8.72896e+08	3.90527e+08	3.80634e+06	1.81518e+07	2.11248e+07	9.055e+06	9.00516e+07	9.2562e+07	4.05726e+08	3.7106e+08	8.91689e+06	1.35544e+07	1.26148e+07	8.66828e+06	32.1626	42.8066	10.099	6.82892
76	DCD	P81605	Dermcidin OS=Homo sapiens GN=DCD PE=1 SV=2	5.84851	2	5727720	9848110	13994900	5871950	2150550	5110460	8794960	5468450	5.77361e+06	9.76984e+06	1.4107e+07	5.82528e+06	2.16778e+06	5.06984e+06	8.86542e+06	5.42499e+06	8.96081e+06	1.42536e+07	6.55701e+06	5.5349e+06	5.07833e+06	3.78579e+06	5.29404e+06	5.1933e+06	1.23856	1.06578	1.76452	3.76502
77	DDX1	Q92499	ATP-dependent RNA helicase DDX1 OS=Homo sapiens GN=DDX1 PE=1 SV=2	6.27412	7	20993100	38351500	85207000	80735100	1398510	10643900	7960620	7831280	2.8917e+07	2.78423e+07	1.17369e+08	5.86119e+07	1.92638e+06	7.72723e+06	1.09654e+07	5.68533e+06	4.48801e+07	4.06202e+07	5.45535e+07	5.56902e+07	4.51282e+06	5.77013e+06	6.54805e+06	5.44253e+06	8.33126	10.2324	9.94501	7.03974
78	DDX10	E9PIF2|Q13206	Probable ATP-dependent RNA helicase DDX10 OS=Homo sapiens GN=DDX10 PE=1 SV=1|Probable ATP-dependent RNA helicase DDX10 OS=Homo sapiens GN=DDX10 PE=1 SV=2	6.36009	9	17653100	34135400	178393000	143194000	467082	12669100	11372400	11785700	2.83005e+07	2.12927e+07	2.8599e+08	8.93206e+07	748801	7.90264e+06	1.82316e+07	7.3516e+06	4.39232e+07	3.10648e+07	1.3293e+08	8.48681e+07	1.75417e+06	5.90112e+06	1.08871e+07	7.03763e+06	12.2098	12.0592	25.0393	5.26422
79	DDX17	H3BLZ8|Q92841	Probable ATP-dependent RNA helicase DDX17 OS=Homo sapiens GN=DDX17 PE=1 SV=1|Probable ATP-dependent RNA helicase DDX17 OS=Homo sapiens GN=DDX17 PE=1 SV=2	7.30489	22	292588000	646180000	359013000	319694000	4381590	26732200	21873300	24245600	4.04331e+08	4.67599e+08	4.96124e+08	2.31342e+08	6.05497e+06	1.93444e+07	3.0227e+07	1.7545e+07	6.27534e+08	6.82197e+08	2.30601e+08	2.1981e+08	1.41846e+07	1.4445e+07	1.80502e+07	1.67957e+07	12.7755	13.0873	44.2404	47.2274
80	DDX18	Q9NVP1	ATP-dependent RNA helicase DDX18 OS=Homo sapiens GN=DDX18 PE=1 SV=2	7.14794	16	40014800	84784000	369007000	291900000	4298390	34191300	24361300	27127400	5.60624e+07	6.05149e+07	5.16994e+08	2.08345e+08	6.02223e+06	2.44042e+07	3.41312e+07	1.93623e+07	8.70106e+07	8.82875e+07	2.40301e+08	1.97959e+08	1.41079e+07	1.82233e+07	2.03817e+07	1.85354e+07	11.7901	10.6801	6.1675	4.84477
81	DDX19A	I3L0H8|Q9NUU7	ATP-dependent RNA helicase DDX19A OS=Homo sapiens GN=DDX19A PE=1 SV=1|ATP-dependent RNA helicase DDX19A OS=Homo sapiens GN=DDX19A PE=1 SV=1	5.69411	3	13592900	26944400	17164100	20900700	1290540	6795070	2866800	2642360	1.84885e+07	1.98098e+07	2.33459e+07	1.53664e+07	1.75534e+06	4.9958e+06	3.8993e+06	1.94269e+06	2.86947e+07	2.89012e+07	1.08513e+07	1.46004e+07	4.11213e+06	3.7305e+06	2.32849e+06	1.85972e+06	4.66021	7.85087	6.97806	7.74728
82	DDX21	Q9NR30	Nucleolar RNA helicase 2 OS=Homo sapiens GN=DDX21 PE=1 SV=5	7.98595	30	119510000	221193000	1844400000	1375660000	11735500	67965700	56354700	58189100	1.55595e+08	1.69895e+08	2.40129e+09	1.05662e+09	1.52789e+07	5.22035e+07	7.33703e+07	4.46942e+07	2.41488e+08	2.47866e+08	1.11613e+09	1.00395e+09	3.5793e+07	3.89817e+07	4.38136e+07	4.27854e+07	25.4746	23.4649	6.74679	6.35853
83	DDX24	G3V529|Q9GZR7	ATP-dependent RNA helicase DDX24 OS=Homo sapiens GN=DDX24 PE=1 SV=1|ATP-dependent RNA helicase DDX24 OS=Homo sapiens GN=DDX24 PE=1 SV=1	7.12178	21	63720400	127228000	780571000	612958000	2794410	59287700	81397900	80062700	9.8544e+07	8.2268e+07	1.20716e+09	3.9635e+08	4.32157e+06	3.83365e+07	1.25882e+08	5.177e+07	1.52943e+08	1.20024e+08	5.61092e+08	3.76593e+08	1.01239e+07	2.86269e+07	7.51715e+07	4.9559e+07	7.46417	7.59887	15.1072	4.19269
84	DDX27	B7Z6D5|Q96GQ7	Probable ATP-dependent RNA helicase DDX27 OS=Homo sapiens GN=DDX27 PE=1 SV=1|Probable ATP-dependent RNA helicase DDX27 OS=Homo sapiens GN=DDX27 PE=1 SV=2	7.17241	20	70182200	124833000	833534000	622303000	7204430	55172200	34362800	26406500	9.07491e+07	9.65415e+07	1.0778e+09	4.81267e+08	9.31569e+06	4.26682e+07	4.44328e+07	2.04219e+07	1.40845e+08	1.40848e+08	5.00967e+08	4.57277e+08	2.18233e+07	3.18615e+07	2.65334e+07	1.95497e+07	18.8806	23.3905	6.45389	4.42063
85	DDX28	Q9NUL7	Probable ATP-dependent RNA helicase DDX28 OS=Homo sapiens GN=DDX28 PE=1 SV=2	5.72162	2	3708750	5619550	12778700	13485100	538791	3267920	1160180	1532440	5.10119e+06	4.08562e+06	1.75764e+07	9.80416e+06	741078	2.3759e+06	1.59577e+06	1.11414e+06	7.9172e+06	5.96066e+06	8.1696e+06	9.31544e+06	1.73608e+06	1.77415e+06	952922	1.06656e+06	8.57321	8.73413	4.56039	3.35973
86	DDX31	F8WAJ0	Probable ATP-dependent RNA helicase DDX31 OS=Homo sapiens GN=DDX31 PE=1 SV=2	6.94192	17	46716400	99731400	403270000	309274000	2512100	27567800	37602100	47984600	6.91059e+07	6.74196e+07	5.96543e+08	2.09073e+08	3.71606e+06	1.86362e+07	5.56234e+07	3.24382e+07	1.07254e+08	9.8361e+07	2.77276e+08	1.98651e+08	8.70539e+06	1.39161e+07	3.32159e+07	3.10528e+07	8.34768	6.39721	12.3205	7.06813
87	DDX39A	O00148	ATP-dependent RNA helicase DDX39A OS=Homo sapiens GN=DDX39A PE=1 SV=2	6.49838	4	23012900	41941100	33495500	35487700	1796130	9587120	3549200	4430580	3.16702e+07	3.04761e+07	4.60963e+07	2.57868e+07	2.47183e+06	6.9664e+06	4.88439e+06	3.21944e+06	4.91532e+07	4.44627e+07	2.14258e+07	2.45014e+07	5.7906e+06	5.20199e+06	2.91675e+06	3.08195e+06	7.34578	7.94998	8.48844	8.54725
88	DDX39B	Q13838|Q13838-2	Spliceosome RNA helicase DDX39B OS=Homo sapiens GN=DDX39B PE=1 SV=1|Isoform 2 of Spliceosome RNA helicase DDX39B OS=Homo sapiens GN=DDX39B	6.4507	3	39026800	59072900	59337600	59008000	849899	1697600	5564030	4076230	4.30756e+07	5.35205e+07	6.54935e+07	5.34617e+07	938070	1.53804e+06	6.14126e+06	3.6931e+06	6.68546e+07	7.80831e+07	3.04416e+07	5.07968e+07	2.19756e+06	1.1485e+06	3.66729e+06	3.53537e+06	8.30085	14.3682	30.4222	67.9873
89	DDX3X	O00571	ATP-dependent RNA helicase DDX3X OS=Homo sapiens GN=DDX3X PE=1 SV=3	7.66449	12	174232000	459331000	481814000	434799000	5560710	20612300	19640700	11272500	2.13384e+08	3.75053e+08	5.90082e+08	3.55022e+08	6.81026e+06	1.68304e+07	2.40542e+07	9.20422e+06	3.31178e+08	5.47178e+08	2.74273e+08	3.37325e+08	1.5954e+07	1.25677e+07	1.43641e+07	8.81113e+06	19.0943	38.284	20.7583	43.5386
90	DDX42	A0A0A0MSJ0|Q86XP3|Q86XP3-2	ATP-dependent RNA helicase DDX42 OS=Homo sapiens GN=DDX42 PE=1 SV=1|ATP-dependent RNA helicase DDX42 OS=Homo sapiens GN=DDX42 PE=1 SV=1|Isoform 2 of ATP-dependent RNA helicase DDX42 OS=Homo sapiens GN=DDX42	5.76216	2	8297640	17529000	13521700	10234800	0	2241230	1188530	1486570	9.31377e+06	1.56166e+07	1.51776e+07	9.11818e+06	NA	1.99671e+06	1.33408e+06	1.32439e+06	1.44553e+07	2.27836e+07	7.0546e+06	8.66366e+06	NA	1.491e+06	796653	1.26782e+06	8.8553	6.83349	NA	15.2808
91	DDX46	A0A0C4DG89|Q7L014	Probable ATP-dependent RNA helicase DDX46 OS=Homo sapiens GN=DDX46 PE=1 SV=1|Probable ATP-dependent RNA helicase DDX46 OS=Homo sapiens GN=DDX46 PE=1 SV=2	6.80379	22	109237000	147693000	349565000	205942000	6431640	54459700	524553000	97106100	1.12311e+08	1.43651e+08	3.59402e+08	2.00305e+08	6.61263e+06	5.29692e+07	5.39314e+08	9.44483e+07	1.7431e+08	2.09577e+08	1.67051e+08	1.90321e+08	1.5491e+07	3.95535e+07	3.22055e+08	9.04146e+07	0.518705	2.10498	11.2523	5.29858
92	DDX47	Q9H0S4	Probable ATP-dependent RNA helicase DDX47 OS=Homo sapiens GN=DDX47 PE=1 SV=1	6.41284	5	15396200	27546200	80881800	78426300	0	5681230	7723370	5947490	1.61576e+07	2.62481e+07	8.48819e+07	7.47304e+07	NA	5.4135e+06	8.10534e+06	5.66721e+06	2.50771e+07	3.82943e+07	3.94535e+07	7.10053e+07	NA	4.0424e+06	4.84015e+06	5.42518e+06	8.15129	13.0881	NA	9.47314
93	DDX49	Q9Y6V7	Probable ATP-dependent RNA helicase DDX49 OS=Homo sapiens GN=DDX49 PE=1 SV=1	5.72014	3	3422540	8082710	17368000	14118000	0	1528590	1151480	1047110	3.75558e+06	7.36595e+06	1.9058e+07	1.2866e+07	NA	1.39304e+06	1.26353e+06	954255	5.82877e+06	1.07465e+07	8.85825e+06	1.22247e+07	NA	1.04022e+06	754523	913500	11.7402	13.3823	NA	10.331
94	DDX5	J3KTA4|P17844|P17844-2	Probable ATP-dependent RNA helicase DDX5 OS=Homo sapiens GN=DDX5 PE=1 SV=1|Probable ATP-dependent RNA helicase DDX5 OS=Homo sapiens GN=DDX5 PE=1 SV=1|Isoform 2 of Probable ATP-dependent RNA helicase DDX5 OS=Homo sapiens GN=DDX5	7.63968	16	256118000	628062000	717951000	603340000	11665500	83866300	30377300	22531800	3.45589e+08	4.6546e+08	9.68757e+08	4.47138e+08	1.57407e+07	6.21538e+07	4.09892e+07	1.66984e+07	5.36365e+08	6.79077e+08	4.50283e+08	4.2485e+08	3.68748e+07	4.64119e+07	2.4477e+07	1.59853e+07	18.3962	26.5776	14.5456	14.6315
95	DDX50	Q9BQ39	ATP-dependent RNA helicase DDX50 OS=Homo sapiens GN=DDX50 PE=1 SV=1	6.79048	15	36519900	66778700	326603000	287383000	1865000	20740700	15563100	14436700	5.18845e+07	4.70035e+07	4.64011e+08	2.0228e+08	2.64964e+06	1.45987e+07	2.21108e+07	1.01615e+07	8.05263e+07	6.85751e+07	2.15674e+08	1.92197e+08	6.20716e+06	1.09013e+07	1.32036e+07	9.72757e+06	16.3345	19.758	12.9731	6.29056
96	DDX51	Q8N8A6	ATP-dependent RNA helicase DDX51 OS=Homo sapiens GN=DDX51 PE=1 SV=3	6.31602	8	15601200	31388000	119875000	103768000	1033340	12970400	11830500	14686000	2.35696e+07	2.07764e+07	1.81102e+08	6.86862e+07	1.56112e+06	8.58538e+06	1.7873e+07	9.72097e+06	3.65807e+07	3.03114e+07	8.41769e+07	6.52624e+07	3.65715e+06	6.41093e+06	1.0673e+07	9.30581e+06	7.88692	7.01308	10.0025	4.72808
97	DDX52	Q9Y2R4	Probable ATP-dependent RNA helicase DDX52 OS=Homo sapiens GN=DDX52 PE=1 SV=3	6.70758	7	22839300	31685600	221988000	181299000	309291	8174880	9379030	11301700	3.57562e+07	2.02392e+07	3.47534e+08	1.15805e+08	484212	5.22172e+06	1.46834e+07	7.21898e+06	5.54946e+07	2.95277e+07	1.61535e+08	1.10032e+08	1.13433e+06	3.8992e+06	8.76827e+06	6.91067e+06	18.4227	15.9221	48.9226	7.57278
98	DDX54	Q8TDD1-2	Isoform 2 of ATP-dependent RNA helicase DDX54 OS=Homo sapiens GN=DDX54	7.60956	35	119661000	251750000	1591890000	1218930000	6976700	76364700	46472100	54281200	1.74653e+08	1.72483e+08	2.32346e+09	8.35134e+08	1.01829e+07	5.23203e+07	6.78289e+07	3.719e+07	2.71066e+08	2.51642e+08	1.07996e+09	7.93504e+08	2.3855e+07	3.90689e+07	4.05045e+07	3.56017e+07	26.6626	22.2884	11.3631	6.44098
99	DDX55	F5H5U2|Q8NHQ9	ATP-dependent RNA helicase DDX55 OS=Homo sapiens GN=DDX55 PE=1 SV=1|ATP-dependent RNA helicase DDX55 OS=Homo sapiens GN=DDX55 PE=1 SV=3	6.13893	4	5894550	11459100	36698700	35594800	538054	4562970	2648680	2928360	8.44077e+06	8.00238e+06	5.25512e+07	2.48574e+07	770473	3.18652e+06	3.79281e+06	2.045e+06	1.31003e+07	1.1675e+07	2.4426e+07	2.36183e+07	1.80494e+06	2.37946e+06	2.2649e+06	1.95766e+06	10.7846	12.0645	7.25804	4.90657
100	DDX56	Q9NY93|Q9NY93-2	Probable ATP-dependent RNA helicase DDX56 OS=Homo sapiens GN=DDX56 PE=1 SV=1|Isoform 2 of Probable ATP-dependent RNA helicase DDX56 OS=Homo sapiens GN=DDX56	7.25992	15	50300500	92735900	368134000	298013000	5350150	33076700	27866300	27682700	6.63508e+07	7.0303e+07	4.85601e+08	2.25924e+08	7.05732e+06	2.50754e+07	3.67581e+07	2.09862e+07	1.02978e+08	1.02568e+08	2.2571e+08	2.14662e+08	1.65328e+07	1.87245e+07	2.19503e+07	2.009e+07	10.2827	10.685	6.22875	5.47773
101	DDX6	P26196	Probable ATP-dependent RNA helicase DDX6 OS=Homo sapiens GN=DDX6 PE=1 SV=2	6.58233	11	36068900	59620900	117959000	158058000	1428170	13051100	5555440	5032620	5.18853e+07	4.14464e+07	1.69685e+08	1.09876e+08	2.05443e+06	9.07268e+06	7.99153e+06	3.4985e+06	8.05276e+07	6.04677e+07	7.88702e+07	1.04399e+08	4.8128e+06	6.77481e+06	4.7722e+06	3.34909e+06	16.527	31.1725	16.732	8.92537
102	DDX60L	Q5H9U9	Probable ATP-dependent RNA helicase DDX60-like OS=Homo sapiens GN=DDX60L PE=2 SV=2	5.59732	3	4367370	8086260	12488800	12073500	339081	2573680	3005610	4098120	6.29054e+06	5.6141e+06	1.79882e+07	8.38234e+06	488395	1.78684e+06	4.32913e+06	2.84523e+06	9.76311e+06	8.19061e+06	8.36101e+06	7.9645e+06	1.14413e+06	1.33428e+06	2.58517e+06	2.72371e+06	3.23422	2.92413	8.53318	6.13858
103	DHX15	O43143	Pre-mRNA-splicing factor ATP-dependent RNA helicase DHX15 OS=Homo sapiens GN=DHX15 PE=1 SV=2	6.6418	15	32069300	59642700	224419000	211190000	3270670	20226000	19692200	46949100	4.81449e+07	3.9728e+07	3.36915e+08	1.40674e+08	4.91018e+06	1.34725e+07	2.95635e+07	3.12728e+07	7.47224e+07	5.79606e+07	1.566e+08	1.33661e+08	1.15028e+07	1.00603e+07	1.7654e+07	2.99372e+07	8.87049	4.46473	6.49602	5.76132
104	DHX16	O60231	Putative pre-mRNA-splicing factor ATP-dependent RNA helicase DHX16 OS=Homo sapiens GN=DHX16 PE=1 SV=2	5.82542	4	6953590	13308400	20414100	17229500	697602	4216390	12329300	15396200	9.50534e+06	9.73571e+06	2.79054e+07	1.26042e+07	953600	3.08448e+06	1.68538e+07	1.1263e+07	1.47526e+07	1.42038e+07	1.29706e+07	1.19759e+07	2.23394e+06	2.30327e+06	1.00643e+07	1.0782e+07	1.28877	1.11073	6.60383	6.1668
105	DHX29	A0A087WYN9|Q7Z478	ATP-dependent RNA helicase DHX29 OS=Homo sapiens GN=DHX29 PE=1 SV=1|ATP-dependent RNA helicase DHX29 OS=Homo sapiens GN=DHX29 PE=1 SV=2	5.63612	3	3130690	5312300	12192500	12087200	321571	2074080	1199890	1453940	4.3201e+06	3.84972e+06	1.68247e+07	8.75935e+06	443742	1.50304e+06	1.65575e+06	1.05364e+06	6.70492e+06	5.6165e+06	7.82018e+06	8.32272e+06	1.03953e+06	1.12236e+06	988742	1.00864e+06	7.90922	8.25141	6.44997	5.00417
106	DHX30	Q7L2E3	Putative ATP-dependent RNA helicase DHX30 OS=Homo sapiens GN=DHX30 PE=1 SV=1	7.13671	37	99540200	191604000	570705000	539715000	4522540	52560500	253611000	343944000	1.51432e+08	1.25946e+08	8.68223e+08	3.54768e+08	6.88021e+06	3.45494e+07	3.85822e+08	2.26083e+08	2.35027e+08	1.83748e+08	4.03554e+08	3.37084e+08	1.61179e+07	2.57989e+07	2.30396e+08	2.16428e+08	1.75156	1.55749	14.5818	7.12229
107	DHX33	Q9H6R0	Putative ATP-dependent RNA helicase DHX33 OS=Homo sapiens GN=DHX33 PE=1 SV=2	5.74551	5	7962780	15751500	42546100	38762600	1468620	7885180	2796620	2866680	1.06077e+07	1.1824e+07	5.66783e+07	2.90975e+07	1.95644e+06	5.91908e+06	3.72555e+06	2.1519e+06	1.64635e+07	1.72505e+07	2.63443e+07	2.76471e+07	4.58324e+06	4.41994e+06	2.22474e+06	2.06e+06	11.8415	13.4209	3.59211	3.90288
108	DHX36	Q9H2U1|Q9H2U1-2|Q9H2U1-3	ATP-dependent RNA helicase DHX36 OS=Homo sapiens GN=DHX36 PE=1 SV=2|Isoform 2 of ATP-dependent RNA helicase DHX36 OS=Homo sapiens GN=DHX36|Isoform 3 of ATP-dependent RNA helicase DHX36 OS=Homo sapiens GN=DHX36	6.39782	6	9760170	18934000	38219300	32699600	1018650	8685600	3552080	4366930	1.39483e+07	1.32489e+07	5.46194e+07	2.28812e+07	1.45576e+06	6.07765e+06	5.0763e+06	3.05571e+06	2.16482e+07	1.93292e+07	2.53873e+07	2.17406e+07	3.41032e+06	4.53834e+06	3.03134e+06	2.92521e+06	8.37495	7.43216	6.34785	4.2591
109	DHX37	F5H3Y4|Q8IY37	Probable ATP-dependent RNA helicase DHX37 OS=Homo sapiens GN=DHX37 PE=1 SV=1|Probable ATP-dependent RNA helicase DHX37 OS=Homo sapiens GN=DHX37 PE=1 SV=1	5.84129	2	6337400	11236200	11947500	11059400	787557	3057710	1524230	2758970	8.60316e+06	8.277e+06	1.6219e+07	8.14676e+06	1.06913e+06	2.25242e+06	2.06917e+06	2.03236e+06	1.33524e+07	1.20756e+07	7.53866e+06	7.74066e+06	2.50458e+06	1.68194e+06	1.23562e+06	1.94556e+06	6.10111	3.97863	5.33118	7.17956
110	DHX57	Q6P158	Putative ATP-dependent RNA helicase DHX57 OS=Homo sapiens GN=DHX57 PE=1 SV=2	5.82657	4	5685040	8055970	38402500	38353000	564996	3324350	3053440	4511830	7.78018e+06	5.88656e+06	5.25552e+07	2.80248e+07	773217	2.42913e+06	4.17874e+06	3.29683e+06	1.20751e+07	8.58812e+06	2.44279e+07	2.66279e+07	1.81137e+06	1.8139e+06	2.49536e+06	3.15603e+06	9.78931	8.43714	6.66626	4.73463
111	DHX8	F5H658|Q14562	ATP-dependent RNA helicase DHX8 OS=Homo sapiens GN=DHX8 PE=1 SV=1|ATP-dependent RNA helicase DHX8 OS=Homo sapiens GN=DHX8 PE=1 SV=1	5.81914	2	6914680	8584970	28570400	23698700	84259.6	2980130	4208320	7210770	1.15926e+07	5.12072e+06	4.78988e+07	1.41357e+07	141263	1.77757e+06	7.05532e+06	4.30104e+06	1.7992e+07	7.4708e+06	2.22636e+07	1.3431e+07	330928	1.32736e+06	4.21313e+06	4.11735e+06	5.28433	3.26206	54.3685	5.62831
112	DHX9	Q08211	ATP-dependent RNA helicase A OS=Homo sapiens GN=DHX9 PE=1 SV=4	7.64312	39	185388000	353171000	1245020000	1023290000	8785350	81082900	136294000	222050000	2.75147e+08	2.37959e+08	1.84782e+09	6.89469e+08	1.3039e+07	5.46318e+07	2.02284e+08	1.49612e+08	4.27037e+08	3.47166e+08	8.58876e+08	6.55101e+08	3.05456e+07	4.0795e+07	1.20795e+08	1.43223e+08	7.1102	4.57401	13.9803	8.51002
113	DIAPH1	A0A0G2JH68|A0A140T8Z0	Protein diaphanous homolog 1 OS=Homo sapiens GN=DIAPH1 PE=1 SV=1|Protein diaphanous homolog 1 OS=Homo sapiens GN=DIAPH1 PE=1 SV=1	5.79606	4	9445380	17316300	30376700	33229900	750060	5505900	5882060	3181830	1.22421e+07	1.33603e+07	3.93712e+07	2.56384e+07	972152	4.24806e+06	7.62373e+06	2.45493e+06	1.90002e+07	1.94919e+07	1.82999e+07	2.43604e+07	2.2774e+06	3.17214e+06	4.55256e+06	2.35008e+06	4.0197	10.3658	8.34291	6.14471
114	DIEXF	Q68CQ4	Digestive organ expansion factor homolog OS=Homo sapiens GN=DIEXF PE=1 SV=2	6.24764	13	26150600	51526200	188706000	163584000	3120810	26035100	12354700	11837100	3.62562e+07	3.71644e+07	2.61629e+08	1.17989e+08	4.32681e+06	1.87784e+07	1.7129e+07	8.53777e+06	5.62707e+07	5.42205e+07	1.21606e+08	1.12107e+08	1.01362e+07	1.40223e+07	1.02287e+07	8.17314e+06	11.8887	13.7165	5.55148	3.86673
115	DIMT1	Q9UNQ2	Probable dimethyladenosine transferase OS=Homo sapiens GN=DIMT1 PE=1 SV=1	6.01465	5	9505880	19674500	69065700	65768100	240161	8732720	4141760	3553240	1.59069e+07	1.17574e+07	1.15573e+08	3.93026e+07	401880	5.21862e+06	6.93073e+06	2.12339e+06	2.4688e+07	1.71532e+07	5.37188e+07	3.73435e+07	941461	3.89688e+06	4.13873e+06	2.03271e+06	12.9795	18.3713	26.2231	4.40179
116	DIS3L2	Q8IYB7	DIS3-like exonuclease 2 OS=Homo sapiens GN=DIS3L2 PE=1 SV=4	5.58032	2	2420850	3385810	8741740	9124450	0	616574	736606	1398150	2.86905e+06	2.85688e+06	1.03602e+07	7.69904e+06	NA	520253	872983	1.17973e+06	4.45285e+06	4.16801e+06	4.81547e+06	7.31526e+06	NA	388487	521307	1.12935e+06	9.23729	6.47741	NA	10.7288
117	DKC1	O60832	H/ACA ribonucleoprotein complex subunit 4 OS=Homo sapiens GN=DKC1 PE=1 SV=3	6.77886	9	26392100	51017600	199074000	190972000	2289390	19219900	12875100	12001900	3.68715e+07	3.65177e+07	2.78119e+08	1.36695e+08	3.19843e+06	1.37573e+07	1.79873e+07	8.5908e+06	5.72256e+07	5.3277e+07	1.29271e+08	1.29881e+08	7.49276e+06	1.0273e+07	1.07413e+07	8.2239e+06	12.035	15.7931	7.63745	5.18613
118	DNTTIP2	Q5QJE6	Deoxynucleotidyltransferase terminal-interacting protein 2 OS=Homo sapiens GN=DNTTIP2 PE=1 SV=2	6.88335	18	37648900	73405800	403944000	327840000	2115220	29103400	12719100	10015800	5.37056e+07	5.14592e+07	5.7622e+08	2.29824e+08	3.01733e+06	2.04022e+07	1.81436e+07	7.02132e+06	8.33527e+07	7.50758e+07	2.6783e+08	2.18368e+08	7.06852e+06	1.52349e+07	1.08346e+07	6.72145e+06	24.7199	32.4882	11.7921	4.9279
119	DRG1	Q9Y295	Developmentally-regulated GTP-binding protein 1 OS=Homo sapiens GN=DRG1 PE=1 SV=1	5.1006	3	2730840	5995980	6553240	8688170	249579	2266800	789365	1313230	4.38237e+06	3.73635e+06	1.05164e+07	5.41396e+06	400517	1.41254e+06	1.26675e+06	818329	6.80157e+06	5.45109e+06	4.88809e+06	5.14409e+06	938268	1.05478e+06	756448	783379	6.4619	6.56654	7.24907	5.16799
120	DSC1	Q08554|Q08554-2	Desmocollin-1 OS=Homo sapiens GN=DSC1 PE=1 SV=2|Isoform 1B of Desmocollin-1 OS=Homo sapiens GN=DSC1	6.0462	3	9782760	8958830	6875600	4935470	1601160	4130050	3175400	5345390	1.11532e+07	7.85801e+06	7.83879e+06	4.32902e+06	1.82546e+06	3.62257e+06	3.62024e+06	4.68857e+06	1.73101e+07	1.14643e+07	3.64351e+06	4.11323e+06	4.27641e+06	2.70507e+06	2.16185e+06	4.48833e+06	1.68537	0.916427	4.04782	4.2381
121	DSG1	Q02413	Desmoglein-1 OS=Homo sapiens GN=DSG1 PE=1 SV=2	6.10924	4	16155500	9024500	7212910	5957350	2053230	4710650	5923910	9610910	1.72853e+07	8.43466e+06	7.71731e+06	5.56798e+06	2.19681e+06	4.40276e+06	6.33817e+06	8.98274e+06	2.68272e+07	1.23056e+07	3.58704e+06	5.29043e+06	5.14635e+06	3.28766e+06	3.78488e+06	8.59911e+06	0.947729	0.61523	5.21287	3.74298
122	DSP	P15924	Desmoplakin OS=Homo sapiens GN=DSP PE=1 SV=3	6.71409	30	167984000	187126000	158265000	125802000	50974000	101771000	148926000	483311000	2.0898e+08	1.50417e+08	1.96889e+08	1.01123e+08	6.34142e+07	8.18063e+07	1.85271e+08	3.88498e+08	3.24344e+08	2.19449e+08	9.15151e+07	9.60823e+07	1.48557e+08	6.10869e+07	1.10636e+08	3.71906e+08	0.827173	0.258351	2.1833	3.5924
123	DYNC1H1	Q14204	Cytoplasmic dynein 1 heavy chain 1 OS=Homo sapiens GN=DYNC1H1 PE=1 SV=5	5.55456	5	7004840	12182600	20610800	23195400	1576450	7317570	7083370	6580960	9.14527e+06	9.33129e+06	2.69087e+07	1.77666e+07	2.05816e+06	5.60491e+06	9.24779e+06	5.0407e+06	1.41937e+07	1.36138e+07	1.25073e+07	1.6881e+07	4.82152e+06	4.18534e+06	5.52238e+06	4.82543e+06	2.26484	3.49833	2.94383	3.25273
124	DZIP3	Q86Y13	E3 ubiquitin-protein ligase DZIP3 OS=Homo sapiens GN=DZIP3 PE=1 SV=2	6.0149	8	10756200	18245600	28107800	32592200	364417	4789310	20545600	41092900	1.76136e+07	1.11422e+07	4.60273e+07	1.99033e+07	596743	2.92472e+06	3.3644e+07	2.50945e+07	2.73368e+07	1.62557e+07	2.13937e+07	1.89112e+07	1.39795e+06	2.18397e+06	2.00907e+07	2.40227e+07	1.06485	0.787219	19.5549	7.44321
125	EBNA1BP2	H7C2Q8|Q99848	EBNA1 binding protein 2, isoform CRA_d OS=Homo sapiens GN=EBNA1BP2 PE=1 SV=1|Probable rRNA-processing protein EBP2 OS=Homo sapiens GN=EBNA1BP2 PE=1 SV=2	6.37137	8	17175200	35993500	125970000	148323000	2230340	15025900	7454620	11292700	2.57063e+07	2.40484e+07	1.88541e+08	9.90992e+07	3.33818e+06	1.00393e+07	1.11574e+07	7.54501e+06	3.9897e+07	3.50851e+07	8.76346e+07	9.41594e+07	7.82015e+06	7.49659e+06	6.66272e+06	7.22277e+06	13.153	13.0365	5.10182	4.68014
126	EDF1	O60869|O60869-2|O60869-3	Endothelial differentiation-related factor 1 OS=Homo sapiens GN=EDF1 PE=1 SV=1|Isoform 2 of Endothelial differentiation-related factor 1 OS=Homo sapiens GN=EDF1|Isoform 3 of Endothelial differentiation-related factor 1 OS=Homo sapiens GN=EDF1	7.24012	3	40787000	180247000	22236500	20052000	17846000	99234000	16173100	23928000	6.30929e+07	1.16522e+08	3.43974e+07	1.29628e+07	2.76058e+07	6.41507e+07	2.5018e+07	1.54685e+07	9.79221e+07	1.69999e+08	1.5988e+07	1.23166e+07	6.46704e+07	4.79031e+07	1.49396e+07	1.48079e+07	1.07018	0.831764	1.51417	3.54881
127	EEF1A1|EEF1A1P5	P68104|Q5VTE0	Elongation factor 1-alpha 1 OS=Homo sapiens GN=EEF1A1 PE=1 SV=1|Putative elongation factor 1-alpha-like 3 OS=Homo sapiens GN=EEF1A1P5 PE=5 SV=1	7.41616	12	93887800	296034000	213931000	189093000	31158700	131162000	67521000	94143400	1.33145e+08	2.0875e+08	3.03381e+08	1.3334e+08	4.41869e+07	9.24898e+07	9.57532e+07	6.63859e+07	2.06644e+08	3.04554e+08	1.41013e+08	1.26694e+08	1.03514e+08	6.90646e+07	5.71796e+07	6.35507e+07	2.46614	1.99358	1.99629	4.40969
128	EEF1G	P26641|P26641-2	Elongation factor 1-gamma OS=Homo sapiens GN=EEF1G PE=1 SV=3|Isoform 2 of Elongation factor 1-gamma OS=Homo sapiens GN=EEF1G	6.51373	2	8683680	15286500	37505600	37342000	210578	2892540	8894510	5180310	1.20797e+07	1.0989e+07	5.21731e+07	2.6844e+07	292930	2.07936e+06	1.23729e+07	3.72396e+06	1.8748e+07	1.60322e+07	2.42503e+07	2.55059e+07	686230	1.55271e+06	7.38858e+06	3.56492e+06	3.28213	7.15469	27.3203	10.3253
129	EEF2	P13639	Elongation factor 2 OS=Homo sapiens GN=EEF2 PE=1 SV=4	6.97623	16	58827500	106559000	279499000	356131000	6164240	23853700	57481400	65659200	7.8644e+07	7.97085e+07	3.73651e+08	2.66394e+08	8.24072e+06	1.78431e+07	7.68445e+07	4.91145e+07	1.22058e+08	1.1629e+08	1.73674e+08	2.53115e+08	1.9305e+07	1.33239e+07	4.58882e+07	4.7017e+07	3.78473	5.38348	6.32259	8.72789
130	EFTUD2	Q15029|Q15029-2|Q15029-3	116 kDa U5 small nuclear ribonucleoprotein component OS=Homo sapiens GN=EFTUD2 PE=1 SV=1|Isoform 2 of 116 kDa U5 small nuclear ribonucleoprotein component OS=Homo sapiens GN=EFTUD2|Isoform 3 of 116 kDa U5 small nuclear ribonucleoprotein component OS=Homo sapiens GN=EFTUD2	5.54012	3	8949740	15340200	19457700	16296400	617928	4210240	4573800	3993010	1.17014e+07	1.17329e+07	2.54401e+07	1.24642e+07	807913	3.22018e+06	5.98004e+06	3.05403e+06	1.81609e+07	1.71175e+07	1.18247e+07	1.18429e+07	1.89265e+06	2.40459e+06	3.57102e+06	2.9236e+06	3.31128	4.05079	9.59548	7.11867
131	EIF1AY|EIF1AX	A6NJH9|O14602|P47813	Eukaryotic translation initiation factor 1A, Y-chromosomal OS=Homo sapiens GN=EIF1AY PE=1 SV=1|Eukaryotic translation initiation factor 1A, Y-chromosomal OS=Homo sapiens GN=EIF1AY PE=1 SV=4|Eukaryotic translation initiation factor 1A, X-chromosomal OS=Homo sapiens GN=EIF1AX PE=1 SV=2	6.4522	2	5676160	25165200	39494000	47161200	492008	1838820	3102510	4552660	8.64808e+06	1.65172e+07	6.01722e+07	3.09542e+07	749613	1.20691e+06	4.72692e+06	2.98814e+06	1.34221e+07	2.40975e+07	2.79683e+07	2.94112e+07	1.75607e+06	901231	2.82271e+06	2.86052e+06	9.90832	10.2818	7.64323	26.7384
132	EIF2A	Q9BY44|Q9BY44-3|Q9BY44-4	Eukaryotic translation initiation factor 2A OS=Homo sapiens GN=EIF2A PE=1 SV=3|Isoform 3 of Eukaryotic translation initiation factor 2A OS=Homo sapiens GN=EIF2A|Isoform 4 of Eukaryotic translation initiation factor 2A OS=Homo sapiens GN=EIF2A	6.1211	4	25539700	58748500	74828700	82607700	5288700	23428100	11749200	15496200	3.57794e+07	4.19353e+07	1.0483e+08	5.89662e+07	7.40911e+06	1.67232e+07	1.64598e+07	1.10613e+07	5.55307e+07	6.11809e+07	4.87254e+07	5.60269e+07	1.73569e+07	1.24877e+07	9.8291e+06	1.05889e+07	4.95726	5.29108	3.19935	4.89931
133	EIF2AK2	P19525|P19525-2	Interferon-induced, double-stranded RNA-activated protein kinase OS=Homo sapiens GN=EIF2AK2 PE=1 SV=2|Isoform 2 of Interferon-induced, double-stranded RNA-activated protein kinase OS=Homo sapiens GN=EIF2AK2	5.61873	2	3159810	6645330	10636800	12447100	450514	3352180	895242	853480	4.51761e+06	4.64803e+06	1.52075e+07	8.70603e+06	644105	2.34466e+06	1.27994e+06	596960	7.01147e+06	6.78118e+06	7.06853e+06	8.27205e+06	1.50891e+06	1.75082e+06	764322	571465	9.2481	14.4752	4.64673	3.87315
134	EIF2S1	G3V4T5|H0YJS4|P05198	Eukaryotic translation initiation factor 2 subunit 1 (Fragment) OS=Homo sapiens GN=EIF2S1 PE=1 SV=1|Eukaryotic translation initiation factor 2 subunit 1 (Fragment) OS=Homo sapiens GN=EIF2S1 PE=1 SV=1|Eukaryotic translation initiation factor 2 subunit 1 OS=Homo sapiens GN=EIF2S1 PE=1 SV=3	5.89949	2	8618250	16069800	16585200	16192400	1210180	5580950	2386600	2336310	1.12142e+07	1.23498e+07	2.15809e+07	1.24441e+07	1.5747e+06	4.28903e+06	3.10548e+06	1.79548e+06	1.74048e+07	1.80176e+07	1.00309e+07	1.18238e+07	3.68897e+06	3.20273e+06	1.85446e+06	1.7188e+06	5.40908	6.87907	4.71806	5.62571
135	EIF3A	Q14152	Eukaryotic translation initiation factor 3 subunit A OS=Homo sapiens GN=EIF3A PE=1 SV=1	7.23348	37	159480000	327049000	1331230000	1193380000	12658900	99668800	72440300	66756100	2.20467e+08	2.36578e+08	1.84031e+09	8.63258e+08	1.74998e+07	7.20976e+07	1.00143e+08	4.82895e+07	3.42172e+08	3.45153e+08	8.55385e+08	8.20226e+08	4.09959e+07	5.38372e+07	5.98007e+07	4.62271e+07	14.3039	17.7434	8.3465	6.41104
136	EIF3CL|EIF3C	B5ME19|Q99613|Q99613-2	Eukaryotic translation initiation factor 3 subunit C-like protein OS=Homo sapiens GN=EIF3CL PE=3 SV=1|Eukaryotic translation initiation factor 3 subunit C OS=Homo sapiens GN=EIF3C PE=1 SV=1|Isoform 2 of Eukaryotic translation initiation factor 3 subunit C OS=Homo sapiens GN=EIF3C	6.96986	13	30654300	61453600	265184000	274946000	2181310	14402600	15708800	15624500	4.24995e+07	4.43256e+07	3.67655e+08	1.98315e+08	3.0242e+06	1.03884e+07	2.17789e+07	1.12697e+07	6.59606e+07	6.46682e+07	1.70888e+08	1.88429e+08	7.08461e+06	7.75729e+06	1.30054e+07	1.07884e+07	13.1397	17.4659	9.3104	8.33645
137	EIF3D	O15371|O15371-2|O15371-3	Eukaryotic translation initiation factor 3 subunit D OS=Homo sapiens GN=EIF3D PE=1 SV=1|Isoform 2 of Eukaryotic translation initiation factor 3 subunit D OS=Homo sapiens GN=EIF3D|Isoform 3 of Eukaryotic translation initiation factor 3 subunit D OS=Homo sapiens GN=EIF3D	7.14758	9	29435100	52948600	178460000	196610000	3559140	14372800	9751680	10655600	3.85997e+07	4.03772e+07	2.34023e+08	1.49929e+08	4.66728e+06	1.09603e+07	1.27879e+07	8.12567e+06	5.99079e+07	5.89078e+07	1.08775e+08	1.42456e+08	1.09338e+07	8.18436e+06	7.63635e+06	7.77864e+06	14.2444	18.3137	5.47917	7.1976
138	EIF3E	E5RGA2|P60228	Eukaryotic translation initiation factor 3 subunit E OS=Homo sapiens GN=EIF3E PE=1 SV=1|Eukaryotic translation initiation factor 3 subunit E OS=Homo sapiens GN=EIF3E PE=1 SV=1	5.82528	2	6228610	10887900	12488900	12819500	715126	2930510	2580360	3614720	8.33677e+06	8.13462e+06	1.67159e+07	9.57777e+06	957171	2.18946e+06	3.45372e+06	2.70065e+06	1.29389e+07	1.18679e+07	7.76965e+06	9.10034e+06	2.24231e+06	1.63493e+06	2.06241e+06	2.58531e+06	3.76726	3.52002	5.77036	7.25898
139	EIF3G	K7ER90|O75821	Eukaryotic translation initiation factor 3 subunit G (Fragment) OS=Homo sapiens GN=EIF3G PE=1 SV=1|Eukaryotic translation initiation factor 3 subunit G OS=Homo sapiens GN=EIF3G PE=1 SV=2	7.27713	13	227993000	438366000	166988000	172355000	9123610	33988500	11598300	12830200	2.96486e+08	3.37097e+08	2.17154e+08	1.32538e+08	1.18645e+07	2.61366e+07	1.50826e+07	9.86623e+06	4.60155e+08	4.91803e+08	1.00934e+08	1.25932e+08	2.77942e+07	1.95169e+07	9.00668e+06	9.44486e+06	11.2066	13.3333	16.5558	25.1988
140	EIF3L	B0QY89|Q9Y262|Q9Y262-2	Eukaryotic translation initiation factor 3 subunit L OS=Homo sapiens GN=EIF3L PE=1 SV=1|Eukaryotic translation initiation factor 3 subunit L OS=Homo sapiens GN=EIF3L PE=1 SV=1|Isoform 2 of Eukaryotic translation initiation factor 3 subunit L OS=Homo sapiens GN=EIF3L	5.78462	4	6392690	13460200	20708500	20801000	1354400	6747600	3272590	3298720	8.58922e+06	1.0018e+07	2.78239e+07	1.54815e+07	1.81977e+06	5.02203e+06	4.39705e+06	2.45514e+06	1.33307e+07	1.46156e+07	1.29327e+07	1.47098e+07	4.26307e+06	3.75008e+06	2.62573e+06	2.35028e+06	4.92537	6.25875	3.12702	3.89742
141	EIF4A1	J3QS69|P60842	Eukaryotic initiation factor 4A-I (Fragment) OS=Homo sapiens GN=EIF4A1 PE=1 SV=1|Eukaryotic initiation factor 4A-I OS=Homo sapiens GN=EIF4A1 PE=1 SV=1	7.10046	7	56214300	88368300	119694000	142293000	2415770	8818600	9180990	7874200	7.01051e+07	7.08588e+07	1.49271e+08	1.14099e+08	3.01272e+06	7.07126e+06	1.14497e+07	6.31399e+06	1.08805e+08	1.03379e+08	6.93818e+07	1.08411e+08	7.05771e+06	5.2803e+06	6.83723e+06	6.04433e+06	10.1476	17.936	15.4165	19.5782
142	EIF4A2	Q14240|Q14240-2	Eukaryotic initiation factor 4A-II OS=Homo sapiens GN=EIF4A2 PE=1 SV=2|Isoform 2 of Eukaryotic initiation factor 4A-II OS=Homo sapiens GN=EIF4A2	6.47073	6	31444500	51657600	52029100	56022700	870003	6917930	4186690	6074830	4.5843e+07	3.54328e+07	7.58533e+07	3.84269e+07	1.26838e+06	4.74513e+06	6.10378e+06	4.16683e+06	7.11497e+07	5.16943e+07	3.5257e+07	3.65114e+07	2.97136e+06	3.54331e+06	3.64491e+06	3.98887e+06	9.67292	9.15332	23.9452	14.5892
143	EIF4A3	P38919	Eukaryotic initiation factor 4A-III OS=Homo sapiens GN=EIF4A3 PE=1 SV=4	6.84323	10	111471000	173575000	158422000	146417000	3594440	24080200	14260500	12875600	1.46094e+08	1.32439e+08	2.07628e+08	1.11717e+08	4.71088e+06	1.83734e+07	1.86898e+07	9.8242e+06	2.26742e+08	1.93221e+08	9.65064e+07	1.06149e+08	1.10359e+07	1.37199e+07	1.11607e+07	9.40463e+06	8.64695	11.2869	20.5459	14.0832
144	EIF4B	E7EX17|P23588	Eukaryotic translation initiation factor 4B OS=Homo sapiens GN=EIF4B PE=1 SV=1|Eukaryotic translation initiation factor 4B OS=Homo sapiens GN=EIF4B PE=1 SV=2	8.15521	27	940183000	1604150000	530171000	716307000	30733500	90977300	39126800	43772100	1.21215e+09	1.24423e+09	6.83535e+08	5.5559e+08	3.96239e+07	7.05648e+07	5.04451e+07	3.3951e+07	1.8813e+09	1.81525e+09	3.1771e+08	5.27895e+08	9.28245e+07	5.26926e+07	3.01236e+07	3.2501e+07	10.5469	16.2424	20.2672	34.4498
145	EIF4G1	E7EUU4|Q04637|Q04637-3|Q04637-8|Q04637-9	Eukaryotic translation initiation factor 4 gamma 1 OS=Homo sapiens GN=EIF4G1 PE=1 SV=1|Eukaryotic translation initiation factor 4 gamma 1 OS=Homo sapiens GN=EIF4G1 PE=1 SV=4|Isoform B of Eukaryotic translation initiation factor 4 gamma 1 OS=Homo sapiens GN=EIF4G1|Isoform 8 of Eukaryotic translation initiation factor 4 gamma 1 OS=Homo sapiens GN=EIF4G1|Isoform 9 of Eukaryotic translation initiatio…	7.32325	34	173063000	389677000	426112000	414484000	10775400	60427100	227277000	245617000	2.39099e+08	2.82054e+08	5.88704e+08	3.00009e+08	1.4887e+07	4.3738e+07	3.13999e+08	1.77781e+08	3.71089e+08	4.11498e+08	2.73632e+08	2.85054e+08	3.48749e+07	3.26603e+07	1.87507e+08	1.70188e+08	1.45932	1.67494	10.6406	12.5993
146	EIF4G2	D3DQV9|P78344	Eukaryotic translation initiation factor 4 gamma 2 (Fragment) OS=Homo sapiens GN=EIF4G2 PE=1 SV=1|Eukaryotic translation initiation factor 4 gamma 2 OS=Homo sapiens GN=EIF4G2 PE=1 SV=1	6.36321	15	42545500	83928700	148817000	139398000	1853130	19116400	22900400	23387200	6.16617e+07	5.79093e+07	2.15682e+08	9.61822e+07	2.68576e+06	1.319e+07	3.31898e+07	1.61368e+07	9.57008e+07	8.4486e+07	1.0025e+08	9.13877e+07	6.29178e+06	9.84931e+06	1.98195e+07	1.54476e+07	5.05815	5.91598	15.2104	8.57786
147	EIF4G3	A0A0U1RQK7|O43432|O43432-3|O43432-4	Eukaryotic translation initiation factor 4 gamma 3 OS=Homo sapiens GN=EIF4G3 PE=1 SV=1|Eukaryotic translation initiation factor 4 gamma 3 OS=Homo sapiens GN=EIF4G3 PE=1 SV=2|Isoform 3 of Eukaryotic translation initiation factor 4 gamma 3 OS=Homo sapiens GN=EIF4G3|Isoform 4 of Eukaryotic translation initiation factor 4 gamma 3 OS=Homo sapiens GN=EIF4G3	6.10953	7	30647400	60108400	62800900	61570800	1945470	10867200	22489300	24868000	4.17573e+07	4.4116e+07	8.55666e+07	4.51894e+07	2.65072e+06	7.97589e+06	3.06418e+07	1.82517e+07	6.48085e+07	6.43625e+07	3.97717e+07	4.29368e+07	6.20968e+06	5.95581e+06	1.8298e+07	1.74722e+07	2.17356	2.45744	10.4367	10.8067
148	EIF4H	Q15056	Eukaryotic translation initiation factor 4H OS=Homo sapiens GN=EIF4H PE=1 SV=5	7.99028	11	201675000	506804000	149833000	137435000	6687400	25469000	10361500	13162700	2.72629e+08	3.74905e+08	2.02547e+08	1.01667e+08	9.04017e+06	1.88405e+07	1.40069e+07	9.73701e+06	4.23128e+08	5.46962e+08	9.4145e+07	9.65987e+07	2.11779e+07	1.40687e+07	8.36431e+06	9.32116e+06	11.2556	10.3634	19.9797	38.8779
149	EIF5B	A0A087WUT6|O60841	Eukaryotic translation initiation factor 5B OS=Homo sapiens GN=EIF5B PE=1 SV=1|Eukaryotic translation initiation factor 5B OS=Homo sapiens GN=EIF5B PE=1 SV=4	7.23768	15	45115900	74452900	190167000	251090000	28764800	43271500	148401000	193889000	5.41119e+07	6.20753e+07	2.28086e+08	2.09347e+08	3.45004e+07	3.60777e+07	1.77992e+08	1.61655e+08	8.39832e+07	9.05639e+07	1.06015e+08	1.98911e+08	8.08221e+07	2.69402e+07	1.06289e+08	1.54751e+08	0.997425	1.28536	1.03911	3.36167
150	ELAVL1	Q15717	ELAV-like protein 1 OS=Homo sapiens GN=ELAVL1 PE=1 SV=2	8.82051	17	2109720000	4038630000	931346000	850983000	52843200	240615000	74872200	87488000	2.78819e+09	3.05588e+09	1.23086e+09	6.43907e+08	6.98372e+07	1.82064e+08	9.89505e+07	6.61989e+07	4.32735e+09	4.45834e+09	5.72109e+08	6.1181e+08	1.63603e+08	1.35952e+08	5.90889e+07	6.33717e+07	9.68217	9.65431	26.4503	32.7934
151	ENO1	P06733	Alpha-enolase OS=Homo sapiens GN=ENO1 PE=1 SV=2	6.61021	7	26167400	46971300	111835000	43114400	7979680	26796000	48863500	17876100	2.56417e+07	4.79343e+07	1.09588e+08	4.39983e+07	7.81937e+06	2.73454e+07	4.78818e+07	1.82426e+07	3.97967e+07	6.99331e+07	5.09371e+07	4.18051e+07	1.8318e+07	2.04195e+07	2.85929e+07	1.74635e+07	1.78146	2.39386	2.17255	3.42482
152	EPRS	P07814|V9GYZ6	Bifunctional glutamate/proline--tRNA ligase OS=Homo sapiens GN=EPRS PE=1 SV=5|Bifunctional glutamate/proline--tRNA ligase (Fragment) OS=Homo sapiens GN=EPRS PE=1 SV=1	6.25433	2	7794950	27077800	9454760	8577070	3688300	14025100	3955450	5089600	1.09729e+07	1.92356e+07	1.33094e+07	6.09301e+06	5.19198e+06	9.9632e+06	5.56805e+06	3.61557e+06	1.70302e+07	2.80636e+07	6.18625e+06	5.78929e+06	1.2163e+07	7.43979e+06	3.32499e+06	3.46116e+06	1.86053	1.67265	1.40017	3.77209
153	ESF1	Q9H501	ESF1 homolog OS=Homo sapiens GN=ESF1 PE=1 SV=1	6.47098	10	22705500	47372200	193917000	157098000	1134310	17818800	11691700	15120200	3.53267e+07	3.04475e+07	3.01709e+08	1.00972e+08	1.76483e+06	1.14527e+07	1.81907e+07	9.7182e+06	5.48281e+07	4.4421e+07	1.40235e+08	9.59383e+07	4.13437e+06	8.55201e+06	1.08627e+07	9.30315e+06	12.9098	10.3125	13.2615	5.19421
154	ESPL1	Q14674|Q14674-2	Separin OS=Homo sapiens GN=ESPL1 PE=1 SV=3|Isoform 2 of Separin OS=Homo sapiens GN=ESPL1	5.57766	2	3370540	5757100	7038110	7719650	307313	2076860	7414720	8058030	4.67762e+06	4.14837e+06	9.76746e+06	5.56252e+06	426488	1.49652e+06	1.02901e+07	5.80635e+06	7.25981e+06	6.05222e+06	4.53996e+06	5.28524e+06	999108	1.11749e+06	6.14481e+06	5.55837e+06	0.738828	0.950862	7.26629	5.41591
155	ESRP1	Q6NXG1|Q6NXG1-2|Q6NXG1-3|Q6NXG1-4|Q6NXG1-5	Epithelial splicing regulatory protein 1 OS=Homo sapiens GN=ESRP1 PE=1 SV=2|Isoform 2 of Epithelial splicing regulatory protein 1 OS=Homo sapiens GN=ESRP1|Isoform 3 of Epithelial splicing regulatory protein 1 OS=Homo sapiens GN=ESRP1|Isoform 4 of Epithelial splicing regulatory protein 1 OS=Homo sapiens GN=ESRP1|Isoform 5 of Epithelial splicing regulatory protein 1 OS=Homo sapiens GN=ESRP1	6.57957	11	122639000	155209000	122918000	119964000	1743820	12701800	5769630	4966060	1.58397e+08	1.20171e+08	1.58758e+08	9.28821e+07	2.25227e+06	9.83437e+06	7.4519e+06	3.84497e+06	2.45837e+08	1.75321e+08	7.37912e+07	8.82521e+07	5.27626e+06	7.34358e+06	4.44995e+06	3.68076e+06	16.5825	23.9766	46.5931	23.8741
156	ETF1	P62495	Eukaryotic peptide chain release factor subunit 1 OS=Homo sapiens GN=ETF1 PE=1 SV=3	6.23456	6	32981900	44751300	52293200	57010900	1473210	8448540	5317550	3465600	4.08417e+07	3.61391e+07	6.4755e+07	4.60394e+07	1.82429e+06	6.82265e+06	6.58476e+06	2.79866e+06	6.33876e+07	5.27247e+07	3.00984e+07	4.37444e+07	4.27365e+06	5.09466e+06	3.93213e+06	2.67913e+06	7.65448	16.3278	14.8322	10.349
157	EWSR1	B0QYK0|Q01844|Q01844-3|Q01844-5|Q01844-6	RNA-binding protein EWS OS=Homo sapiens GN=EWSR1 PE=1 SV=1|RNA-binding protein EWS OS=Homo sapiens GN=EWSR1 PE=1 SV=1|Isoform 3 of RNA-binding protein EWS OS=Homo sapiens GN=EWSR1|Isoform 5 of RNA-binding protein EWS OS=Homo sapiens GN=EWSR1|Isoform 6 of RNA-binding protein EWS OS=Homo sapiens GN=EWSR1	6.73888	4	24455300	63365700	26684700	22296500	1365990	12820900	14055700	20539400	3.73642e+07	4.14736e+07	4.07704e+07	1.45933e+07	2.08704e+06	8.39143e+06	2.14751e+07	1.34433e+07	5.79904e+07	6.05073e+07	1.89503e+07	1.38659e+07	4.88918e+06	6.2661e+06	1.2824e+07	1.28691e+07	1.47772	1.07745	11.861	9.6563
158	EXOSC10	Q01780|Q01780-2	Exosome component 10 OS=Homo sapiens GN=EXOSC10 PE=1 SV=2|Isoform 2 of Exosome component 10 OS=Homo sapiens GN=EXOSC10	6.367	17	30540500	56741500	210561000	173211000	1790530	25116500	15548500	13639900	4.40724e+07	3.93197e+07	3.03856e+08	1.20029e+08	2.58388e+06	1.74048e+07	2.24377e+07	9.45194e+06	6.84016e+07	5.7365e+07	1.41234e+08	1.14046e+08	6.0531e+06	1.29966e+07	1.33988e+07	9.04827e+06	10.5408	12.6041	11.3003	4.41384
159	EXOSC9	D6RIY6|Q06265|Q06265-2|Q06265-3|Q06265-4	Exosome complex component RRP45 OS=Homo sapiens GN=EXOSC9 PE=1 SV=1|Exosome complex component RRP45 OS=Homo sapiens GN=EXOSC9 PE=1 SV=3|Isoform 2 of Exosome complex component RRP45 OS=Homo sapiens GN=EXOSC9|Isoform 3 of Exosome complex component RRP45 OS=Homo sapiens GN=EXOSC9|Isoform 4 of Exosome complex component RRP45 OS=Homo sapiens GN=EXOSC9	5.48044	2	1737090	3957700	8608930	9232170	0	993155	387565	276816	1.90601e+06	3.60694e+06	9.44611e+06	8.41395e+06	NA	905135	425254	252283	2.95819e+06	5.2623e+06	4.39059e+06	7.99454e+06	NA	675889	253943	241508	17.2897	33.1025	NA	7.78575
160	EZR	E7EQR4|P15311	Ezrin OS=Homo sapiens GN=EZR PE=1 SV=3|Ezrin OS=Homo sapiens GN=EZR PE=1 SV=4	5.7535	3	7207090	14606100	9339250	9197700	1801920	6172570	2674650	2833840	9.23119e+06	1.14035e+07	1.19622e+07	7.18095e+06	2.30799e+06	4.81913e+06	3.42582e+06	2.21247e+06	1.43271e+07	1.66369e+07	5.56006e+06	6.82299e+06	5.40678e+06	3.59857e+06	2.04575e+06	2.11798e+06	2.71786	3.22146	2.64983	4.6232
161	FAM120A	Q9NZB2|Q9NZB2-4|Q9NZB2-6	Constitutive coactivator of PPAR-gamma-like protein 1 OS=Homo sapiens GN=FAM120A PE=1 SV=2|Isoform D of Constitutive coactivator of PPAR-gamma-like protein 1 OS=Homo sapiens GN=FAM120A|Isoform F of Constitutive coactivator of PPAR-gamma-like protein 1 OS=Homo sapiens GN=FAM120A	7.79101	39	225692000	468112000	1293660000	1242660000	11043100	94509000	183157000	223744000	3.29876e+08	3.20269e+08	1.89084e+09	8.50194e+08	1.61408e+07	6.46604e+07	2.67706e+08	1.53079e+08	5.11977e+08	4.67253e+08	8.7887e+08	8.07813e+08	3.78121e+07	4.82837e+07	1.59862e+08	1.46542e+08	5.49767	5.51251	13.54	9.67724
162	FAM120C	Q9NX05	Constitutive coactivator of PPAR-gamma-like protein 2 OS=Homo sapiens GN=FAM120C PE=2 SV=3	6.71207	17	49695900	99547200	284667000	271188000	4419080	34242000	58907400	80890300	7.24052e+07	6.8325e+07	4.1475e+08	1.86132e+08	6.43845e+06	2.35023e+07	8.58261e+07	5.55197e+07	1.12375e+08	9.96819e+07	1.92778e+08	1.76854e+08	1.5083e+07	1.75498e+07	5.12516e+07	5.31485e+07	3.7614	3.32754	7.45046	5.67995
163	FARSA	K7ER00|Q9Y285	Phenylalanine--tRNA ligase alpha subunit OS=Homo sapiens GN=FARSA PE=1 SV=1|Phenylalanine--tRNA ligase alpha subunit OS=Homo sapiens GN=FARSA PE=1 SV=3	5.84907	2	1708980	3684350	9970070	10738100	464212	2045510	677581	878976	2.36106e+06	2.66681e+06	1.37742e+07	7.77245e+06	641336	1.48058e+06	936118	636221	3.66443e+06	3.8907e+06	6.40232e+06	7.38501e+06	1.50242e+06	1.10559e+06	559009	609049	11.453	12.1255	2.43902	3.51912
164	FARSB	Q9NSD9	Phenylalanine--tRNA ligase beta subunit OS=Homo sapiens GN=FARSB PE=1 SV=3	6.03602	7	16254000	28149800	84386900	103472000	3098350	14397000	10659900	12871000	2.21548e+07	2.06522e+07	1.15023e+08	7.59128e+07	4.22317e+06	1.05624e+07	1.45298e+07	9.44288e+06	3.43849e+07	3.01303e+07	5.3463e+07	7.21287e+07	9.89337e+06	7.88725e+06	8.67659e+06	9.03959e+06	6.16175	7.9792	3.47555	3.82013
165	FASTKD1	Q53R41|Q53R41-2	FAST kinase domain-containing protein 1, mitochondrial OS=Homo sapiens GN=FASTKD1 PE=1 SV=1|Isoform 2 of FAST kinase domain-containing protein 1, mitochondrial OS=Homo sapiens GN=FASTKD1	5.53652	2	2309210	4282880	5929050	6933850	0	640510	683547	1214010	2.89123e+06	3.42071e+06	7.42343e+06	5.53803e+06	NA	511572	855830	969623	4.48728e+06	4.9906e+06	3.45044e+06	5.26197e+06	NA	382004	511065	928213	6.75148	5.66893	NA	13.0643
166	FASTKD2	Q9NYY8	FAST kinase domain-containing protein 2, mitochondrial OS=Homo sapiens GN=FASTKD2 PE=1 SV=1	6.96335	18	87417700	126377000	257322000	258336000	4736550	23216600	13616300	19934200	1.17167e+08	9.42891e+07	3.44892e+08	1.92743e+08	6.34847e+06	1.73218e+07	1.82501e+07	1.48728e+07	1.81847e+08	1.37562e+08	1.60307e+08	1.83135e+08	1.48722e+07	1.29346e+07	1.08982e+07	1.42376e+07	14.7096	12.8628	12.2273	10.6352
167	FAU	E9PR30|P62861	40S ribosomal protein S30 OS=Homo sapiens GN=FAU PE=1 SV=1|40S ribosomal protein S30 OS=Homo sapiens GN=FAU PE=1 SV=1	7.39599	2	21385300	45703900	18664700	20064200	9862280	26978800	14249100	77744100	3.32668e+07	2.93804e+07	2.90346e+07	1.28981e+07	1.53417e+07	1.73431e+07	2.21658e+07	4.99772e+07	5.1631e+07	4.28642e+07	1.34954e+07	1.22552e+07	3.594e+07	1.29506e+07	1.32364e+07	4.78428e+07	1.01957	0.256155	1.43659	3.30983
168	FBL	P22087	rRNA 2'-O-methyltransferase fibrillarin OS=Homo sapiens GN=FBL PE=1 SV=2	8.02101	12	78420500	149804000	945786000	744704000	3253160	31464600	25096400	38815900	1.15732e+08	1.01508e+08	1.39578e+09	5.04613e+08	4.80099e+06	2.13205e+07	3.7037e+07	2.63018e+07	1.7962e+08	1.48093e+08	6.48766e+08	4.79459e+08	1.1247e+07	1.59206e+07	2.21169e+07	2.51785e+07	29.3335	19.0424	15.9705	9.30199
169	FCF1	G3V1S4|G3V5S9|Q9Y324	Chromosome 14 open reading frame 111, isoform CRA_a OS=Homo sapiens GN=FCF1 PE=1 SV=1|rRNA-processing protein FCF1 homolog OS=Homo sapiens GN=FCF1 PE=1 SV=1|rRNA-processing protein FCF1 homolog OS=Homo sapiens GN=FCF1 PE=2 SV=1	6.02434	2	5119280	12937600	30378400	26058600	456975	4799890	1527520	2091380	7.8693e+06	8.41641e+06	4.66973e+07	1.69521e+07	702456	3.12251e+06	2.34809e+06	1.36052e+06	1.22134e+07	1.2279e+07	2.17051e+07	1.61071e+07	1.6456e+06	2.33166e+06	1.40217e+06	1.30242e+06	15.4796	12.3671	7.42183	5.2662
170	FLNB	O75369|O75369-2|O75369-3|O75369-4|O75369-5|O75369-6|O75369-8|O75369-9	Filamin-B OS=Homo sapiens GN=FLNB PE=1 SV=2|Isoform 2 of Filamin-B OS=Homo sapiens GN=FLNB|Isoform 3 of Filamin-B OS=Homo sapiens GN=FLNB|Isoform 4 of Filamin-B OS=Homo sapiens GN=FLNB|Isoform 5 of Filamin-B OS=Homo sapiens GN=FLNB|Isoform 6 of Filamin-B OS=Homo sapiens GN=FLNB|Isoform 8 of Filamin-B OS=Homo sapiens GN=FLNB|Isoform 9 of Filamin-B OS=Homo sapiens GN=FLNB	5.5209	2	4217090	7111990	8718480	7390790	803293	2990640	2004760	1896580	5.16139e+06	5.81082e+06	1.06707e+07	6.03862e+06	983167	2.44349e+06	2.45367e+06	1.54959e+06	8.01062e+06	8.47763e+06	4.9598e+06	5.7376e+06	2.30321e+06	1.82462e+06	1.46522e+06	1.48341e+06	3.38501	3.86784	3.47803	4.64624
171	FMR1	Q06787|Q06787-3|Q06787-5|Q06787-8|Q06787-9	Synaptic functional regulator FMR1 OS=Homo sapiens GN=FMR1 PE=1 SV=1|Isoform 2 of Synaptic functional regulator FMR1 OS=Homo sapiens GN=FMR1|Isoform 4 of Synaptic functional regulator FMR1 OS=Homo sapiens GN=FMR1|Isoform 8 of Synaptic functional regulator FMR1 OS=Homo sapiens GN=FMR1|Isoform 9 of Synaptic functional regulator FMR1 OS=Homo sapiens GN=FMR1	6.91844	9	65355000	131528000	80675400	75652200	857229	6494650	6328760	9075220	9.53358e+07	9.01656e+07	1.17684e+08	5.18614e+07	1.25047e+06	4.45224e+06	9.232e+06	6.22128e+06	1.47964e+08	1.31546e+08	5.47001e+07	4.92762e+07	2.92941e+06	3.32461e+06	5.51295e+06	5.95559e+06	9.92212	8.27395	50.5099	39.5674
172	FRG1	Q14331	Protein FRG1 OS=Homo sapiens GN=FRG1 PE=1 SV=1	5.50722	2	1211970	3044600	5560170	5179950	149642	2050240	485068	523662	1.88756e+06	1.95488e+06	8.65959e+06	3.32595e+06	233057	1.31642e+06	755461	336234	2.92955e+06	2.85205e+06	4.02502e+06	3.16016e+06	545970	983008	451128	321874	8.92211	9.81801	5.36578	2.90135
173	FTSJ3	Q8IY81	pre-rRNA processing protein FTSJ3 OS=Homo sapiens GN=FTSJ3 PE=1 SV=2	7.4841	23	64976000	131365000	860168000	683347000	6347830	51401500	161051000	153578000	8.90104e+07	9.58941e+07	1.17834e+09	4.98831e+08	8.69587e+06	3.75222e+07	2.20623e+08	1.12109e+08	1.38147e+08	1.39904e+08	5.47698e+08	4.73966e+08	2.03713e+07	2.80188e+07	1.31747e+08	1.07321e+08	4.15721	4.41633	6.78144	4.9932
174	FUBP1	Q96AE4|Q96AE4-2	Far upstream element-binding protein 1 OS=Homo sapiens GN=FUBP1 PE=1 SV=3|Isoform 2 of Far upstream element-binding protein 1 OS=Homo sapiens GN=FUBP1	7.29103	15	374261000	693921000	180754000	172270000	11780900	45832400	18711300	21589100	4.84839e+08	5.35658e+08	2.34159e+08	1.3298e+08	1.52616e+07	3.53794e+07	2.42397e+07	1.66652e+07	7.52484e+08	7.81491e+08	1.08838e+08	1.26351e+08	3.57525e+07	2.64187e+07	1.44749e+07	1.59535e+07	7.5191	7.91998	21.047	29.581
175	FUBP3	Q96I24	Far upstream element-binding protein 3 OS=Homo sapiens GN=FUBP3 PE=1 SV=2	8.42765	33	1331940000	2664280000	931041000	1016550000	52286000	183265000	75140500	99639700	1.7795e+09	1.99419e+09	1.24389e+09	7.60878e+08	6.98552e+07	1.37172e+08	1.00389e+08	7.45794e+07	2.76184e+09	2.9094e+09	5.78166e+08	7.2295e+08	1.63646e+08	1.0243e+08	5.99481e+07	7.13943e+07	9.64444	10.1262	16.8769	28.4037
176	FUS	H3BPE7|P35637|P35637-2	RNA-binding protein FUS OS=Homo sapiens GN=FUS PE=1 SV=1|RNA-binding protein FUS OS=Homo sapiens GN=FUS PE=1 SV=1|Isoform Short of RNA-binding protein FUS OS=Homo sapiens GN=FUS	7.21945	4	130434000	213115000	41816400	37283300	3776410	15433500	4005400	6287350	1.72471e+08	1.61172e+08	5.52932e+07	2.81961e+07	4.99349e+06	1.16718e+07	5.29628e+06	4.75492e+06	2.6768e+08	2.3514e+08	2.57005e+07	2.67906e+07	1.16979e+07	8.71568e+06	3.16271e+06	4.55184e+06	8.12611	5.88566	22.8826	26.9789
177	FXR1	P51114|P51114-2	Fragile X mental retardation syndrome-related protein 1 OS=Homo sapiens GN=FXR1 PE=1 SV=3|Isoform 2 of Fragile X mental retardation syndrome-related protein 1 OS=Homo sapiens GN=FXR1	7.26832	17	198036000	273207000	193187000	200871000	5803710	34796500	12847600	16774100	2.67939e+08	2.0193e+08	2.61378e+08	1.48465e+08	7.85231e+06	2.57184e+07	1.73826e+07	1.23979e+07	4.15849e+08	2.94603e+08	1.2149e+08	1.41065e+08	1.83951e+07	1.92046e+07	1.03801e+07	1.18684e+07	11.7041	11.8858	22.6065	15.3402
178	FXR2	P51116	Fragile X mental retardation syndrome-related protein 2 OS=Homo sapiens GN=FXR2 PE=1 SV=2	6.87825	15	139651000	225547000	166563000	165902000	3699030	23911300	12793800	20132200	1.98052e+08	1.59039e+08	2.36218e+08	1.16982e+08	5.24592e+06	1.68604e+07	1.8144e+07	1.41957e+07	3.07382e+08	2.32027e+08	1.09795e+08	1.1115e+08	1.22893e+07	1.25901e+07	1.08348e+07	1.35894e+07	10.1335	8.17917	25.0121	18.4293
179	FYB	O15117|O15117-2|O15117-3	FYN-binding protein OS=Homo sapiens GN=FYB PE=1 SV=2|Isoform FYB-130 of FYN-binding protein OS=Homo sapiens GN=FYB|Isoform 3 of FYN-binding protein OS=Homo sapiens GN=FYB	5.57161	2	4513180	7980110	4083350	4539980	710570	2070790	347533	245689	5.37549e+06	6.69998e+06	4.86353e+06	3.8117e+06	846335	1.7386e+06	413934	206277	8.34292e+06	9.77485e+06	2.26059e+06	3.62169e+06	1.98266e+06	1.29826e+06	247183	197467	9.1454	18.3407	4.20795	7.52918
180	FYTTD1	Q96QD9|Q96QD9-2	UAP56-interacting factor OS=Homo sapiens GN=FYTTD1 PE=1 SV=3|Isoform 2 of UAP56-interacting factor OS=Homo sapiens GN=FYTTD1	5.89265	4	10327400	24986400	40789200	36043500	1179510	10191300	1972270	1642340	1.45334e+07	1.77552e+07	5.74014e+07	2.56124e+07	1.65989e+06	7.24189e+06	2.77552e+06	1.16704e+06	2.25563e+07	2.59038e+07	2.66804e+07	2.43356e+07	3.88852e+06	5.40772e+06	1.65742e+06	1.1172e+06	16.0976	21.7827	5.80074	4.79015
181	G3BP1	Q13283	Ras GTPase-activating protein-binding protein 1 OS=Homo sapiens GN=G3BP1 PE=1 SV=1	7.72888	14	247138000	524116000	240659000	215681000	11291200	57098000	16236100	20434200	3.37498e+08	3.83792e+08	3.2865e+08	1.57936e+08	1.54196e+07	4.18109e+07	2.21724e+07	1.49632e+07	5.23807e+08	5.59928e+08	1.52758e+08	1.50063e+08	3.61225e+07	3.12213e+07	1.32404e+07	1.43242e+07	11.5373	10.4762	14.5009	17.9342
182	G3BP2	Q9UN86	Ras GTPase-activating protein-binding protein 2 OS=Homo sapiens GN=G3BP2 PE=1 SV=2	7.37098	11	194110000	381340000	242836000	225923000	3931910	27644700	18260500	25290500	2.78191e+08	2.66083e+08	3.48024e+08	1.57639e+08	5.63507e+06	1.92893e+07	2.61703e+07	1.76466e+07	4.31761e+08	3.88198e+08	1.61763e+08	1.49781e+08	1.32009e+07	1.44038e+07	1.56277e+07	1.6893e+07	10.351	8.86649	32.7068	26.951
183	GAPDH	P04406	Glyceraldehyde-3-phosphate dehydrogenase OS=Homo sapiens GN=GAPDH PE=1 SV=3	6.91398	10	64783000	121072000	202429000	75610500	11974100	61360600	84996700	45603800	7.02835e+07	1.11597e+08	2.19616e+08	6.96931e+07	1.29908e+07	5.65584e+07	9.22135e+07	4.20348e+07	1.09082e+08	1.62813e+08	1.02079e+08	6.62191e+07	3.04327e+07	4.22337e+07	5.50659e+07	4.02396e+07	1.85376	1.64562	3.58437	3.85504
184	GAR1	Q9NY12|Q9NY12-2	H/ACA ribonucleoprotein complex subunit 1 OS=Homo sapiens GN=GAR1 PE=1 SV=1|Isoform 2 of H/ACA ribonucleoprotein complex subunit 1 OS=Homo sapiens GN=GAR1	5.99078	3	10670400	23476300	75487100	59294400	0	5201440	1870400	766939	1.00751e+07	2.48634e+07	7.12758e+07	6.27978e+07	NA	5.50876e+06	1.76605e+06	812253	1.56369e+07	3.62741e+07	3.31293e+07	5.96675e+07	NA	4.11354e+06	1.05461e+06	777564	31.4138	76.7364	NA	8.81822
185	GART	P22102	Trifunctional purine biosynthetic protein adenosine-3 OS=Homo sapiens GN=GART PE=1 SV=1	5.61078	3	5973470	12892300	19659800	20290100	900351	4340250	5517750	4026230	7.7265e+06	9.96723e+06	2.54293e+07	1.56866e+07	1.16458e+06	3.35551e+06	7.13704e+06	3.11274e+06	1.19918e+07	1.45416e+07	1.18197e+07	1.49046e+07	2.72818e+06	2.50565e+06	4.26193e+06	2.9798e+06	2.77332	5.00189	4.39551	5.80351
186	GDI2	P50395	Rab GDP dissociation inhibitor beta OS=Homo sapiens GN=GDI2 PE=1 SV=2	6.05963	6	14497200	22679400	35660300	31040700	2718760	7235690	10420400	5205300	1.56137e+07	2.10577e+07	3.84066e+07	2.88211e+07	2.92814e+06	6.7183e+06	1.12229e+07	4.83309e+06	2.42329e+07	3.07219e+07	1.78515e+07	2.73845e+07	6.85957e+06	5.01673e+06	6.70182e+06	4.62668e+06	2.66368	5.91881	3.53271	6.12388
187	GEMIN5	Q8TEQ6	Gem-associated protein 5 OS=Homo sapiens GN=GEMIN5 PE=1 SV=3	5.14507	3	1432420	2260990	3053680	2514980	151049	509762	659758	1121600	1.84141e+06	1.75881e+06	3.92558e+06	1.95638e+06	194177	396540	848135	872485	2.85792e+06	2.56599e+06	1.82463e+06	1.85886e+06	454887	296107	506469	835222	3.60264	2.22559	6.28271	8.66575
188	GIGYF2	Q6Y7W6|Q6Y7W6-4|Q6Y7W6-5	PERQ amino acid-rich with GYF domain-containing protein 2 OS=Homo sapiens GN=GIGYF2 PE=1 SV=1|Isoform 3 of PERQ amino acid-rich with GYF domain-containing protein 2 OS=Homo sapiens GN=GIGYF2|Isoform 4 of PERQ amino acid-rich with GYF domain-containing protein 2 OS=Homo sapiens GN=GIGYF2	6.02754	4	15802200	31322100	32584700	35406900	1871140	10403100	5390230	7021740	2.22769e+07	2.22184e+07	4.59358e+07	2.5116e+07	2.63781e+06	7.37947e+06	7.5988e+06	4.98089e+06	3.45745e+07	3.24153e+07	2.13512e+07	2.3864e+07	6.17945e+06	5.51045e+06	4.53767e+06	4.76817e+06	4.70531	5.00486	5.59507	5.88251
189	GNL2	Q13823	Nucleolar GTP-binding protein 2 OS=Homo sapiens GN=GNL2 PE=1 SV=1	6.8926	7	21769200	47574300	182548000	165561000	2883530	28203800	8665900	8834220	3.16099e+07	3.27636e+07	2.65069e+08	1.14019e+08	4.18702e+06	1.94235e+07	1.25833e+07	6.08397e+06	4.90596e+07	4.78e+07	1.23205e+08	1.08335e+08	9.8087e+06	1.4504e+07	7.5142e+06	5.82414e+06	16.3963	18.6011	5.00164	3.29564
190	GNL3	Q9BVP2|Q9BVP2-2	Guanine nucleotide-binding protein-like 3 OS=Homo sapiens GN=GNL3 PE=1 SV=2|Isoform 2 of Guanine nucleotide-binding protein-like 3 OS=Homo sapiens GN=GNL3	7.19958	19	52134300	113009000	692170000	628997000	2412570	47872100	43473800	49053900	8.36918e+07	7.03969e+07	1.11115e+09	3.91822e+08	3.87293e+06	2.98211e+07	6.9789e+07	3.05573e+07	1.29892e+08	1.02705e+08	5.16467e+08	3.72291e+08	9.07288e+06	2.22682e+07	4.16749e+07	2.92522e+07	12.3927	12.7269	14.3165	4.61217
191	GNL3L	Q9NVN8	Guanine nucleotide-binding protein-like 3-like protein OS=Homo sapiens GN=GNL3L PE=1 SV=1	6.39147	6	22801300	56937400	155736000	153021000	983215	19180600	8589790	9077380	3.72356e+07	3.48657e+07	2.54324e+08	9.37027e+07	1.60564e+06	1.17453e+07	1.40275e+07	5.55855e+06	5.77908e+07	5.08669e+07	1.18211e+08	8.90318e+07	3.76143e+06	8.77051e+06	8.37663e+06	5.32116e+06	14.112	16.7317	15.364	5.79976
192	GP2	P55259|P55259-3	Pancreatic secretory granule membrane major glycoprotein GP2 OS=Homo sapiens GN=GP2 PE=2 SV=3|Isoform Alpha of Pancreatic secretory granule membrane major glycoprotein GP2 OS=Homo sapiens GN=GP2	5.95175	2	14311500	31379400	8733200	9262040	3187200	13124400	3826780	8331750	2.09203e+07	2.14665e+07	1.27661e+07	6.33612e+06	4.659e+06	8.97834e+06	5.59393e+06	5.69971e+06	3.2469e+07	3.13183e+07	5.93372e+06	6.02028e+06	1.09144e+07	6.70437e+06	3.34045e+06	5.45629e+06	1.77632	1.10336	2.97488	4.67132
193	GPATCH4	A0A0A0MRK1|E9PAV9|Q5T3I0|Q5T3I0-3	G patch domain-containing protein 4 OS=Homo sapiens GN=GPATCH4 PE=1 SV=1|G patch domain-containing protein 4 OS=Homo sapiens GN=GPATCH4 PE=1 SV=1|G patch domain-containing protein 4 OS=Homo sapiens GN=GPATCH4 PE=1 SV=2|Isoform 3 of G patch domain-containing protein 4 OS=Homo sapiens GN=GPATCH4	5.78528	3	5250240	9671990	28633700	26721900	663697	3445630	3845920	2938330	6.67413e+06	7.60852e+06	3.63993e+07	2.10209e+07	843695	2.71052e+06	4.88895e+06	2.31145e+06	1.03585e+07	1.11003e+07	1.69186e+07	1.99731e+07	1.97648e+06	2.02402e+06	2.91947e+06	2.21273e+06	5.79508	9.02642	5.24087	5.48431
194	GRSF1	F5H5I6|Q12849	G-rich sequence factor 1 OS=Homo sapiens GN=GRSF1 PE=1 SV=2|G-rich sequence factor 1 OS=Homo sapiens GN=GRSF1 PE=1 SV=3	7.82379	18	433975000	897229000	228886000	225116000	11825800	46667800	15068700	18939400	5.79332e+08	6.7211e+08	3.0555e+08	1.68633e+08	1.57868e+07	3.49586e+07	2.01159e+07	1.41874e+07	8.99141e+08	9.80566e+08	1.42021e+08	1.60227e+08	3.69827e+07	2.61045e+07	1.20123e+07	1.35815e+07	11.8229	11.7975	24.3124	37.563
195	GRWD1	Q9BQ67	Glutamate-rich WD repeat-containing protein 1 OS=Homo sapiens GN=GRWD1 PE=1 SV=1	5.98283	3	5171130	13613400	40131800	40293800	127174	2288670	2522910	2409490	8.33207e+06	8.44888e+06	6.4663e+07	2.50075e+07	204911	1.42042e+06	4.06508e+06	1.4954e+06	1.29316e+07	1.23264e+07	3.00557e+07	2.3761e+07	480033	1.06066e+06	2.42749e+06	1.43154e+06	12.3814	16.5982	26.939	11.6214
196	GSDMA	J3KRG2|Q96QA5	Gasdermin-A (Fragment) OS=Homo sapiens GN=GSDMA PE=1 SV=7|Gasdermin-A OS=Homo sapiens GN=GSDMA PE=1 SV=4	5.33165	2	3003370	1433420	1086050	784587	91878	999543	830191	3329900	4.21487e+06	1.02141e+06	1.52414e+06	559070	128940	712240	1.16507e+06	2.37277e+06	6.5416e+06	1.49017e+06	708427	531202	302059	531849	695730	2.27144e+06	1.01825	0.233861	21.6567	2.80186
[truncated: 511 more rows]
