# Supplementary material for: Discovery of RNA-binding proteins and characterization of their dynamic responses by enhanced RNA interactome capture
Source: Nat Commun. 2018 Oct 23;9:4408. doi: 10.1038/s41467-018-06557-8 (PMC6199288; doi:10.1038/s41467-018-06557-8)
Supplement: Supplementary file 4 — Supplementary Data 2 [file 41467_2018_6557_MOESM4_ESM.xlsx]

## Sheet: Content
Sheet name	Content (Data correspond to two biologically independent experiments. p-value/FDR by moderated t-test).
eRIC-RIC_hits	Log2-fold change (FC) in DMOG- vs vehicle-treated and irradiated samples of the DMOG-responsive proteins (hits) detected by eRIC and/or RIC. Hits were defined as those proteins with FDR < 0.05 and consistent FC ≥ 10% in each replicate. The terms Reader and Repelled refer to the type of interaction with m6A the proteins were shown to display by Edupuganti RR et al.21 and Arguello AE et al.20.
eRIC_DMSO(+UV_vs_-UV)	Log2-fold change (FC) in crosslinked (+UV) over non-crosslinked (-UV) samples of the proteins identified by eRIC in Jurkat cells incubated with DMSO (vehicle) for 6 h. Hits: FDR < 0.05 and FC ≥ 2.
eRIC_DMOG(+UV_vs_-UV)	Log2-fold change (FC) in crosslinked (+UV) over non-crosslinked (-UV) samples of the proteins identified by eRIC in Jurkat cells incubated with DMOG for 6 h. Hits: FDR < 0.05 and FC ≥ 2.
eRIC_+UV(DMOG_vs_DMSO)	Log2-fold change (FC) in DMOG- vs vehicle-treated and irradiated samples of the proteins detected by eRIC. Hits were defined as those proteins with FDR < 0.05 and consistent FC ≥ 10% in each replicate.
RIC_DMSO(+UV_vs_-UV)	Log2-fold change (FC) in crosslinked (+UV) over non-crosslinked (-UV) samples of the proteins identified by RIC in Jurkat cells incubated with DMSO (vehicle) for 6 h. Hits: FDR < 0.05 and FC ≥ 2.
RIC_DMOG(+UV_vs_-UV)	Log2-fold change (FC) in crosslinked (+UV) over non-crosslinked (-UV) samples of the proteins identified by RIC in Jurkat cells incubated with DMOG for 6 h. Hits: FDR < 0.05 and FC ≥ 2.
RIC_+UV(DMOG_vs_DMSO)	Log2-fold change (FC) in DMOG- vs vehicle-treated and irradiated samples of the proteins detected by RIC. Hits were defined as those proteins with FDR < 0.05 and consistent FC ≥ 10% in each replicate.
Full dataset	Top3, qupm, signal sum, batch cleaned signal sum, and normalized signal sum of all proteins detected by eRIC or RIC

## Sheet: eRIC-RIC_hits
Protein	Description	eRIC_+UV(DMOG/DMSO)			RIC_+UV(DMOG/DMSO)			Edupuganti et al.	Arguello et al.
		log2-FC	FDR	hit annotation	log2-FC	FDR	hit annotation
TSN	translin	1.04488	2.01808e-14	hit	0.922597	0.00222001	hit	-	-
TNPO1	transportin 1	0.870041	2.43439e-10	hit	1.1348	0.00386108	hit	-	-
ARPP21	cAMP regulated phosphoprotein 21kDa	0.846782	2.01808e-14	hit	0.978603	0.000328532	hit	-	-
CHERP	calcium homeostasis endoplasmic reticulum protein	0.708655	0.000159704	hit	0.370159	0.85135	no hit	-	-
RBM12	RNA binding motif protein 12	0.619283	2.02631e-08	hit	0.119828	0.91621	no hit	-	-
CPSF6	cleavage and polyadenylation specific factor 6	0.590142	2.97552e-09	hit	0.235122	0.826585	no hit	Reader	Repelled
THRAP3	thyroid hormone receptor associated protein 3	0.490892	1.59218e-07	hit	0.556692	0.072565	no hit	-	-
PRMT1	protein arginine methyltransferase 1	0.449944	0.00292481	hit	0.517599	0.547848	no hit	-	-
R3HDM2	R3H domain containing 2	0.397237	3.78118e-06	hit	0.712931	0.0024076	hit	-	-
SRSF1	serine/arginine-rich splicing factor 1	0.356777	0.0223265	hit	-0.143085	0.915001	no hit	Repelled	Repelled
TRA2A	transformer 2 alpha homolog (Drosophila)	0.351	0.0222371	hit	-0.0318082	0.942318	no hit	-	-
TRIM25	tripartite motif containing 25	0.339012	0.0137198	hit	0.896899	0.00707929	hit	-	-
TACO1	translational activator of mitochondrially encoded cytochrome c oxidase I	0.338778	3.34275e-05	hit	0.495615	0.0433355	hit	-	-
ILF2	interleukin enhancer binding factor 2	0.317435	0.00214911	hit	0.185655	0.860106	no hit	-	Repelled
YTHDF3	YTH N(6)-methyladenosine RNA binding protein 3	0.308333	0.0131556	hit	0.394169	0.567783	no hit	Reader	Reader
SRSF7	serine/arginine-rich splicing factor 7	0.307522	0.0428922	hit	0.00142376	0.947307	no hit	-	Reader
SRSF4	serine/arginine-rich splicing factor 4	0.306246	0.0441686	hit	0.114052	0.921832	no hit	Repelled	Repelled
PCBP1	poly(rC) binding protein 1	0.303551	0.0398334	hit	0.100968	0.925059	no hit	-	-
PUF60	poly(U) binding splicing factor 60KDa	0.263278	0.0418189	hit	0.117545	0.913783	no hit	-	Reader/Repelled
SF3B2	splicing factor 3b subunit 2	0.227412	0.0236888	hit	-0.0463634	0.934435	no hit	-	Repelled
USP10	ubiquitin specific peptidase 10	-0.221051	0.0402117	hit	-0.100984	0.912306	no hit	Repelled	Repelled
EZR	ezrin	-0.240171	0.0352244	hit	-0.222157	0.818001	no hit	-	-
PUM1	pumilio RNA binding family member 1	-0.265679	0.00452315	hit	-0.0649616	0.927299	no hit	-	-
EIF4A3	eukaryotic translation initiation factor 4A3	-0.266558	0.0236802	hit	-0.251162	0.796395	no hit	-	-
RACK1	receptor for activated C kinase 1	-0.293714	0.0130117	hit	-0.141841	0.89982	no hit	-	-
G3BP1	G3BP stress granule assembly factor 1	-0.295284	0.00232453	hit	-0.154302	0.877634	no hit	Repelled	Repelled
FXR1	FMR1 autosomal homolog 1	-0.310685	0.000590785	hit	0.0474594	0.934202	no hit	Reader	-
TRNAU1AP	tRNA selenocysteine 1 associated protein 1	-0.342834	3.81616e-05	hit	-0.114853	0.898239	no hit	-	-
LRPPRC	leucine rich pentatricopeptide repeat containing	-0.355969	4.43206e-05	hit	-0.299013	0.605394	no hit	-	Reader
FXR2	FMR1 autosomal homolog 2	-0.365233	0.00150973	hit	-0.154126	0.896694	no hit	Reader	-
G3BP2	G3BP stress granule assembly factor 2	-0.366163	0.021468	hit	-0.198311	0.894983	no hit	Repelled	Repelled
CAPRIN1	cell cycle associated protein 1	-0.368752	0.000155445	hit	-0.00616965	0.946226	no hit	Repelled	Repelled
BZW1	basic leucine zipper and W2 domains 1	-0.370931	5.39698e-05	hit	-0.0350537	0.938692	no hit	-	-
DDX39B	DEAD-box helicase 39B	-0.371513	0.000691021	hit	-0.208425	0.854203	no hit	-	-
PPIL4	peptidylprolyl isomerase like 4	-0.37612	0.00601778	hit	-0.147995	0.90903	no hit	-	-
TBRG4	transforming growth factor beta regulator 4	-0.380632	0.000106895	hit	-0.326644	0.625574	no hit	-	-
SPTBN1	spectrin beta, non-erythrocytic 1	-0.390861	0.0301763	hit	-0.282209	0.866207	no hit	-	-
UPF1	UPF1 regulator of nonsense transcripts homolog (yeast)	-0.413484	8.54164e-06	hit	-0.889319	0.000370609	hit	-	-
BZW2	basic leucine zipper and W2 domains 2	-0.414239	0.025757	hit	-0.0842738	0.934651	no hit	-	-
EIF4G2	eukaryotic translation initiation factor 4 gamma 2	-0.414887	0.000561753	hit	-0.175725	0.890541	no hit	-	-
SARNP	SAP domain containing ribonucleoprotein	-0.456301	0.000387309	hit	-0.00334471	0.946995	no hit	-	-
MRPL1	mitochondrial ribosomal protein L1	-0.466668	0.000633216	hit	-0.202064	0.889148	no hit	-	-
EIF3D	eukaryotic translation initiation factor 3 subunit D	-0.487975	0.000130289	hit	-0.791962	0.0351402	hit	-	-
PPIE	peptidylprolyl isomerase E	-0.496727	2.24172e-05	hit	-0.262842	0.825765	no hit	-	-
RPL30	ribosomal protein L30	-0.521076	0.00100774	hit	0.0379522	0.942071	no hit	-	Repelled
SUPT6H	SPT6 homolog, histone chaperone	-0.532484	0.000418567	hit	-0.370181	0.788983	no hit	-	-
SERBP1	SERPINE1 mRNA binding protein 1	-0.54686	8.77115e-05	hit	-0.0456663	0.94007	no hit	-	-
HDLBP	high density lipoprotein binding protein	-0.614983	4.79013e-11	hit	-0.452163	0.296515	no hit	-	Repelled
MRPL39	mitochondrial ribosomal protein L39	-0.646608	0.0452646	hit	-0.610324	0.822346	no hit	-	-
SLIRP	SRA stem-loop interacting RNA binding protein	-0.650886	9.26967e-08	hit	0.0516924	0.938087	no hit	-	-
ETF1	eukaryotic translation termination factor 1	-0.657576	9.05899e-11	hit	-0.148391	0.89905	no hit	-	-
PUS1	pseudouridylate synthase 1	-0.698654	2.83196e-08	hit	-0.744224	0.0806714	no hit	-	-
DDX3X	DEAD-box helicase 3, X-linked	-0.713381	3.28443e-12	hit	-0.536034	0.209921	no hit	-	-
FASTKD2	FAST kinase domains 2	-0.758955	2.89595e-10	hit	-1.00219	0.00364033	hit	-	-
EIF4A2	eukaryotic translation initiation factor 4A2	-0.783848	8.43532e-11	hit	-0.262931	0.847377	no hit	-	-
PNPT1	polyribonucleotide nucleotidyltransferase 1	-0.838519	3.96571e-09	hit	-1.21308	0.00275795	hit	-	-
EIF4A1	eukaryotic translation initiation factor 4A1	-1.07275	2.01808e-14	hit	-0.858558	0.00236068	hit	-	Repelled
EIF4H	eukaryotic translation initiation factor 4H	-1.21976	2.01808e-14	hit	-1.09991	0.00313234	hit	-	-
EIF4B	eukaryotic translation initiation factor 4B	-1.23116	2.01808e-14	hit	-0.896539	0.00214775	hit	-	-
EIF3G	eukaryotic translation initiation factor 3 subunit G	-1.35593	2.01808e-14	hit	-0.826782	0.00370287	hit	-	-
GRSF1	G-rich RNA sequence binding factor 1	-1.48218	2.01808e-14	hit	-0.851089	0.0127076	hit	-	-
TRANK1	tetratricopeptide repeat and ankyrin repeat containing 1	0.0191328	0.867409	no hit	0.868092	0.0354651	hit	-	-
PHRF1	PHD and ring finger domains 1	0.106253	0.563761	no hit	0.812094	0.000994246	hit	-	-
R3HDM1	R3H domain containing 1	0.246758	0.114038	no hit	0.735395	0.0426016	hit	-	-
TOP3B	topoisomerase (DNA) III beta	0.0512435	0.774384	no hit	0.686767	0.00173059	hit	-	-
KRR1	KRR1, small subunit (SSU) processome component, homolog (yeast)	-0.0203406	0.859662	no hit	0.630143	0.0395927	hit	-	-
LARP1	La ribonucleoprotein domain family member 1	0.0585417	0.76527	no hit	0.595303	0.0174671	hit	-	-
MKI67	marker of proliferation Ki-67	0.0264794	0.849069	no hit	0.591844	0.0417382	hit	-	-
RPS9	ribosomal protein S9	-0.0239758	0.844524	no hit	-0.50001	0.0337857	hit	-	-
TCOF1	treacle ribosome biogenesis factor 1	-0.0406588	0.807501	no hit	-0.531808	0.025306	hit	-	-
NGDN	neuroguidin	0.0649471	0.740314	no hit	-0.531835	0.0396448	hit	-	-
DHX16	DEAH-box helicase 16	0.0547429	0.779509	no hit	-0.580809	0.0252004	hit	-	-
H2AFY	H2A histone family member Y	0.0418059	0.822275	no hit	-0.604505	0.0379813	hit	-	-
RPS4X	ribosomal protein S4, X-linked	0.0517356	0.803752	no hit	-0.645279	0.0284887	hit	-	Repelled
UTP20	UTP20, small subunit processome component	0.0612679	0.777618	no hit	-0.712074	0.00848005	hit	-	-
RPS23	ribosomal protein S23	0.0266755	0.84717	no hit	-0.732003	0.00344563	hit	-	-
EIF3CL|EIF3C	eukaryotic translation initiation factor 3 subunit C	0.00372538	0.878632	no hit	-0.733006	0.00656228	hit	-	-
POLRMT	polymerase (RNA) mitochondrial	0.0548098	0.782369	no hit	-0.788395	0.00137598	hit	-	-
SUPT5H	SPT5 homolog, DSIF elongation factor subunit	-0.150118	0.483289	no hit	-0.793009	0.0140179	hit	-	-
DDX28	DEAD-box helicase 28	-0.0604148	0.781293	no hit	-0.81199	0.00229469	hit	-	-
ZNFX1	zinc finger, NFX1-type containing 1	-0.139257	0.479837	no hit	-0.858923	0.00237486	hit	-	-
EIF3A	eukaryotic translation initiation factor 3 subunit A	-0.0999092	0.590201	no hit	-1.09363	5.77391e-07	hit	-	-
RTCB	RNA 2',3'-cyclic phosphate and 5'-OH ligase	-0.290704	0.0549048	no hit	-1.26885	0.000111488	hit	-	-

## Sheet: eRIC_DMSO(+UV_vs_-UV)
gene_name	protein_id	description	qupm	log2-FC	p-value	FDR	hit annotation
TRNAU1AP	Q9NX07	tRNA selenocysteine 1-associated protein 1 OS=Homo sapiens GN=TRNAU1AP PE=1 SV=1	6	6.24916	9.87268e-12	7.09577e-09	hit
SYNCRIP	O60506|O60506-3	Heterogeneous nuclear ribonucleoprotein Q OS=Homo sapiens GN=SYNCRIP PE=1 SV=2|Isoform 3 of Heterogeneous nuclear ribonucleoprotein Q OS=Homo sapiens GN=SYNCRIP	27	5.47348	2.75801e-11	7.09577e-09	hit
HNRNPR	O43390	Heterogeneous nuclear ribonucleoprotein R OS=Homo sapiens GN=HNRNPR PE=1 SV=1	24	5.00229	2.95247e-11	7.09577e-09	hit
LRPPRC	P42704	Leucine-rich PPR motif-containing protein, mitochondrial OS=Homo sapiens GN=LRPPRC PE=1 SV=3	83	5.33967	8.9187e-11	1.6076e-08	hit
FXR1	P51114|P51114-2	Fragile X mental retardation syndrome-related protein 1 OS=Homo sapiens GN=FXR1 PE=1 SV=3|Isoform 2 of Fragile X mental retardation syndrome-related protein 1 OS=Homo sapiens GN=FXR1	26	5.23322	1.21026e-10	1.74519e-08	hit
PUM1	Q14671|Q5T1Z4	Pumilio homolog 1 OS=Homo sapiens GN=PUM1 PE=1 SV=3|Pumilio homolog 1 OS=Homo sapiens GN=PUM1 PE=1 SV=1	34	5.03285	1.57134e-10	1.88822e-08	hit
API5	Q9BZZ5-2	Isoform 2 of Apoptosis inhibitor 5 OS=Homo sapiens GN=API5	19	5.50169	2.41226e-10	2.19267e-08	hit
CAPRIN1	Q14444	Caprin-1 OS=Homo sapiens GN=CAPRIN1 PE=1 SV=2	13	5.36238	2.56844e-10	2.19267e-08	hit
CSDE1	O75534	Cold shock domain-containing protein E1 OS=Homo sapiens GN=CSDE1 PE=1 SV=2	55	5.46995	2.97832e-10	2.19267e-08	hit
EIF3G	K7ER90|O75821	Eukaryotic translation initiation factor 3 subunit G (Fragment) OS=Homo sapiens GN=EIF3G PE=1 SV=1|Eukaryotic translation initiation factor 3 subunit G OS=Homo sapiens GN=EIF3G PE=1 SV=2	16	5.80417	3.18467e-10	2.19267e-08	hit
CELF1	F5H4Y5|G5EA30|Q92879-3	CUGBP Elav-like family member 1 (Fragment) OS=Homo sapiens GN=CELF1 PE=1 SV=7|CUG triplet repeat, RNA binding protein 1, isoform CRA_c OS=Homo sapiens GN=CELF1 PE=1 SV=1|Isoform 3 of CUGBP Elav-like family member 1 OS=Homo sapiens GN=CELF1	15	4.93917	3.9311e-10	2.19267e-08	hit
SRSF6	Q13247|Q13247-3	Serine/arginine-rich splicing factor 6 OS=Homo sapiens GN=SRSF6 PE=1 SV=2|Isoform SRP55-3 of Serine/arginine-rich splicing factor 6 OS=Homo sapiens GN=SRSF6	12	5.7242	3.97951e-10	2.19267e-08	hit
HNRNPH1	D6RAM1|D6RIT2|E5RJ94|G8JLB6|P31943	Heterogeneous nuclear ribonucleoprotein H (Fragment) OS=Homo sapiens GN=HNRNPH1 PE=1 SV=1|Heterogeneous nuclear ribonucleoprotein H (Fragment) OS=Homo sapiens GN=HNRNPH1 PE=1 SV=1|Heterogeneous nuclear ribonucleoprotein H (Fragment) OS=Homo sapiens GN=HNRNPH1 PE=1 SV=1|Heterogeneous nuclear ribonucleoprotein H OS=Homo sapiens GN=HNRNPH1 PE=1 SV=1|Heterogeneous nuclear ribonucleoprotein H OS=Homo …	14	5.82472	4.16484e-10	2.19267e-08	hit
HNRNPA3	P51991|P51991-2	Heterogeneous nuclear ribonucleoprotein A3 OS=Homo sapiens GN=HNRNPA3 PE=1 SV=2|Isoform 2 of Heterogeneous nuclear ribonucleoprotein A3 OS=Homo sapiens GN=HNRNPA3	24	5.28443	4.25762e-10	2.19267e-08	hit
EIF4B	E7EX17	Eukaryotic translation initiation factor 4B OS=Homo sapiens GN=EIF4B PE=1 SV=1	39	5.62929	5.2132e-10	2.50581e-08	hit
PUF60	Q9UHX1-6	Isoform 6 of Poly(U)-binding-splicing factor PUF60 OS=Homo sapiens GN=PUF60	23	5.55263	6.30319e-10	2.54905e-08	hit
R3HDM2	A0A0U1RRA6|B5MCG9|B5MCU0|Q9Y2K5	R3H domain-containing protein 2 OS=Homo sapiens GN=R3HDM2 PE=1 SV=1|R3H domain-containing protein 2 OS=Homo sapiens GN=R3HDM2 PE=1 SV=2|R3H domain-containing protein 2 OS=Homo sapiens GN=R3HDM2 PE=1 SV=1|R3H domain-containing protein 2 OS=Homo sapiens GN=R3HDM2 PE=1 SV=3	8	4.48704	6.33702e-10	2.54905e-08	hit
AKAP8	O43823	A-kinase anchor protein 8 OS=Homo sapiens GN=AKAP8 PE=1 SV=1	8	4.621	6.38198e-10	2.54905e-08	hit
SRSF2	Q01130	Serine/arginine-rich splicing factor 2 OS=Homo sapiens GN=SRSF2 PE=1 SV=4	9	5.35297	7.23132e-10	2.54905e-08	hit
CSTF2T	Q9H0L4	Cleavage stimulation factor subunit 2 tau variant OS=Homo sapiens GN=CSTF2T PE=1 SV=1	5	4.77763	7.50638e-10	2.54905e-08	hit
HNRNPA2B1	P22626	Heterogeneous nuclear ribonucleoproteins A2/B1 OS=Homo sapiens GN=HNRNPA2B1 PE=1 SV=2	20	5.70561	8.1419e-10	2.54905e-08	hit
G3BP1	Q13283	Ras GTPase-activating protein-binding protein 1 OS=Homo sapiens GN=G3BP1 PE=1 SV=1	14	4.5583	8.31606e-10	2.54905e-08	hit
SRSF10	O75494|O75494-2|O75494-3|O75494-4|O75494-5|O75494-6|Q5JRI1	Serine/arginine-rich splicing factor 10 OS=Homo sapiens GN=SRSF10 PE=1 SV=1|Isoform 2 of Serine/arginine-rich splicing factor 10 OS=Homo sapiens GN=SRSF10|Isoform 3 of Serine/arginine-rich splicing factor 10 OS=Homo sapiens GN=SRSF10|Isoform 4 of Serine/arginine-rich splicing factor 10 OS=Homo sapiens GN=SRSF10|Isoform 5 of Serine/arginine-rich splicing factor 10 OS=Homo sapiens GN=SRSF10|Isoform…	9	4.77285	8.36065e-10	2.54905e-08	hit
HDLBP	A0A024R4E5	High density lipoprotein binding protein (Vigilin), isoform CRA_a OS=Homo sapiens GN=HDLBP PE=1 SV=1	54	4.97779	8.48505e-10	2.54905e-08	hit
PURB	Q96QR8	Transcriptional activator protein Pur-beta OS=Homo sapiens GN=PURB PE=1 SV=3	6	4.70513	1.0213e-09	2.6289e-08	hit
MYEF2	A0A0A0MR39|Q9P2K5-3	Myelin expression factor 2 OS=Homo sapiens GN=MYEF2 PE=1 SV=1|Isoform 3 of Myelin expression factor 2 OS=Homo sapiens GN=MYEF2	24	5.06558	1.05027e-09	2.6289e-08	hit
HNRNPLL|HNRPLL	B7WPG3|C9IYN3|D6W592|Q8WVV9|Q8WVV9-4|Q8WVV9-5	Heterogeneous nuclear ribonucleoprotein L-like OS=Homo sapiens GN=HNRNPLL PE=1 SV=1|Heterogeneous nuclear ribonucleoprotein L-like OS=Homo sapiens GN=HNRNPLL PE=1 SV=2|Heterogeneous nuclear ribonucleoprotein L-like OS=Homo sapiens GN=HNRPLL PE=1 SV=1|Heterogeneous nuclear ribonucleoprotein L-like OS=Homo sapiens GN=HNRNPLL PE=1 SV=1|Isoform 4 of Heterogeneous nuclear ribonucleoprotein L-like OS=H…	12	4.12144	1.08193e-09	2.6289e-08	hit
RBM12B	Q8IXT5	RNA-binding protein 12B OS=Homo sapiens GN=RBM12B PE=1 SV=2	28	4.93507	1.1177e-09	2.6289e-08	hit
PSPC1	Q8WXF1	Paraspeckle component 1 OS=Homo sapiens GN=PSPC1 PE=1 SV=1	17	5.79234	1.12655e-09	2.6289e-08	hit
CELF2	A0A0J9YXJ0|E9PC62	CUGBP Elav-like family member 2 OS=Homo sapiens GN=CELF2 PE=1 SV=1|CUGBP Elav-like family member 2 OS=Homo sapiens GN=CELF2 PE=1 SV=1	14	5.1309	1.19442e-09	2.6289e-08	hit
HNRNPM	M0QZM1|M0R019|P52272|P52272-2	Heterogeneous nuclear ribonucleoprotein M (Fragment) OS=Homo sapiens GN=HNRNPM PE=1 SV=1|Heterogeneous nuclear ribonucleoprotein M (Fragment) OS=Homo sapiens GN=HNRNPM PE=1 SV=7|Heterogeneous nuclear ribonucleoprotein M OS=Homo sapiens GN=HNRNPM PE=1 SV=3|Isoform 2 of Heterogeneous nuclear ribonucleoprotein M OS=Homo sapiens GN=HNRNPM	56	4.94636	1.20061e-09	2.6289e-08	hit
DDX5	J3KTA4|P17844|P17844-2	Probable ATP-dependent RNA helicase DDX5 OS=Homo sapiens GN=DDX5 PE=1 SV=1|Probable ATP-dependent RNA helicase DDX5 OS=Homo sapiens GN=DDX5 PE=1 SV=1|Isoform 2 of Probable ATP-dependent RNA helicase DDX5 OS=Homo sapiens GN=DDX5	22	4.89052	1.2306e-09	2.6289e-08	hit
DDX3X	A0A0D9SF53|A0A0D9SFB3|A0A0D9SG12|O00571	ATP-dependent RNA helicase DDX3X OS=Homo sapiens GN=DDX3X PE=1 SV=1|ATP-dependent RNA helicase DDX3X OS=Homo sapiens GN=DDX3X PE=1 SV=1|ATP-dependent RNA helicase DDX3X OS=Homo sapiens GN=DDX3X PE=1 SV=1|ATP-dependent RNA helicase DDX3X OS=Homo sapiens GN=DDX3X PE=1 SV=3	10	5.29762	1.23461e-09	2.6289e-08	hit
FMR1	Q06787-5|Q06787-8	Isoform 4 of Synaptic functional regulator FMR1 OS=Homo sapiens GN=FMR1|Isoform 8 of Synaptic functional regulator FMR1 OS=Homo sapiens GN=FMR1	19	4.44031	1.28573e-09	2.6289e-08	hit
HNRNPL	P14866	Heterogeneous nuclear ribonucleoprotein L OS=Homo sapiens GN=HNRNPL PE=1 SV=2	20	5.40215	1.30177e-09	2.6289e-08	hit
HNRNPH3	P31942|P31942-2	Heterogeneous nuclear ribonucleoprotein H3 OS=Homo sapiens GN=HNRNPH3 PE=1 SV=2|Isoform 2 of Heterogeneous nuclear ribonucleoprotein H3 OS=Homo sapiens GN=HNRNPH3	16	5.69251	1.33921e-09	2.6289e-08	hit
GRSF1	F5H5I6|Q12849	G-rich sequence factor 1 OS=Homo sapiens GN=GRSF1 PE=1 SV=2|G-rich sequence factor 1 OS=Homo sapiens GN=GRSF1 PE=1 SV=3	17	5.78075	1.36354e-09	2.6289e-08	hit
ELAVL1	Q15717	ELAV-like protein 1 OS=Homo sapiens GN=ELAVL1 PE=1 SV=2	16	5.84068	1.38555e-09	2.6289e-08	hit
AKAP1	Q92667	A-kinase anchor protein 1, mitochondrial OS=Homo sapiens GN=AKAP1 PE=1 SV=1	16	3.98682	1.44588e-09	2.67302e-08	hit
BZW1	Q7L1Q6|Q7L1Q6-2|Q7L1Q6-3|Q7L1Q6-4	Basic leucine zipper and W2 domain-containing protein 1 OS=Homo sapiens GN=BZW1 PE=1 SV=1|Isoform 2 of Basic leucine zipper and W2 domain-containing protein 1 OS=Homo sapiens GN=BZW1|Isoform 3 of Basic leucine zipper and W2 domain-containing protein 1 OS=Homo sapiens GN=BZW1|Isoform 4 of Basic leucine zipper and W2 domain-containing protein 1 OS=Homo sapiens GN=BZW1	7	4.31161	1.55068e-09	2.70828e-08	hit
FUBP3	Q96I24	Far upstream element-binding protein 3 OS=Homo sapiens GN=FUBP3 PE=1 SV=2	37	5.08016	1.57747e-09	2.70828e-08	hit
USP10	Q14694|Q14694-2|Q14694-3	Ubiquitin carboxyl-terminal hydrolase 10 OS=Homo sapiens GN=USP10 PE=1 SV=2|Isoform 2 of Ubiquitin carboxyl-terminal hydrolase 10 OS=Homo sapiens GN=USP10|Isoform 3 of Ubiquitin carboxyl-terminal hydrolase 10 OS=Homo sapiens GN=USP10	16	4.25566	1.57764e-09	2.70828e-08	hit
TACO1	Q9BSH4	Translational activator of cytochrome c oxidase 1 OS=Homo sapiens GN=TACO1 PE=1 SV=1	2	3.81873	1.66689e-09	2.79494e-08	hit
EIF4A1	P60842	Eukaryotic initiation factor 4A-I OS=Homo sapiens GN=EIF4A1 PE=1 SV=1	8	4.88915	1.77521e-09	2.90892e-08	hit
EIF4G3	A0A0U1RQK7	Eukaryotic translation initiation factor 4 gamma 3 OS=Homo sapiens GN=EIF4G3 PE=1 SV=1	22	3.78212	1.96294e-09	3.14506e-08	hit
ARPP21	Q9UBL0	cAMP-regulated phosphoprotein 21 OS=Homo sapiens GN=ARPP21 PE=1 SV=2	17	4.7013	2.02478e-09	3.17362e-08	hit
PPIE	E9PEQ6|Q9UNP9	Peptidyl-prolyl cis-trans isomerase OS=Homo sapiens GN=PPIE PE=1 SV=1|Peptidyl-prolyl cis-trans isomerase E OS=Homo sapiens GN=PPIE PE=1 SV=1	3	5.38241	2.09268e-09	3.21027e-08	hit
SRSF4	Q08170	Serine/arginine-rich splicing factor 4 OS=Homo sapiens GN=SRSF4 PE=1 SV=2	13	5.76788	2.31227e-09	3.47322e-08	hit
ETF1	B7Z7P8|P62495|P62495-2	Eukaryotic peptide chain release factor subunit 1 OS=Homo sapiens GN=ETF1 PE=1 SV=1|Eukaryotic peptide chain release factor subunit 1 OS=Homo sapiens GN=ETF1 PE=1 SV=3|Isoform 2 of Eukaryotic peptide chain release factor subunit 1 OS=Homo sapiens GN=ETF1	7	4.89366	2.4643e-09	3.62604e-08	hit
SRSF7	A0A0B4J1Z1|C9JAB2|Q16629|Q16629-2|Q16629-3|Q16629-4	Serine/arginine-rich-splicing factor 7 OS=Homo sapiens GN=SRSF7 PE=1 SV=1|Serine/arginine-rich-splicing factor 7 OS=Homo sapiens GN=SRSF7 PE=1 SV=1|Serine/arginine-rich splicing factor 7 OS=Homo sapiens GN=SRSF7 PE=1 SV=1|Isoform 2 of Serine/arginine-rich splicing factor 7 OS=Homo sapiens GN=SRSF7|Isoform 3 of Serine/arginine-rich splicing factor 7 OS=Homo sapiens GN=SRSF7|Isoform 4 of Serine/arg…	10	5.70038	2.61504e-09	3.68466e-08	hit
IGF2BP1	Q9NZI8	Insulin-like growth factor 2 mRNA-binding protein 1 OS=Homo sapiens GN=IGF2BP1 PE=1 SV=2	27	4.04552	2.69609e-09	3.68466e-08	hit
NONO	Q15233	Non-POU domain-containing octamer-binding protein OS=Homo sapiens GN=NONO PE=1 SV=4	22	5.49496	2.707e-09	3.68466e-08	hit
RBM45	Q8IUH3|Q8IUH3-3	RNA-binding protein 45 OS=Homo sapiens GN=RBM45 PE=1 SV=1|Isoform 3 of RNA-binding protein 45 OS=Homo sapiens GN=RBM45	6	4.79089	2.70856e-09	3.68466e-08	hit
HNRNPDL	A0A087WUK2|O14979-3	Heterogeneous nuclear ribonucleoprotein D-like OS=Homo sapiens GN=HNRNPDL PE=1 SV=1|Isoform 3 of Heterogeneous nuclear ribonucleoprotein D-like OS=Homo sapiens GN=HNRNPDL	17	5.75578	2.77507e-09	3.68913e-08	hit
RBM10	A0A0A0MR66	RNA binding motif protein 10, isoform CRA_d OS=Homo sapiens GN=RBM10 PE=1 SV=1	24	5.0643	2.82277e-09	3.68913e-08	hit
DDX17	H3BLZ8|Q92841	Probable ATP-dependent RNA helicase DDX17 OS=Homo sapiens GN=DDX17 PE=1 SV=1|Probable ATP-dependent RNA helicase DDX17 OS=Homo sapiens GN=DDX17 PE=1 SV=2	21	4.93929	2.86535e-09	3.68913e-08	hit
PTCD3	Q96EY7	Pentatricopeptide repeat domain-containing protein 3, mitochondrial OS=Homo sapiens GN=PTCD3 PE=1 SV=3	19	4.1798	2.94894e-09	3.73015e-08	hit
IGF2BP3	O00425	Insulin-like growth factor 2 mRNA-binding protein 3 OS=Homo sapiens GN=IGF2BP3 PE=1 SV=2	27	4.1132	3.13573e-09	3.88588e-08	hit
SLIRP	Q9GZT3|Q9GZT3-2	SRA stem-loop-interacting RNA-binding protein, mitochondrial OS=Homo sapiens GN=SLIRP PE=1 SV=1|Isoform 2 of SRA stem-loop-interacting RNA-binding protein, mitochondrial OS=Homo sapiens GN=SLIRP	4	5.60776	3.22436e-09	3.88588e-08	hit
SSBP1	Q04837	Single-stranded DNA-binding protein, mitochondrial OS=Homo sapiens GN=SSBP1 PE=1 SV=1	6	4.23718	3.25115e-09	3.88588e-08	hit
SARS	P49591|Q5T5C7	Serine--tRNA ligase, cytoplasmic OS=Homo sapiens GN=SARS PE=1 SV=3|Serine--tRNA ligase, cytoplasmic OS=Homo sapiens GN=SARS PE=1 SV=1	3	4.25778	3.33054e-09	3.88588e-08	hit
EIF4A3	P38919	Eukaryotic initiation factor 4A-III OS=Homo sapiens GN=EIF4A3 PE=1 SV=4	13	4.45813	3.39194e-09	3.88588e-08	hit
STAU2	Q9NUL3-3|Q9NUL3-8	Isoform 3 of Double-stranded RNA-binding protein Staufen homolog 2 OS=Homo sapiens GN=STAU2|Isoform 8 of Double-stranded RNA-binding protein Staufen homolog 2 OS=Homo sapiens GN=STAU2	20	4.3943	3.39543e-09	3.88588e-08	hit
ESRP1	Q6NXG1|Q6NXG1-2|Q6NXG1-3|Q6NXG1-4|Q6NXG1-5	Epithelial splicing regulatory protein 1 OS=Homo sapiens GN=ESRP1 PE=1 SV=2|Isoform 2 of Epithelial splicing regulatory protein 1 OS=Homo sapiens GN=ESRP1|Isoform 3 of Epithelial splicing regulatory protein 1 OS=Homo sapiens GN=ESRP1|Isoform 4 of Epithelial splicing regulatory protein 1 OS=Homo sapiens GN=ESRP1|Isoform 5 of Epithelial splicing regulatory protein 1 OS=Homo sapiens GN=ESRP1	15	5.0784	3.52917e-09	3.92646e-08	hit
SRSF3	P84103|P84103-2	Serine/arginine-rich splicing factor 3 OS=Homo sapiens GN=SRSF3 PE=1 SV=1|Isoform 2 of Serine/arginine-rich splicing factor 3 OS=Homo sapiens GN=SRSF3	8	5.49973	3.53981e-09	3.92646e-08	hit
EZR	E7EQR4|P15311	Ezrin OS=Homo sapiens GN=EZR PE=1 SV=3|Ezrin OS=Homo sapiens GN=EZR PE=1 SV=4	2	4.15485	4.06038e-09	4.39642e-08	hit
KHDRBS1	Q07666|Q07666-2	KH domain-containing, RNA-binding, signal transduction-associated protein 1 OS=Homo sapiens GN=KHDRBS1 PE=1 SV=1|Isoform 2 of KH domain-containing, RNA-binding, signal transduction-associated protein 1 OS=Homo sapiens GN=KHDRBS1	10	4.80516	4.1184e-09	4.39642e-08	hit
NCBP1	Q09161	Nuclear cap-binding protein subunit 1 OS=Homo sapiens GN=NCBP1 PE=1 SV=1	3	3.59716	4.24931e-09	4.39642e-08	hit
TBRG4	Q969Z0	Protein TBRG4 OS=Homo sapiens GN=TBRG4 PE=1 SV=1	15	4.16819	4.26222e-09	4.39642e-08	hit
PA2G4	Q9UQ80	Proliferation-associated protein 2G4 OS=Homo sapiens GN=PA2G4 PE=1 SV=3	16	4.10313	4.26837e-09	4.39642e-08	hit
MSI2	B4DHE8|Q96DH6|Q96DH6-2	RNA-binding protein Musashi homolog 2 OS=Homo sapiens GN=MSI2 PE=1 SV=1|RNA-binding protein Musashi homolog 2 OS=Homo sapiens GN=MSI2 PE=1 SV=1|Isoform 2 of RNA-binding protein Musashi homolog 2 OS=Homo sapiens GN=MSI2	6	5.23755	4.3508e-09	4.40468e-08	hit
NOL7	H7C2B1|Q9UMY1|Q9UMY1-2	Nucleolar protein 7 (Fragment) OS=Homo sapiens GN=NOL7 PE=1 SV=1|Nucleolar protein 7 OS=Homo sapiens GN=NOL7 PE=1 SV=2|Isoform 2 of Nucleolar protein 7 OS=Homo sapiens GN=NOL7	3	3.34832	4.39857e-09	4.40468e-08	hit
ATXN2L	Q8WWM7|Q8WWM7-8	Ataxin-2-like protein OS=Homo sapiens GN=ATXN2L PE=1 SV=2|Isoform 8 of Ataxin-2-like protein OS=Homo sapiens GN=ATXN2L	33	3.71281	4.52466e-09	4.46888e-08	hit
CPSF6	F8WJN3|Q16630|Q16630-2|Q16630-3	Cleavage and polyadenylation-specificity factor subunit 6 OS=Homo sapiens GN=CPSF6 PE=1 SV=1|Cleavage and polyadenylation specificity factor subunit 6 OS=Homo sapiens GN=CPSF6 PE=1 SV=2|Isoform 2 of Cleavage and polyadenylation specificity factor subunit 6 OS=Homo sapiens GN=CPSF6|Isoform 3 of Cleavage and polyadenylation specificity factor subunit 6 OS=Homo sapiens GN=CPSF6	6	4.4571	4.92572e-09	4.79925e-08	hit
EIF4H	Q15056|Q15056-2	Eukaryotic translation initiation factor 4H OS=Homo sapiens GN=EIF4H PE=1 SV=5|Isoform Short of Eukaryotic translation initiation factor 4H OS=Homo sapiens GN=EIF4H	14	5.81316	5.37905e-09	5.11625e-08	hit
EIF4G1	E7EUU4|Q04637-3|Q04637-8	Eukaryotic translation initiation factor 4 gamma 1 OS=Homo sapiens GN=EIF4G1 PE=1 SV=1|Isoform B of Eukaryotic translation initiation factor 4 gamma 1 OS=Homo sapiens GN=EIF4G1|Isoform 8 of Eukaryotic translation initiation factor 4 gamma 1 OS=Homo sapiens GN=EIF4G1	46	3.72083	5.41786e-09	5.11625e-08	hit
RACK1	P63244	Receptor of activated protein C kinase 1 OS=Homo sapiens GN=RACK1 PE=1 SV=3	7	4.3787	5.52371e-09	5.11625e-08	hit
HNRNPA1	F8W6I7|H0YH80|P09651|P09651-2	Heterogeneous nuclear ribonucleoprotein A1 OS=Homo sapiens GN=HNRNPA1 PE=1 SV=2|Heterogeneous nuclear ribonucleoprotein A1 (Fragment) OS=Homo sapiens GN=HNRNPA1 PE=1 SV=1|Heterogeneous nuclear ribonucleoprotein A1 OS=Homo sapiens GN=HNRNPA1 PE=1 SV=5|Isoform A1-A of Heterogeneous nuclear ribonucleoprotein A1 OS=Homo sapiens GN=HNRNPA1	23	5.25194	5.56512e-09	5.11625e-08	hit
FXR2	P51116	Fragile X mental retardation syndrome-related protein 2 OS=Homo sapiens GN=FXR2 PE=1 SV=2	19	4.57189	5.60588e-09	5.11625e-08	hit
UPF1	Q92900|Q92900-2	Regulator of nonsense transcripts 1 OS=Homo sapiens GN=UPF1 PE=1 SV=2|Isoform 2 of Regulator of nonsense transcripts 1 OS=Homo sapiens GN=UPF1	49	3.91998	5.72285e-09	5.15772e-08	hit
UBAP2	Q5T6F2	Ubiquitin-associated protein 2 OS=Homo sapiens GN=UBAP2 PE=1 SV=1	17	4.94114	5.90437e-09	5.20215e-08	hit
PCBP2	H3BRU6|Q15366-3|Q15366-6	Poly(rC)-binding protein 2 (Fragment) OS=Homo sapiens GN=PCBP2 PE=1 SV=1|Isoform 3 of Poly(rC)-binding protein 2 OS=Homo sapiens GN=PCBP2|Isoform 6 of Poly(rC)-binding protein 2 OS=Homo sapiens GN=PCBP2	9	4.61333	5.91645e-09	5.20215e-08	hit
ILF3	Q12906-7	Isoform 7 of Interleukin enhancer-binding factor 3 OS=Homo sapiens GN=ILF3	25	3.08425	6.11676e-09	5.31347e-08	hit
LARP4	Q71RC2|Q71RC2-4	La-related protein 4 OS=Homo sapiens GN=LARP4 PE=1 SV=3|Isoform 4 of La-related protein 4 OS=Homo sapiens GN=LARP4	21	3.72542	6.39906e-09	5.49252e-08	hit
TARDBP	A0A087WX29|Q13148	TAR DNA-binding protein 43 (Fragment) OS=Homo sapiens GN=TARDBP PE=1 SV=1|TAR DNA-binding protein 43 OS=Homo sapiens GN=TARDBP PE=1 SV=1	14	5.13707	6.64167e-09	5.6337e-08	hit
NSUN5	Q96P11-2	Isoform 2 of Probable 28S rRNA (cytosine-C(5))-methyltransferase OS=Homo sapiens GN=NSUN5	10	3.36284	7.13268e-09	5.88246e-08	hit
U2AF2	P26368|P26368-2	Splicing factor U2AF 65 kDa subunit OS=Homo sapiens GN=U2AF2 PE=1 SV=4|Isoform 2 of Splicing factor U2AF 65 kDa subunit OS=Homo sapiens GN=U2AF2	11	3.82238	7.15905e-09	5.88246e-08	hit
RBM12	Q9NTZ6	RNA-binding protein 12 OS=Homo sapiens GN=RBM12 PE=1 SV=1	18	4.74143	7.17971e-09	5.88246e-08	hit
DHX30	Q7L2E3|Q7L2E3-2	Putative ATP-dependent RNA helicase DHX30 OS=Homo sapiens GN=DHX30 PE=1 SV=1|Isoform 2 of Putative ATP-dependent RNA helicase DHX30 OS=Homo sapiens GN=DHX30	40	3.29384	7.73049e-09	6.26257e-08	hit
DDX39B	Q13838|Q13838-2	Spliceosome RNA helicase DDX39B OS=Homo sapiens GN=DDX39B PE=1 SV=1|Isoform 2 of Spliceosome RNA helicase DDX39B OS=Homo sapiens GN=DDX39B	4	4.27802	8.01878e-09	6.34284e-08	hit
PTBP1	A0A0U1RRM4|A6NLN1	Polypyrimidine tract-binding protein 1 OS=Homo sapiens GN=PTBP1 PE=1 SV=1|Polypyrimidine tract binding protein 1, isoform CRA_b OS=Homo sapiens GN=PTBP1 PE=1 SV=4	15	5.28101	8.06268e-09	6.34284e-08	hit
TAF15	A0A075B7D9|Q92804|Q92804-2	TATA-binding protein-associated factor 2N OS=Homo sapiens GN=TAF15 PE=1 SV=1|TATA-binding protein-associated factor 2N OS=Homo sapiens GN=TAF15 PE=1 SV=1|Isoform Short of TATA-binding protein-associated factor 2N OS=Homo sapiens GN=TAF15	4	5.92843	8.24102e-09	6.34284e-08	hit
RC3H1	Q5TC82|Q5TC82-2	Roquin-1 OS=Homo sapiens GN=RC3H1 PE=1 SV=1|Isoform 2 of Roquin-1 OS=Homo sapiens GN=RC3H1	5	3.87424	8.318e-09	6.34284e-08	hit
PUM2	Q8TB72|Q8TB72-3	Pumilio homolog 2 OS=Homo sapiens GN=PUM2 PE=1 SV=2|Isoform 3 of Pumilio homolog 2 OS=Homo sapiens GN=PUM2	22	5.12882	8.35318e-09	6.34284e-08	hit
MEX3A	A1L020	RNA-binding protein MEX3A OS=Homo sapiens GN=MEX3A PE=1 SV=1	9	3.84425	8.35742e-09	6.34284e-08	hit
SND1	Q7KZF4	Staphylococcal nuclease domain-containing protein 1 OS=Homo sapiens GN=SND1 PE=1 SV=1	36	4.27986	8.641e-09	6.48975e-08	hit
HSP90AB1	P08238	Heat shock protein HSP 90-beta OS=Homo sapiens GN=HSP90AB1 PE=1 SV=4	5	3.34627	8.89873e-09	6.61442e-08	hit
SRSF1	J3KTL2|Q07955	Serine/arginine-rich-splicing factor 1 OS=Homo sapiens GN=SRSF1 PE=1 SV=1|Serine/arginine-rich splicing factor 1 OS=Homo sapiens GN=SRSF1 PE=1 SV=2	15	5.38111	9.35678e-09	6.88392e-08	hit
CHD2	O14647|O14647-2	Chromodomain-helicase-DNA-binding protein 2 OS=Homo sapiens GN=CHD2 PE=1 SV=2|Isoform 2 of Chromodomain-helicase-DNA-binding protein 2 OS=Homo sapiens GN=CHD2	11	3.02487	9.48683e-09	6.9048e-08	hit
RPS9	A0A024R4M0|P46781	40S ribosomal protein S9 OS=Homo sapiens GN=RPS9 PE=1 SV=1|40S ribosomal protein S9 OS=Homo sapiens GN=RPS9 PE=1 SV=3	9	3.14293	9.5767e-09	6.9048e-08	hit
PRKDC	P78527	DNA-dependent protein kinase catalytic subunit OS=Homo sapiens GN=PRKDC PE=1 SV=3	49	3.36455	1.02061e-08	7.15484e-08	hit
CSTF2	E9PID8|P33240|P33240-2	Cleavage stimulation factor subunit 2 OS=Homo sapiens GN=CSTF2 PE=1 SV=1|Cleavage stimulation factor subunit 2 OS=Homo sapiens GN=CSTF2 PE=1 SV=1|Isoform 2 of Cleavage stimulation factor subunit 2 OS=Homo sapiens GN=CSTF2	5	4.63595	1.02353e-08	7.15484e-08	hit
EEF2	P13639	Elongation factor 2 OS=Homo sapiens GN=EEF2 PE=1 SV=4	20	3.29364	1.02826e-08	7.15484e-08	hit
HNRNPK	P61978-3	Isoform 3 of Heterogeneous nuclear ribonucleoprotein K OS=Homo sapiens GN=HNRNPK	26	5.23395	1.03204e-08	7.15484e-08	hit
PCBP1	Q15365	Poly(rC)-binding protein 1 OS=Homo sapiens GN=PCBP1 PE=1 SV=2	8	4.86524	1.09225e-08	7.45737e-08	hit
TNRC6B	Q9UPQ9|Q9UPQ9-1	Trinucleotide repeat-containing gene 6B protein OS=Homo sapiens GN=TNRC6B PE=1 SV=4|Isoform 2 of Trinucleotide repeat-containing gene 6B protein OS=Homo sapiens GN=TNRC6B	15	3.96861	1.10284e-08	7.45737e-08	hit
NCL	H7BY16|P19338	Nucleolin (Fragment) OS=Homo sapiens GN=NCL PE=1 SV=7|Nucleolin OS=Homo sapiens GN=NCL PE=1 SV=3	64	4.33875	1.11223e-08	7.45737e-08	hit
PURA	Q00577	Transcriptional activator protein Pur-alpha OS=Homo sapiens GN=PURA PE=1 SV=2	10	4.39346	1.11705e-08	7.45737e-08	hit
HNRNPC	B2R5W2|B4DY08|P07910-2	Heterogeneous nuclear ribonucleoproteins C1/C2 OS=Homo sapiens GN=HNRNPC PE=1 SV=1|Heterogeneous nuclear ribonucleoproteins C1/C2 OS=Homo sapiens GN=HNRNPC PE=1 SV=1|Isoform C1 of Heterogeneous nuclear ribonucleoproteins C1/C2 OS=Homo sapiens GN=HNRNPC	20	3.37433	1.22892e-08	8.12892e-08	hit
MFAP1	P55081	Microfibrillar-associated protein 1 OS=Homo sapiens GN=MFAP1 PE=1 SV=2	8	4.57083	1.25214e-08	8.15262e-08	hit
SF3B2	A0A087WZZ5|Q13435	Splicing factor 3B subunit 2 OS=Homo sapiens GN=SF3B2 PE=1 SV=1|Splicing factor 3B subunit 2 OS=Homo sapiens GN=SF3B2 PE=1 SV=2	16	3.36201	1.25512e-08	8.15262e-08	hit
CASC3	O15234	Protein CASC3 OS=Homo sapiens GN=CASC3 PE=1 SV=2	16	4.64894	1.28439e-08	8.26826e-08	hit
SRSF9	Q13242	Serine/arginine-rich splicing factor 9 OS=Homo sapiens GN=SRSF9 PE=1 SV=1	8	4.89529	1.3506e-08	8.60387e-08	hit
SERBP1	Q8NC51	Plasminogen activator inhibitor 1 RNA-binding protein OS=Homo sapiens GN=SERBP1 PE=1 SV=2	21	5.311	1.36039e-08	8.60387e-08	hit
TNRC6A	H7C269|Q8NDV7-6	Trinucleotide repeat-containing gene 6A protein (Fragment) OS=Homo sapiens GN=TNRC6A PE=1 SV=1|Isoform 6 of Trinucleotide repeat-containing gene 6A protein OS=Homo sapiens GN=TNRC6A	4	4.10585	1.39057e-08	8.7183e-08	hit
YTHDF3	A0A087X0Q1	YTH domain-containing family protein 3 OS=Homo sapiens GN=YTHDF3 PE=1 SV=1	8	4.21192	1.40899e-08	8.75758e-08	hit
TIAL1	Q01085|Q01085-2	Nucleolysin TIAR OS=Homo sapiens GN=TIAL1 PE=1 SV=1|Isoform 2 of Nucleolysin TIAR OS=Homo sapiens GN=TIAL1	9	5.6416	1.45624e-08	8.97392e-08	hit
WDR3	Q9UNX4	WD repeat-containing protein 3 OS=Homo sapiens GN=WDR3 PE=1 SV=1	15	2.88528	1.49766e-08	9.15096e-08	hit
EIF4ENIF1	Q9NRA8|Q9NRA8-3	Eukaryotic translation initiation factor 4E transporter OS=Homo sapiens GN=EIF4ENIF1 PE=1 SV=2|Isoform 3 of Eukaryotic translation initiation factor 4E transporter OS=Homo sapiens GN=EIF4ENIF1	14	3.84976	1.52747e-08	9.25469e-08	hit
NCBP3	Q53F19	Nuclear cap-binding protein subunit 3 OS=Homo sapiens GN=NCBP3 PE=1 SV=2	9	4.07211	1.5691e-08	9.42767e-08	hit
SSRP1	Q08945	FACT complex subunit SSRP1 OS=Homo sapiens GN=SSRP1 PE=1 SV=1	7	3.80576	1.59002e-08	9.47443e-08	hit
IGF2BP2	F8W930|Q9Y6M1|Q9Y6M1-1|Q9Y6M1-6	Insulin-like growth factor 2 mRNA-binding protein 2 OS=Homo sapiens GN=IGF2BP2 PE=1 SV=1|Insulin-like growth factor 2 mRNA-binding protein 2 OS=Homo sapiens GN=IGF2BP2 PE=1 SV=2|Isoform 2 of Insulin-like growth factor 2 mRNA-binding protein 2 OS=Homo sapiens GN=IGF2BP2|Isoform 6 of Insulin-like growth factor 2 mRNA-binding protein 2 OS=Homo sapiens GN=IGF2BP2	15	3.86674	1.62048e-08	9.57679e-08	hit
LARP1	Q6PKG0	La-related protein 1 OS=Homo sapiens GN=LARP1 PE=1 SV=2	40	3.29366	1.65025e-08	9.67342e-08	hit
RPS7	P62081	40S ribosomal protein S7 OS=Homo sapiens GN=RPS7 PE=1 SV=1	5	3.1796	1.68236e-08	9.70667e-08	hit
YLPM1	P49750-4	Isoform 4 of YLP motif-containing protein 1 OS=Homo sapiens GN=YLPM1	23	4.66002	1.69181e-08	9.70667e-08	hit
HNRNPUL1	Q9BUJ2|Q9BUJ2-2	Heterogeneous nuclear ribonucleoprotein U-like protein 1 OS=Homo sapiens GN=HNRNPUL1 PE=1 SV=2|Isoform 2 of Heterogeneous nuclear ribonucleoprotein U-like protein 1 OS=Homo sapiens GN=HNRNPUL1	21	3.19901	1.70755e-08	9.70667e-08	hit
FIP1L1	Q6UN15|Q6UN15-4|Q6UN15-5	Pre-mRNA 3'-end-processing factor FIP1 OS=Homo sapiens GN=FIP1L1 PE=1 SV=1|Isoform 4 of Pre-mRNA 3'-end-processing factor FIP1 OS=Homo sapiens GN=FIP1L1|Isoform 5 of Pre-mRNA 3'-end-processing factor FIP1 OS=Homo sapiens GN=FIP1L1	3	4.35561	1.70977e-08	9.70667e-08	hit
HNRNPF	P52597	Heterogeneous nuclear ribonucleoprotein F OS=Homo sapiens GN=HNRNPF PE=1 SV=3	17	5.96605	1.78076e-08	1.00307e-07	hit
MATR3	A0A0R4J2E8|A8MXP9|P43243	Matrin-3 OS=Homo sapiens GN=MATR3 PE=1 SV=1|Matrin-3 OS=Homo sapiens GN=MATR3 PE=1 SV=1|Matrin-3 OS=Homo sapiens GN=MATR3 PE=1 SV=2	26	4.0922	1.79705e-08	1.00335e-07	hit
MBNL3	B1AKI6|Q9NUK0|Q9NUK0-2	Muscleblind-like protein 3 OS=Homo sapiens GN=MBNL3 PE=1 SV=1|Muscleblind-like protein 3 OS=Homo sapiens GN=MBNL3 PE=1 SV=2|Isoform 2 of Muscleblind-like protein 3 OS=Homo sapiens GN=MBNL3	2	3.53907	1.80908e-08	1.00335e-07	hit
TSR1	I3L1Q5|Q2NL82	Pre-rRNA-processing protein TSR1 homolog OS=Homo sapiens GN=TSR1 PE=1 SV=2|Pre-rRNA-processing protein TSR1 homolog OS=Homo sapiens GN=TSR1 PE=1 SV=1	5	3.1462	1.84244e-08	1.01405e-07	hit
SF3A1	Q15459	Splicing factor 3A subunit 1 OS=Homo sapiens GN=SF3A1 PE=1 SV=1	9	4.36141	1.87012e-08	1.02148e-07	hit
TRA2A	Q13595|Q13595-3|Q13595-4	Transformer-2 protein homolog alpha OS=Homo sapiens GN=TRA2A PE=1 SV=1|Isoform 3 of Transformer-2 protein homolog alpha OS=Homo sapiens GN=TRA2A|Isoform 4 of Transformer-2 protein homolog alpha OS=Homo sapiens GN=TRA2A	3	4.95113	1.88504e-08	1.02189e-07	hit
RPL7	P18124	60S ribosomal protein L7 OS=Homo sapiens GN=RPL7 PE=1 SV=1	11	3.31436	1.91653e-08	1.02834e-07	hit
ZC3HAV1	C9J6P4|Q7Z2W4	Zinc finger CCCH-type antiviral protein 1 OS=Homo sapiens GN=ZC3HAV1 PE=1 SV=1|Zinc finger CCCH-type antiviral protein 1 OS=Homo sapiens GN=ZC3HAV1 PE=1 SV=3	45	2.98781	1.93753e-08	1.02834e-07	hit
TOP3B	O95985	DNA topoisomerase 3-beta-1 OS=Homo sapiens GN=TOP3B PE=1 SV=1	21	2.98595	1.93972e-08	1.02834e-07	hit
RYDEN	Q9NUL5	Repressor of yield of DENV protein OS=Homo sapiens GN=RYDEN PE=1 SV=2	7	3.53666	1.96673e-08	1.03505e-07	hit
POLRMT	O00411	DNA-directed RNA polymerase, mitochondrial OS=Homo sapiens GN=POLRMT PE=1 SV=2	14	3.34357	1.99962e-08	1.03531e-07	hit
PRPF8	Q6P2Q9	Pre-mRNA-processing-splicing factor 8 OS=Homo sapiens GN=PRPF8 PE=1 SV=2	55	3.12289	2.00329e-08	1.03531e-07	hit
FUBP1	Q96AE4-2	Isoform 2 of Far upstream element-binding protein 1 OS=Homo sapiens GN=FUBP1	23	4.66127	2.03039e-08	1.03531e-07	hit
SUPT16H	Q9Y5B9	FACT complex subunit SPT16 OS=Homo sapiens GN=SUPT16H PE=1 SV=1	15	2.87453	2.05176e-08	1.03531e-07	hit
NCOA5	Q9HCD5	Nuclear receptor coactivator 5 OS=Homo sapiens GN=NCOA5 PE=1 SV=2	4	4.39725	2.06933e-08	1.03531e-07	hit
SFPQ	P23246	Splicing factor, proline- and glutamine-rich OS=Homo sapiens GN=SFPQ PE=1 SV=2	33	5.66322	2.08072e-08	1.03531e-07	hit
WDR43	Q15061	WD repeat-containing protein 43 OS=Homo sapiens GN=WDR43 PE=1 SV=3	6	3.34119	2.0848e-08	1.03531e-07	hit
HEATR1	Q9H583	HEAT repeat-containing protein 1 OS=Homo sapiens GN=HEATR1 PE=1 SV=3	19	3.1958	2.09236e-08	1.03531e-07	hit
ERI3	H0Y4B0|O43414|O43414-2|O43414-3	ERI1 exoribonuclease 3 (Fragment) OS=Homo sapiens GN=ERI3 PE=1 SV=1|ERI1 exoribonuclease 3 OS=Homo sapiens GN=ERI3 PE=1 SV=2|Isoform 2 of ERI1 exoribonuclease 3 OS=Homo sapiens GN=ERI3|Isoform 3 of ERI1 exoribonuclease 3 OS=Homo sapiens GN=ERI3	3	3.42622	2.10016e-08	1.03531e-07	hit
PRRC2A	P48634	Protein PRRC2A OS=Homo sapiens GN=PRRC2A PE=1 SV=3	53	2.75136	2.11083e-08	1.03531e-07	hit
RPS6	P62753	40S ribosomal protein S6 OS=Homo sapiens GN=RPS6 PE=1 SV=1	10	3.07652	2.16135e-08	1.05293e-07	hit
LSM14A	Q8ND56|Q8ND56-3	Protein LSM14 homolog A OS=Homo sapiens GN=LSM14A PE=1 SV=3|Isoform 3 of Protein LSM14 homolog A OS=Homo sapiens GN=LSM14A	16	4.06383	2.21454e-08	1.0716e-07	hit
TSN	E9PGT1|Q15631	Translin OS=Homo sapiens GN=TSN PE=1 SV=1|Translin OS=Homo sapiens GN=TSN PE=1 SV=1	9	4.06896	2.36749e-08	1.13797e-07	hit
PDCD11	Q14690	Protein RRP5 homolog OS=Homo sapiens GN=PDCD11 PE=1 SV=3	94	2.97862	2.48335e-08	1.18575e-07	hit
TOP2A	P11388|P11388-2|P11388-3|P11388-4	DNA topoisomerase 2-alpha OS=Homo sapiens GN=TOP2A PE=1 SV=3|Isoform 2 of DNA topoisomerase 2-alpha OS=Homo sapiens GN=TOP2A|Isoform 3 of DNA topoisomerase 2-alpha OS=Homo sapiens GN=TOP2A|Isoform 4 of DNA topoisomerase 2-alpha OS=Homo sapiens GN=TOP2A	17	3.23241	2.49978e-08	1.18575e-07	hit
RPL35A	C9K025|F8WB72|F8WBS5|P18077	60S ribosomal protein L35a (Fragment) OS=Homo sapiens GN=RPL35A PE=1 SV=1|60S ribosomal protein L35a OS=Homo sapiens GN=RPL35A PE=1 SV=1|60S ribosomal protein L35a OS=Homo sapiens GN=RPL35A PE=1 SV=1|60S ribosomal protein L35a OS=Homo sapiens GN=RPL35A PE=1 SV=2	2	3.18508	2.53362e-08	1.19395e-07	hit
URB1	O60287	Nucleolar pre-ribosomal-associated protein 1 OS=Homo sapiens GN=URB1 PE=1 SV=4	38	3.0501	2.59176e-08	1.21342e-07	hit
HELZ	J3QS41|P42694	Probable helicase with zinc finger domain OS=Homo sapiens GN=HELZ PE=1 SV=1|Probable helicase with zinc finger domain OS=Homo sapiens GN=HELZ PE=1 SV=2	29	3.17574	2.67419e-08	1.24393e-07	hit
PHRF1	A0A0J9YWD5|A0A0J9YYB5|B7ZM65|E9PJ24|F8WEF5|Q9P1Y6|Q9P1Y6-3	PHD and RING finger domain-containing protein 1 OS=Homo sapiens GN=PHRF1 PE=1 SV=1|PHD and RING finger domain-containing protein 1 OS=Homo sapiens GN=PHRF1 PE=1 SV=1|PHD and RING finger domain-containing protein 1 OS=Homo sapiens GN=PHRF1 PE=1 SV=1|PHD and RING finger domain-containing protein 1 OS=Homo sapiens GN=PHRF1 PE=1 SV=1|PHD and RING finger domain-containing protein 1 OS=Homo sapiens GN=…	6	3.26153	2.73521e-08	1.26416e-07	hit
ALYREF	Q86V81	THO complex subunit 4 OS=Homo sapiens GN=ALYREF PE=1 SV=3	5	3.48737	2.75978e-08	1.26739e-07	hit
DHX16	O60231	Putative pre-mRNA-splicing factor ATP-dependent RNA helicase DHX16 OS=Homo sapiens GN=DHX16 PE=1 SV=2	6	3.17619	2.80135e-08	1.27834e-07	hit
NSUN2	Q08J23|Q08J23-2	tRNA (cytosine(34)-C(5))-methyltransferase OS=Homo sapiens GN=NSUN2 PE=1 SV=2|Isoform 2 of tRNA (cytosine(34)-C(5))-methyltransferase OS=Homo sapiens GN=NSUN2	11	3.15606	2.84992e-08	1.28738e-07	hit
NGDN	Q8NEJ9|Q8NEJ9-2	Neuroguidin OS=Homo sapiens GN=NGDN PE=1 SV=1|Isoform 2 of Neuroguidin OS=Homo sapiens GN=NGDN	6	3.08673	2.85688e-08	1.28738e-07	hit
UHRF1	A0A087WTW0|A0A087WVR3|Q96T88|Q96T88-2	E3 ubiquitin-protein ligase UHRF1 OS=Homo sapiens GN=UHRF1 PE=1 SV=1|E3 ubiquitin-protein ligase UHRF1 OS=Homo sapiens GN=UHRF1 PE=1 SV=1|E3 ubiquitin-protein ligase UHRF1 OS=Homo sapiens GN=UHRF1 PE=1 SV=1|Isoform 2 of E3 ubiquitin-protein ligase UHRF1 OS=Homo sapiens GN=UHRF1	3	3.20012	8.07964e-08	2.3691e-07	hit
CCAR2	Q8N163	Cell cycle and apoptosis regulator protein 2 OS=Homo sapiens GN=CCAR2 PE=1 SV=2	12	4.4217	2.9141e-08	1.30501e-07	hit
RRP1B	Q14684	Ribosomal RNA processing protein 1 homolog B OS=Homo sapiens GN=RRP1B PE=1 SV=3	21	3.26818	2.94046e-08	1.30869e-07	hit
SCAPER	Q9BY12|Q9BY12-3	S phase cyclin A-associated protein in the endoplasmic reticulum OS=Homo sapiens GN=SCAPER PE=1 SV=2|Isoform 3 of S phase cyclin A-associated protein in the endoplasmic reticulum OS=Homo sapiens GN=SCAPER	5	3.23868	2.98724e-08	1.32135e-07	hit
NUFIP2	Q7Z417	Nuclear fragile X mental retardation-interacting protein 2 OS=Homo sapiens GN=NUFIP2 PE=1 SV=1	24	3.55866	3.05835e-08	1.34456e-07	hit
AGO1	Q9UL18	Protein argonaute-1 OS=Homo sapiens GN=AGO1 PE=1 SV=3	5	3.20932	3.12781e-08	1.36676e-07	hit
HNRNPU	Q00839|Q00839-2|Q5RI18	Heterogeneous nuclear ribonucleoprotein U OS=Homo sapiens GN=HNRNPU PE=1 SV=6|Isoform Short of Heterogeneous nuclear ribonucleoprotein U OS=Homo sapiens GN=HNRNPU|Heterogeneous nuclear ribonucleoprotein U (Fragment) OS=Homo sapiens GN=HNRNPU PE=1 SV=7	37	3.08326	3.19725e-08	1.38868e-07	hit
LCP1	P13796	Plastin-2 OS=Homo sapiens GN=LCP1 PE=1 SV=6	14	4.37753	3.32713e-08	1.43049e-07	hit
CCDC9	Q9Y3X0	Coiled-coil domain-containing protein 9 OS=Homo sapiens GN=CCDC9 PE=1 SV=1	20	4.35342	3.33985e-08	1.43049e-07	hit
ADAR	P55265|P55265-4	Double-stranded RNA-specific adenosine deaminase OS=Homo sapiens GN=ADAR PE=1 SV=4|Isoform 4 of Double-stranded RNA-specific adenosine deaminase OS=Homo sapiens GN=ADAR	29	3.17964	3.35797e-08	1.43049e-07	hit
RBM3	P98179	RNA-binding protein 3 OS=Homo sapiens GN=RBM3 PE=1 SV=1	5	5.21001	3.38967e-08	1.43049e-07	hit
MEX3C	Q5U5Q3	RNA-binding E3 ubiquitin-protein ligase MEX3C OS=Homo sapiens GN=MEX3C PE=1 SV=3	5	4.74149	3.39271e-08	1.43049e-07	hit
SF3B1	O75533	Splicing factor 3B subunit 1 OS=Homo sapiens GN=SF3B1 PE=1 SV=3	28	3.07822	3.55794e-08	1.49144e-07	hit
RPL22L1	C9JYQ9|H0Y8C2|Q6P5R6	60S ribosomal protein L22-like 1 OS=Homo sapiens GN=RPL22L1 PE=1 SV=1|60S ribosomal protein L22-like 1 (Fragment) OS=Homo sapiens GN=RPL22L1 PE=1 SV=1|60S ribosomal protein L22-like 1 OS=Homo sapiens GN=RPL22L1 PE=1 SV=2	3	3.4228	3.6073e-08	1.49887e-07	hit
LARP4B	Q92615	La-related protein 4B OS=Homo sapiens GN=LARP4B PE=1 SV=3	15	3.47759	3.61724e-08	1.49887e-07	hit
DDX28	Q9NUL7	Probable ATP-dependent RNA helicase DDX28 OS=Homo sapiens GN=DDX28 PE=1 SV=2	5	3.45572	3.65337e-08	1.50519e-07	hit
DAZAP1	K7EK33|K7EQ55|Q96EP5	DAZ-associated protein 1 OS=Homo sapiens GN=DAZAP1 PE=1 SV=2|DAZ-associated protein 1 OS=Homo sapiens GN=DAZAP1 PE=1 SV=2|DAZ-associated protein 1 OS=Homo sapiens GN=DAZAP1 PE=1 SV=1	12	4.00679	3.8389e-08	1.55246e-07	hit
TDRD3	Q9H7E2-3	Isoform 3 of Tudor domain-containing protein 3 OS=Homo sapiens GN=TDRD3	14	2.99038	3.85756e-08	1.55246e-07	hit
RPL3	P39023	60S ribosomal protein L3 OS=Homo sapiens GN=RPL3 PE=1 SV=2	16	2.85345	3.87005e-08	1.55246e-07	hit
TBL3	J3KNP2|Q12788	Transducin beta-like protein 3 (Fragment) OS=Homo sapiens GN=TBL3 PE=1 SV=1|Transducin beta-like protein 3 OS=Homo sapiens GN=TBL3 PE=1 SV=2	8	2.89825	3.87479e-08	1.55246e-07	hit
DHX36	Q9H2U1|Q9H2U1-2|Q9H2U1-3	ATP-dependent RNA helicase DHX36 OS=Homo sapiens GN=DHX36 PE=1 SV=2|Isoform 2 of ATP-dependent RNA helicase DHX36 OS=Homo sapiens GN=DHX36|Isoform 3 of ATP-dependent RNA helicase DHX36 OS=Homo sapiens GN=DHX36	18	2.89157	3.87576e-08	1.55246e-07	hit
EIF3E	P60228	Eukaryotic translation initiation factor 3 subunit E OS=Homo sapiens GN=EIF3E PE=1 SV=1	3	3.53078	3.92394e-08	1.56307e-07	hit
DDX18	Q9NVP1	ATP-dependent RNA helicase DDX18 OS=Homo sapiens GN=DDX18 PE=1 SV=2	19	2.56761	4.01838e-08	1.59114e-07	hit
SAFB	Q15424|Q15424-3|Q15424-4	Scaffold attachment factor B1 OS=Homo sapiens GN=SAFB PE=1 SV=4|Isoform 3 of Scaffold attachment factor B1 OS=Homo sapiens GN=SAFB|Isoform 4 of Scaffold attachment factor B1 OS=Homo sapiens GN=SAFB	16	4.27214	4.04765e-08	1.59114e-07	hit
DHX9	Q08211	ATP-dependent RNA helicase A OS=Homo sapiens GN=DHX9 PE=1 SV=4	45	3.13257	4.09168e-08	1.59114e-07	hit
MOV10	Q9HCE1	Putative helicase MOV-10 OS=Homo sapiens GN=MOV10 PE=1 SV=2	47	2.94524	4.10402e-08	1.59114e-07	hit
BOP1	Q14137	Ribosome biogenesis protein BOP1 OS=Homo sapiens GN=BOP1 PE=1 SV=2	13	3.50888	4.10475e-08	1.59114e-07	hit
ILF2	B4DY09|Q12905	Interleukin enhancer-binding factor 2 OS=Homo sapiens GN=ILF2 PE=1 SV=1|Interleukin enhancer-binding factor 2 OS=Homo sapiens GN=ILF2 PE=1 SV=2	10	3.3638	4.21566e-08	1.62412e-07	hit
DIAPH1	A0A0G2JH68|A0A140T8Z0	Protein diaphanous homolog 1 OS=Homo sapiens GN=DIAPH1 PE=1 SV=1|Protein diaphanous homolog 1 OS=Homo sapiens GN=DIAPH1 PE=1 SV=1	3	3.82047	4.2507e-08	1.62412e-07	hit
DDX51	Q8N8A6	ATP-dependent RNA helicase DDX51 OS=Homo sapiens GN=DDX51 PE=1 SV=3	9	3.49567	4.25741e-08	1.62412e-07	hit
RBM8A	A0A0J9YW13|Q9Y5S9|Q9Y5S9-2	RNA-binding protein 8A (Fragment) OS=Homo sapiens GN=RBM8A PE=1 SV=1|RNA-binding protein 8A OS=Homo sapiens GN=RBM8A PE=1 SV=1|Isoform 2 of RNA-binding protein 8A OS=Homo sapiens GN=RBM8A	2	4.4733	1.16264e-07	3.08186e-07	hit
EIF3D	O15371|O15371-2|O15371-3	Eukaryotic translation initiation factor 3 subunit D OS=Homo sapiens GN=EIF3D PE=1 SV=1|Isoform 2 of Eukaryotic translation initiation factor 3 subunit D OS=Homo sapiens GN=EIF3D|Isoform 3 of Eukaryotic translation initiation factor 3 subunit D OS=Homo sapiens GN=EIF3D	10	4.32306	4.46908e-08	1.69486e-07	hit
ZC3H7B	Q9UGR2|Q9UGR2-2	Zinc finger CCCH domain-containing protein 7B OS=Homo sapiens GN=ZC3H7B PE=1 SV=1|Isoform 2 of Zinc finger CCCH domain-containing protein 7B OS=Homo sapiens GN=ZC3H7B	14	3.12389	4.49816e-08	1.69486e-07	hit
GIGYF2	Q6Y7W6|Q6Y7W6-4|Q6Y7W6-5	PERQ amino acid-rich with GYF domain-containing protein 2 OS=Homo sapiens GN=GIGYF2 PE=1 SV=1|Isoform 3 of PERQ amino acid-rich with GYF domain-containing protein 2 OS=Homo sapiens GN=GIGYF2|Isoform 4 of PERQ amino acid-rich with GYF domain-containing protein 2 OS=Homo sapiens GN=GIGYF2	17	3.75825	4.51337e-08	1.69486e-07	hit
PTCD2	Q8WV60	Pentatricopeptide repeat-containing protein 2, mitochondrial OS=Homo sapiens GN=PTCD2 PE=1 SV=3	6	3.53352	4.58464e-08	1.69882e-07	hit
KHSRP	A0A087WTP3|Q92945	Far upstream element-binding protein 2 OS=Homo sapiens GN=KHSRP PE=1 SV=1|Far upstream element-binding protein 2 OS=Homo sapiens GN=KHSRP PE=1 SV=4	33	4.76675	4.58477e-08	1.69882e-07	hit
EIF4G2	P78344|P78344-2	Eukaryotic translation initiation factor 4 gamma 2 OS=Homo sapiens GN=EIF4G2 PE=1 SV=1|Isoform 2 of Eukaryotic translation initiation factor 4 gamma 2 OS=Homo sapiens GN=EIF4G2	21	3.98927	4.59458e-08	1.69882e-07	hit
SPTY2D1	Q68D10|Q68D10-2|Q68D10-3	Protein SPT2 homolog OS=Homo sapiens GN=SPTY2D1 PE=1 SV=3|Isoform 2 of Protein SPT2 homolog OS=Homo sapiens GN=SPTY2D1|Isoform 3 of Protein SPT2 homolog OS=Homo sapiens GN=SPTY2D1	8	2.74063	4.64472e-08	1.70409e-07	hit
CCDC59	Q9P031	Thyroid transcription factor 1-associated protein 26 OS=Homo sapiens GN=CCDC59 PE=1 SV=2	6	3.56667	4.65612e-08	1.70409e-07	hit
EIF4A2	Q14240|Q14240-2	Eukaryotic initiation factor 4A-II OS=Homo sapiens GN=EIF4A2 PE=1 SV=2|Isoform 2 of Eukaryotic initiation factor 4A-II OS=Homo sapiens GN=EIF4A2	5	4.39998	4.73825e-08	1.72539e-07	hit
RBMX	P38159	RNA-binding motif protein, X chromosome OS=Homo sapiens GN=RBMX PE=1 SV=3	14	3.769	4.80335e-08	1.74031e-07	hit
FLNA	A0A087WWY3|P21333|P21333-2|Q5HY54|Q60FE5	Filamin-A OS=Homo sapiens GN=FLNA PE=1 SV=1|Filamin-A OS=Homo sapiens GN=FLNA PE=1 SV=4|Isoform 2 of Filamin-A OS=Homo sapiens GN=FLNA|Filamin-A OS=Homo sapiens GN=FLNA PE=1 SV=1|Filamin A OS=Homo sapiens GN=FLNA PE=1 SV=1	11	3.5458	4.90847e-08	1.762e-07	hit
RCC2	Q9P258	Protein RCC2 OS=Homo sapiens GN=RCC2 PE=1 SV=2	7	2.94955	4.91208e-08	1.762e-07	hit
UBTF	E9PKP7|P17480|P17480-2	Nucleolar transcription factor 1 OS=Homo sapiens GN=UBTF PE=1 SV=1|Nucleolar transcription factor 1 OS=Homo sapiens GN=UBTF PE=1 SV=1|Isoform UBF2 of Nucleolar transcription factor 1 OS=Homo sapiens GN=UBTF	9	3.06637	4.94854e-08	1.76628e-07	hit
RBM14	Q96PK6	RNA-binding protein 14 OS=Homo sapiens GN=RBM14 PE=1 SV=2	23	3.64634	5.00334e-08	1.77452e-07	hit
RBM33	H0Y3K4|Q96EV2	RNA-binding protein 33 (Fragment) OS=Homo sapiens GN=RBM33 PE=1 SV=1|RNA-binding protein 33 OS=Homo sapiens GN=RBM33 PE=1 SV=3	8	4.06056	5.02083e-08	1.77452e-07	hit
NOP56	O00567	Nucleolar protein 56 OS=Homo sapiens GN=NOP56 PE=1 SV=4	22	3.36467	5.13243e-08	1.79274e-07	hit
LRRC47	Q8N1G4	Leucine-rich repeat-containing protein 47 OS=Homo sapiens GN=LRRC47 PE=1 SV=1	5	3.42286	5.1395e-08	1.79274e-07	hit
SF3A3	Q12874	Splicing factor 3A subunit 3 OS=Homo sapiens GN=SF3A3 PE=1 SV=1	5	3.86617	5.16453e-08	1.79274e-07	hit
SMG6	Q86US8	Telomerase-binding protein EST1A OS=Homo sapiens GN=SMG6 PE=1 SV=2	12	3.48538	5.18501e-08	1.79274e-07	hit
RPL27	K7ELC7|P61353	60S ribosomal protein L27 (Fragment) OS=Homo sapiens GN=RPL27 PE=1 SV=1|60S ribosomal protein L27 OS=Homo sapiens GN=RPL27 PE=1 SV=2	6	2.97108	5.19671e-08	1.79274e-07	hit
ESPL1	Q14674	Separin OS=Homo sapiens GN=ESPL1 PE=1 SV=3	6	3.37654	5.22515e-08	1.79397e-07	hit
RPSA	A0A0C4DG17|C9J9K3|P08865	40S ribosomal protein SA OS=Homo sapiens GN=RPSA PE=1 SV=1|40S ribosomal protein SA (Fragment) OS=Homo sapiens GN=RPSA PE=1 SV=7|40S ribosomal protein SA OS=Homo sapiens GN=RPSA PE=1 SV=4	7	3.85216	5.32033e-08	1.81799e-07	hit
ACIN1	S4R3H4	Apoptotic chromatin condensation inducer in the nucleus OS=Homo sapiens GN=ACIN1 PE=1 SV=1	8	3.51178	5.37972e-08	1.8288e-07	hit
SRPK2	P78362-2	Isoform 2 of SRSF protein kinase 2 OS=Homo sapiens GN=SRPK2	3	3.28366	5.4027e-08	1.8288e-07	hit
PPIA	P62937	Peptidyl-prolyl cis-trans isomerase A OS=Homo sapiens GN=PPIA PE=1 SV=2	5	4.84789	5.5259e-08	1.86176e-07	hit
FASTKD2	Q9NYY8	FAST kinase domain-containing protein 2, mitochondrial OS=Homo sapiens GN=FASTKD2 PE=1 SV=1	18	4.31743	5.56061e-08	1.86474e-07	hit
HNRNPA0	Q13151	Heterogeneous nuclear ribonucleoprotein A0 OS=Homo sapiens GN=HNRNPA0 PE=1 SV=1	9	5.25265	5.62468e-08	1.87307e-07	hit
SUPT5H	O00267|O00267-2	Transcription elongation factor SPT5 OS=Homo sapiens GN=SUPT5H PE=1 SV=1|Isoform 2 of Transcription elongation factor SPT5 OS=Homo sapiens GN=SUPT5H	6	3.82178	5.64333e-08	1.87307e-07	hit
R3HDM1	Q15032-2	Isoform 2 of R3H domain-containing protein 1 OS=Homo sapiens GN=R3HDM1	10	4.04591	5.66339e-08	1.87307e-07	hit
SNRPB	A8MT02|P14678|P14678-2|P14678-3	Small nuclear ribonucleoprotein-associated proteins B and B' OS=Homo sapiens GN=SNRPB PE=1 SV=3|Small nuclear ribonucleoprotein-associated proteins B and B' OS=Homo sapiens GN=SNRPB PE=1 SV=2|Isoform SM-B of Small nuclear ribonucleoprotein-associated proteins B and B' OS=Homo sapiens GN=SNRPB|Isoform SM-B1 of Small nuclear ribonucleoprotein-associated proteins B and B' OS=Homo sapiens GN=SNRPB	4	2.94228	5.80726e-08	1.91189e-07	hit
EIF3A	Q14152	Eukaryotic translation initiation factor 3 subunit A OS=Homo sapiens GN=EIF3A PE=1 SV=1	47	2.97954	5.9187e-08	1.93972e-07	hit
HIST1H1B	P16401	Histone H1.5 OS=Homo sapiens GN=HIST1H1B PE=1 SV=3	6	3.30355	5.95281e-08	1.94207e-07	hit
G3BP2	Q9UN86	Ras GTPase-activating protein-binding protein 2 OS=Homo sapiens GN=G3BP2 PE=1 SV=2	12	4.60011	6.03473e-08	1.95993e-07	hit
DDX39A	O00148	ATP-dependent RNA helicase DDX39A OS=Homo sapiens GN=DDX39A PE=1 SV=2	3	4.38043	6.31805e-08	2.04033e-07	hit
FTSJ3	Q8IY81	pre-rRNA processing protein FTSJ3 OS=Homo sapiens GN=FTSJ3 PE=1 SV=2	21	2.91436	6.33889e-08	2.04033e-07	hit
NOP2	A0A087WV73|P46087|P46087-2|P46087-4	Probable 28S rRNA (cytosine(4447)-C(5))-methyltransferase OS=Homo sapiens GN=NOP2 PE=1 SV=1|Probable 28S rRNA (cytosine(4447)-C(5))-methyltransferase OS=Homo sapiens GN=NOP2 PE=1 SV=2|Isoform 2 of Probable 28S rRNA (cytosine(4447)-C(5))-methyltransferase OS=Homo sapiens GN=NOP2|Isoform 4 of Probable 28S rRNA (cytosine(4447)-C(5))-methyltransferase OS=Homo sapiens GN=NOP2	25	2.92135	6.5386e-08	2.09526e-07	hit
RALY	Q9UKM9	RNA-binding protein Raly OS=Homo sapiens GN=RALY PE=1 SV=1	18	3.23969	6.62976e-08	2.11507e-07	hit
HNRNPUL2	H3BQZ7|Q1KMD3	HCG2044799 OS=Homo sapiens GN=HNRNPUL2-BSCL2 PE=4 SV=1|Heterogeneous nuclear ribonucleoprotein U-like protein 2 OS=Homo sapiens GN=HNRNPUL2 PE=1 SV=1	15	3.27851	6.70631e-08	2.13007e-07	hit
PATL1	Q86TB9|Q86TB9-4	Protein PAT1 homolog 1 OS=Homo sapiens GN=PATL1 PE=1 SV=2|Isoform 4 of Protein PAT1 homolog 1 OS=Homo sapiens GN=PATL1	7	3.09791	6.80236e-08	2.1511e-07	hit
HNRNPAB	Q99729-3	Isoform 3 of Heterogeneous nuclear ribonucleoprotein A/B OS=Homo sapiens GN=HNRNPAB	13	5.40668	6.8692e-08	2.15517e-07	hit
DDX27	B7Z6D5|Q96GQ7	Probable ATP-dependent RNA helicase DDX27 OS=Homo sapiens GN=DDX27 PE=1 SV=1|Probable ATP-dependent RNA helicase DDX27 OS=Homo sapiens GN=DDX27 PE=1 SV=2	28	3.19923	6.87502e-08	2.15517e-07	hit
MACF1	H0Y390|H3BPE1|H3BQK9|Q9UPN3|Q9UPN3-2|Q9UPN3-3|Q9UPN3-4	Microtubule-actin cross-linking factor 1, isoforms 1/2/3/5 (Fragment) OS=Homo sapiens GN=MACF1 PE=1 SV=1|Microtubule-actin cross-linking factor 1, isoforms 1/2/3/5 OS=Homo sapiens GN=MACF1 PE=1 SV=1|Microtubule-actin cross-linking factor 1, isoforms 1/2/3/5 OS=Homo sapiens GN=MACF1 PE=1 SV=1|Microtubule-actin cross-linking factor 1, isoforms 1/2/3/5 OS=Homo sapiens GN=MACF1 PE=1 SV=4|Isoform 2 of…	3	3.09951	6.91488e-08	2.15828e-07	hit
DHX8	F5H658|Q14562	ATP-dependent RNA helicase DHX8 OS=Homo sapiens GN=DHX8 PE=1 SV=1|ATP-dependent RNA helicase DHX8 OS=Homo sapiens GN=DHX8 PE=1 SV=1	6	3.44926	7.10102e-08	2.20403e-07	hit
DDX46	A0A0C4DG89|Q7L014	Probable ATP-dependent RNA helicase DDX46 OS=Homo sapiens GN=DDX46 PE=1 SV=1|Probable ATP-dependent RNA helicase DDX46 OS=Homo sapiens GN=DDX46 PE=1 SV=2	15	3.33921	7.1226e-08	2.20403e-07	hit
CNBP	P62633|P62633-3|P62633-4	Cellular nucleic acid-binding protein OS=Homo sapiens GN=CNBP PE=1 SV=1|Isoform 3 of Cellular nucleic acid-binding protein OS=Homo sapiens GN=CNBP|Isoform 4 of Cellular nucleic acid-binding protein OS=Homo sapiens GN=CNBP	15	5.18791	7.21543e-08	2.22249e-07	hit
TCOF1	Q13428|Q13428-3|Q13428-4	Treacle protein OS=Homo sapiens GN=TCOF1 PE=1 SV=3|Isoform 3 of Treacle protein OS=Homo sapiens GN=TCOF1|Isoform 4 of Treacle protein OS=Homo sapiens GN=TCOF1	30	2.65607	7.2446e-08	2.22249e-07	hit
RPL18A	M0R117|Q02543	60S ribosomal protein L18a OS=Homo sapiens GN=RPL18A PE=1 SV=1|60S ribosomal protein L18a OS=Homo sapiens GN=RPL18A PE=1 SV=2	6	2.58438	7.27474e-08	2.22249e-07	hit
EIF3CL|EIF3C	B5ME19|Q99613|Q99613-2	Eukaryotic translation initiation factor 3 subunit C-like protein OS=Homo sapiens GN=EIF3CL PE=3 SV=1|Eukaryotic translation initiation factor 3 subunit C OS=Homo sapiens GN=EIF3C PE=1 SV=1|Isoform 2 of Eukaryotic translation initiation factor 3 subunit C OS=Homo sapiens GN=EIF3C	26	3.2241	7.37515e-08	2.24034e-07	hit
DDX21	Q9NR30	Nucleolar RNA helicase 2 OS=Homo sapiens GN=DDX21 PE=1 SV=5	35	2.84508	7.39528e-08	2.24034e-07	hit
NOL8	Q76FK4|Q76FK4-4	Nucleolar protein 8 OS=Homo sapiens GN=NOL8 PE=1 SV=1|Isoform 4 of Nucleolar protein 8 OS=Homo sapiens GN=NOL8	23	2.79073	7.50537e-08	2.26417e-07	hit
HNRNPH2	P55795	Heterogeneous nuclear ribonucleoprotein H2 OS=Homo sapiens GN=HNRNPH2 PE=1 SV=1	9	5.30317	7.5626e-08	2.26781e-07	hit
RPS14	P62263	40S ribosomal protein S14 OS=Homo sapiens GN=RPS14 PE=1 SV=3	5	3.22653	7.58034e-08	2.26781e-07	hit
TRIM56	Q9BRZ2	E3 ubiquitin-protein ligase TRIM56 OS=Homo sapiens GN=TRIM56 PE=1 SV=3	17	2.87469	7.72566e-08	2.30174e-07	hit
GSPT1	H3BSV8|P15170-2|P15170-3	Eukaryotic peptide chain release factor GTP-binding subunit ERF3A (Fragment) OS=Homo sapiens GN=GSPT1 PE=1 SV=1|Isoform 2 of Eukaryotic peptide chain release factor GTP-binding subunit ERF3A OS=Homo sapiens GN=GSPT1|Isoform 3 of Eukaryotic peptide chain release factor GTP-binding subunit ERF3A OS=Homo sapiens GN=GSPT1	14	4.38573	7.79161e-08	2.31183e-07	hit
RBM39	Q14498|Q14498-2	RNA-binding protein 39 OS=Homo sapiens GN=RBM39 PE=1 SV=2|Isoform 2 of RNA-binding protein 39 OS=Homo sapiens GN=RBM39	9	2.82157	8.05541e-08	2.3691e-07	hit
EXOSC10	Q01780	Exosome component 10 OS=Homo sapiens GN=EXOSC10 PE=1 SV=2	18	2.78852	8.08319e-08	2.3691e-07	hit
MKI67	A0A087WV66|P46013|P46013-2	Antigen KI-67 OS=Homo sapiens GN=MKI67 PE=1 SV=1|Antigen KI-67 OS=Homo sapiens GN=MKI67 PE=1 SV=2|Isoform Short of Antigen KI-67 OS=Homo sapiens GN=MKI67	113	3.11329	8.6933e-08	2.5376e-07	hit
HNRNPD	Q14103-3|Q14103-4	Isoform 3 of Heterogeneous nuclear ribonucleoprotein D0 OS=Homo sapiens GN=HNRNPD|Isoform 4 of Heterogeneous nuclear ribonucleoprotein D0 OS=Homo sapiens GN=HNRNPD	16	5.82352	8.80571e-08	2.55402e-07	hit
SAP18	H7BZW6|O00422|X6RAL5	Histone deacetylase complex subunit SAP18 (Fragment) OS=Homo sapiens GN=SAP18 PE=1 SV=2|Histone deacetylase complex subunit SAP18 OS=Homo sapiens GN=SAP18 PE=1 SV=1|Histone deacetylase complex subunit SAP18 OS=Homo sapiens GN=SAP18 PE=1 SV=1	2	4.88379	8.8326e-08	2.55402e-07	hit
PABPC1	H0YAR2|P11940	Polyadenylate-binding protein 1 (Fragment) OS=Homo sapiens GN=PABPC1 PE=1 SV=1|Polyadenylate-binding protein 1 OS=Homo sapiens GN=PABPC1 PE=1 SV=2	25	2.3869	8.85583e-08	2.55402e-07	hit
TIA1	F8W8I6|P31483	Nucleolysin TIA-1 isoform p40 OS=Homo sapiens GN=TIA1 PE=1 SV=1|Nucleolysin TIA-1 isoform p40 OS=Homo sapiens GN=TIA1 PE=1 SV=3	9	4.47047	9.12399e-08	2.61258e-07	hit
SON	P18583|P18583-2|P18583-5|P18583-6|P18583-7|P18583-9	Protein SON OS=Homo sapiens GN=SON PE=1 SV=4|Isoform A of Protein SON OS=Homo sapiens GN=SON|Isoform D of Protein SON OS=Homo sapiens GN=SON|Isoform E of Protein SON OS=Homo sapiens GN=SON|Isoform G of Protein SON OS=Homo sapiens GN=SON|Isoform I of Protein SON OS=Homo sapiens GN=SON	21	3.22441	9.13136e-08	2.61258e-07	hit
PABPC4	Q13310|Q13310-2	Polyadenylate-binding protein 4 OS=Homo sapiens GN=PABPC4 PE=1 SV=1|Isoform 2 of Polyadenylate-binding protein 4 OS=Homo sapiens GN=PABPC4	29	3.27715	9.50372e-08	2.70837e-07	hit
CNOT1	A5YKK6|A5YKK6-2	CCR4-NOT transcription complex subunit 1 OS=Homo sapiens GN=CNOT1 PE=1 SV=2|Isoform 2 of CCR4-NOT transcription complex subunit 1 OS=Homo sapiens GN=CNOT1	23	3.15058	9.58262e-08	2.72011e-07	hit
RBM25	P49756	RNA-binding protein 25 OS=Homo sapiens GN=RBM25 PE=1 SV=3	8	4.32302	9.77732e-08	2.76449e-07	hit
DDX49	Q9Y6V7	Probable ATP-dependent RNA helicase DDX49 OS=Homo sapiens GN=DDX49 PE=1 SV=1	6	3.66279	9.82762e-08	2.76606e-07	hit
RRP1	P56182	Ribosomal RNA processing protein 1 homolog A OS=Homo sapiens GN=RRP1 PE=1 SV=1	14	2.78376	9.85962e-08	2.76606e-07	hit
NEMF	G3V5V3|O60524|O60524-3|O60524-4|O60524-5	Nuclear export mediator factor NEMF (Fragment) OS=Homo sapiens GN=NEMF PE=1 SV=7|Nuclear export mediator factor NEMF OS=Homo sapiens GN=NEMF PE=1 SV=4|Isoform 3 of Nuclear export mediator factor NEMF OS=Homo sapiens GN=NEMF|Isoform 4 of Nuclear export mediator factor NEMF OS=Homo sapiens GN=NEMF|Isoform 5 of Nuclear export mediator factor NEMF OS=Homo sapiens GN=NEMF	3	3.23228	1.00746e-07	2.80877e-07	hit
BMS1	Q14692	Ribosome biogenesis protein BMS1 homolog OS=Homo sapiens GN=BMS1 PE=1 SV=1	35	2.50891	1.00898e-07	2.80877e-07	hit
THRAP3	Q9Y2W1	Thyroid hormone receptor-associated protein 3 OS=Homo sapiens GN=THRAP3 PE=1 SV=2	21	3.09712	1.01355e-07	2.81066e-07	hit
RBM26	A0A087X0H9|Q5T8P6|Q5T8P6-2|Q5T8P6-3	RNA-binding protein 26 OS=Homo sapiens GN=RBM26 PE=1 SV=1|RNA-binding protein 26 OS=Homo sapiens GN=RBM26 PE=1 SV=3|Isoform 2 of RNA-binding protein 26 OS=Homo sapiens GN=RBM26|Isoform 3 of RNA-binding protein 26 OS=Homo sapiens GN=RBM26	8	3.46242	1.01979e-07	2.81713e-07	hit
RBM19	Q9Y4C8	Probable RNA-binding protein 19 OS=Homo sapiens GN=RBM19 PE=1 SV=3	32	2.52131	1.03774e-07	2.84532e-07	hit
UTP20	O75691	Small subunit processome component 20 homolog OS=Homo sapiens GN=UTP20 PE=1 SV=3	41	3.09742	1.04036e-07	2.84532e-07	hit
PUS1	F5H1S9|G8JLB3|Q9Y606|Q9Y606-2	tRNA pseudouridine synthase OS=Homo sapiens GN=PUS1 PE=1 SV=1|tRNA pseudouridine synthase (Fragment) OS=Homo sapiens GN=PUS1 PE=1 SV=1|tRNA pseudouridine synthase A, mitochondrial OS=Homo sapiens GN=PUS1 PE=1 SV=3|Isoform 2 of tRNA pseudouridine synthase A, mitochondrial OS=Homo sapiens GN=PUS1	3	4.182	1.04477e-07	2.84532e-07	hit
ZCCHC3	Q9NUD5	Zinc finger CCHC domain-containing protein 3 OS=Homo sapiens GN=ZCCHC3 PE=1 SV=1	16	3.6253	1.04939e-07	2.84532e-07	hit
RRP8	O43159	Ribosomal RNA-processing protein 8 OS=Homo sapiens GN=RRP8 PE=1 SV=2	12	2.96942	1.04973e-07	2.84532e-07	hit
RC3H2	Q9HBD1	Roquin-2 OS=Homo sapiens GN=RC3H2 PE=1 SV=2	13	3.54257	1.06024e-07	2.86305e-07	hit
SPEN	Q96T58	Msx2-interacting protein OS=Homo sapiens GN=SPEN PE=1 SV=1	79	2.76457	1.07056e-07	2.88013e-07	hit
ZNFX1	Q9P2E3	NFX1-type zinc finger-containing protein 1 OS=Homo sapiens GN=ZNFX1 PE=2 SV=2	12	3.3071	1.10613e-07	2.96476e-07	hit
RRS1	Q15050	Ribosome biogenesis regulatory protein homolog OS=Homo sapiens GN=RRS1 PE=1 SV=2	6	3.31198	1.13411e-07	3.0285e-07	hit
LYAR	Q9NX58	Cell growth-regulating nucleolar protein OS=Homo sapiens GN=LYAR PE=1 SV=2	10	2.92761	1.16223e-07	3.08186e-07	hit
CAD	F8VPD4|P27708	CAD protein OS=Homo sapiens GN=CAD PE=1 SV=1|CAD protein OS=Homo sapiens GN=CAD PE=1 SV=3	3	3.75923	1.20474e-07	3.18174e-07	hit
SRFBP1	Q8NEF9	Serum response factor-binding protein 1 OS=Homo sapiens GN=SRFBP1 PE=1 SV=1	9	2.98778	1.21992e-07	3.21009e-07	hit
STRAP	Q9Y3F4|Q9Y3F4-2	Serine-threonine kinase receptor-associated protein OS=Homo sapiens GN=STRAP PE=1 SV=1|Isoform 2 of Serine-threonine kinase receptor-associated protein OS=Homo sapiens GN=STRAP	6	3.96925	1.24671e-07	3.26863e-07	hit
DDX42	Q86XP3	ATP-dependent RNA helicase DDX42 OS=Homo sapiens GN=DDX42 PE=1 SV=1	6	5.42509	1.25264e-07	3.2723e-07	hit
DDX31	F8WAJ0	Probable ATP-dependent RNA helicase DDX31 OS=Homo sapiens GN=DDX31 PE=1 SV=2	19	2.81098	1.2582e-07	3.2748e-07	hit
FAM120C	F8W881|Q9NX05	Constitutive coactivator of PPAR-gamma-like protein 2 OS=Homo sapiens GN=FAM120C PE=1 SV=2|Constitutive coactivator of PPAR-gamma-like protein 2 OS=Homo sapiens GN=FAM120C PE=2 SV=3	21	3.30002	1.26268e-07	3.2748e-07	hit
XRCC6	P12956	X-ray repair cross-complementing protein 6 OS=Homo sapiens GN=XRCC6 PE=1 SV=2	19	3.79554	1.26987e-07	3.28165e-07	hit
FYB	O15117|O15117-2|O15117-3	FYN-binding protein OS=Homo sapiens GN=FYB PE=1 SV=2|Isoform FYB-130 of FYN-binding protein OS=Homo sapiens GN=FYB|Isoform 3 of FYN-binding protein OS=Homo sapiens GN=FYB	7	4.26774	1.28475e-07	3.30823e-07	hit
KIAA0430	Q9Y4F3|Q9Y4F3-3|Q9Y4F3-4|Q9Y4F3-5	Meiosis arrest female protein 1 OS=Homo sapiens GN=KIAA0430 PE=1 SV=6|Isoform 2 of Meiosis arrest female protein 1 OS=Homo sapiens GN=KIAA0430|Isoform 3 of Meiosis arrest female protein 1 OS=Homo sapiens GN=KIAA0430|Isoform 4 of Meiosis arrest female protein 1 OS=Homo sapiens GN=KIAA0430	5	3.31994	1.31362e-07	3.36562e-07	hit
NOL9	Q5SY16	Polynucleotide 5'-hydroxyl-kinase NOL9 OS=Homo sapiens GN=NOL9 PE=1 SV=1	7	3.31139	1.31637e-07	3.36562e-07	hit
DDX19A	I3L0H8|Q9NUU7	ATP-dependent RNA helicase DDX19A OS=Homo sapiens GN=DDX19A PE=1 SV=1|ATP-dependent RNA helicase DDX19A OS=Homo sapiens GN=DDX19A PE=1 SV=1	8	4.07521	1.34705e-07	3.43189e-07	hit
RBM15B	Q8NDT2	Putative RNA-binding protein 15B OS=Homo sapiens GN=RBM15B PE=1 SV=3	14	2.7986	1.38634e-07	3.51954e-07	hit
CHD1	O14646|O14646-2	Chromodomain-helicase-DNA-binding protein 1 OS=Homo sapiens GN=CHD1 PE=1 SV=2|Isoform 2 of Chromodomain-helicase-DNA-binding protein 1 OS=Homo sapiens GN=CHD1	14	2.75469	1.4505e-07	3.6695e-07	hit
STRBP	Q96SI9|Q96SI9-2	Spermatid perinuclear RNA-binding protein OS=Homo sapiens GN=STRBP PE=1 SV=1|Isoform 2 of Spermatid perinuclear RNA-binding protein OS=Homo sapiens GN=STRBP	12	3.58162	1.48689e-07	3.74489e-07	hit
FUS	H3BPE7|P35637|P35637-2	RNA-binding protein FUS OS=Homo sapiens GN=FUS PE=1 SV=1|RNA-binding protein FUS OS=Homo sapiens GN=FUS PE=1 SV=1|Isoform Short of RNA-binding protein FUS OS=Homo sapiens GN=FUS	7	5.49971	1.49068e-07	3.74489e-07	hit
DIEXF	Q68CQ4	Digestive organ expansion factor homolog OS=Homo sapiens GN=DIEXF PE=1 SV=2	8	2.71345	1.51861e-07	3.79324e-07	hit
PPIL4	Q8WUA2	Peptidyl-prolyl cis-trans isomerase-like 4 OS=Homo sapiens GN=PPIL4 PE=1 SV=1	4	3.80966	1.52045e-07	3.79324e-07	hit
RPS23	D6RD47|P62266	40S ribosomal protein S23 OS=Homo sapiens GN=RPS23 PE=1 SV=1|40S ribosomal protein S23 OS=Homo sapiens GN=RPS23 PE=1 SV=3	4	2.83575	1.55259e-07	3.85798e-07	hit
SAFB2	Q14151	Scaffold attachment factor B2 OS=Homo sapiens GN=SAFB2 PE=1 SV=1	11	3.68026	1.5571e-07	3.85798e-07	hit
DDX10	Q13206	Probable ATP-dependent RNA helicase DDX10 OS=Homo sapiens GN=DDX10 PE=1 SV=2	20	2.85536	1.5634e-07	3.86031e-07	hit
GDI2	P50395	Rab GDP dissociation inhibitor beta OS=Homo sapiens GN=GDI2 PE=1 SV=2	4	3.76729	1.5718e-07	3.86781e-07	hit
TCERG1	O14776|O14776-2	Transcription elongation regulator 1 OS=Homo sapiens GN=TCERG1 PE=1 SV=2|Isoform 2 of Transcription elongation regulator 1 OS=Homo sapiens GN=TCERG1	3	3.56931	1.66148e-07	4.07457e-07	hit
CNOT4	O95628|O95628-10|O95628-2|O95628-3|O95628-4|O95628-6|O95628-7|O95628-8|O95628-9	CCR4-NOT transcription complex subunit 4 OS=Homo sapiens GN=CNOT4 PE=1 SV=3|Isoform 10 of CCR4-NOT transcription complex subunit 4 OS=Homo sapiens GN=CNOT4|Isoform 2 of CCR4-NOT transcription complex subunit 4 OS=Homo sapiens GN=CNOT4|Isoform 3 of CCR4-NOT transcription complex subunit 4 OS=Homo sapiens GN=CNOT4|Isoform 4 of CCR4-NOT transcription complex subunit 4 OS=Homo sapiens GN=CNOT4|Isofor…	4	4.70408	1.67458e-07	4.0928e-07	hit
RBM28	Q9NW13	RNA-binding protein 28 OS=Homo sapiens GN=RBM28 PE=1 SV=3	34	2.73421	1.68419e-07	4.10237e-07	hit
CDC40	O60508|Q5SRN1	Pre-mRNA-processing factor 17 OS=Homo sapiens GN=CDC40 PE=1 SV=1|Pre-mRNA-processing factor 17 OS=Homo sapiens GN=CDC40 PE=1 SV=1	2	3.94704	1.69804e-07	4.12218e-07	hit
YTHDC2	Q9H6S0	Probable ATP-dependent RNA helicase YTHDC2 OS=Homo sapiens GN=YTHDC2 PE=1 SV=2	18	2.92331	1.70562e-07	4.12667e-07	hit
YTHDF2	Q9Y5A9	YTH domain-containing family protein 2 OS=Homo sapiens GN=YTHDF2 PE=1 SV=2	11	4.26676	1.71299e-07	4.13066e-07	hit
CPSF7	F5H669|Q8N684|Q8N684-2|Q8N684-3	Cleavage and polyadenylation-specificity factor subunit 7 (Fragment) OS=Homo sapiens GN=CPSF7 PE=1 SV=1|Cleavage and polyadenylation specificity factor subunit 7 OS=Homo sapiens GN=CPSF7 PE=1 SV=1|Isoform 2 of Cleavage and polyadenylation specificity factor subunit 7 OS=Homo sapiens GN=CPSF7|Isoform 3 of Cleavage and polyadenylation specificity factor subunit 7 OS=Homo sapiens GN=CPSF7	4	3.49116	1.8409e-07	4.39609e-07	hit
SUPT6H	Q7KZ85	Transcription elongation factor SPT6 OS=Homo sapiens GN=SUPT6H PE=1 SV=2	5	4.39407	1.841e-07	4.39609e-07	hit
PRPF38A	Q8NAV1	Pre-mRNA-splicing factor 38A OS=Homo sapiens GN=PRPF38A PE=1 SV=1	3	2.9761	1.84136e-07	4.39609e-07	hit
DDX54	Q8TDD1|Q8TDD1-2	ATP-dependent RNA helicase DDX54 OS=Homo sapiens GN=DDX54 PE=1 SV=2|Isoform 2 of ATP-dependent RNA helicase DDX54 OS=Homo sapiens GN=DDX54	43	2.83625	1.88188e-07	4.478e-07	hit
PRDX1	A0A0A0MSI0|Q06830	Peroxiredoxin-1 (Fragment) OS=Homo sapiens GN=PRDX1 PE=1 SV=1|Peroxiredoxin-1 OS=Homo sapiens GN=PRDX1 PE=1 SV=1	7	4.25579	1.90673e-07	4.51047e-07	hit
ZRANB2	A0A0C4DGV5|O95218|O95218-2	Zinc finger Ran-binding domain-containing protein 2 OS=Homo sapiens GN=ZRANB2 PE=1 SV=1|Zinc finger Ran-binding domain-containing protein 2 OS=Homo sapiens GN=ZRANB2 PE=1 SV=2|Isoform 2 of Zinc finger Ran-binding domain-containing protein 2 OS=Homo sapiens GN=ZRANB2	3	3.06532	1.90803e-07	4.51047e-07	hit
HELZ2	Q9BYK8	Helicase with zinc finger domain 2 OS=Homo sapiens GN=HELZ2 PE=1 SV=6	8	3.40979	1.92354e-07	4.51926e-07	hit
USP42	Q9H9J4|Q9H9J4-2	Ubiquitin carboxyl-terminal hydrolase 42 OS=Homo sapiens GN=USP42 PE=1 SV=3|Isoform 2 of Ubiquitin carboxyl-terminal hydrolase 42 OS=Homo sapiens GN=USP42	2	3.08188	1.92884e-07	4.51926e-07	hit
NIFK	Q9BYG3	MKI67 FHA domain-interacting nucleolar phosphoprotein OS=Homo sapiens GN=NIFK PE=1 SV=1	9	2.53983	1.93056e-07	4.51926e-07	hit
SARNP	P82979	SAP domain-containing ribonucleoprotein OS=Homo sapiens GN=SARNP PE=1 SV=3	5	3.72659	1.95157e-07	4.55366e-07	hit
RPS3A	P61247	40S ribosomal protein S3a OS=Homo sapiens GN=RPS3A PE=1 SV=2	10	2.97289	1.99323e-07	4.63586e-07	hit
PRRC2C	Q9Y520|Q9Y520-4|Q9Y520-5|Q9Y520-7	Protein PRRC2C OS=Homo sapiens GN=PRRC2C PE=1 SV=4|Isoform 4 of Protein PRRC2C OS=Homo sapiens GN=PRRC2C|Isoform 5 of Protein PRRC2C OS=Homo sapiens GN=PRRC2C|Isoform 7 of Protein PRRC2C OS=Homo sapiens GN=PRRC2C	73	2.71909	2.00619e-07	4.651e-07	hit
NFX1	Q12986	Transcriptional repressor NF-X1 OS=Homo sapiens GN=NFX1 PE=1 SV=2	37	3.0082	2.01635e-07	4.65958e-07	hit
PTPN6	P29350|P29350-3|P29350-4	Tyrosine-protein phosphatase non-receptor type 6 OS=Homo sapiens GN=PTPN6 PE=1 SV=1|Isoform 2 of Tyrosine-protein phosphatase non-receptor type 6 OS=Homo sapiens GN=PTPN6|Isoform 4 of Tyrosine-protein phosphatase non-receptor type 6 OS=Homo sapiens GN=PTPN6	5	3.53326	2.03859e-07	4.687e-07	hit
IFI16	Q16666|Q16666-2	Gamma-interferon-inducible protein 16 OS=Homo sapiens GN=IFI16 PE=1 SV=3|Isoform 2 of Gamma-interferon-inducible protein 16 OS=Homo sapiens GN=IFI16	26	3.12073	2.04122e-07	4.687e-07	hit
EIF3B	P55884|P55884-2	Eukaryotic translation initiation factor 3 subunit B OS=Homo sapiens GN=EIF3B PE=1 SV=3|Isoform 2 of Eukaryotic translation initiation factor 3 subunit B OS=Homo sapiens GN=EIF3B	3	4.02751	4.92581e-07	9.09517e-07	hit
ASCC3	Q8N3C0	Activating signal cointegrator 1 complex subunit 3 OS=Homo sapiens GN=ASCC3 PE=1 SV=3	19	3.00234	2.14908e-07	4.91902e-07	hit
SKIV2L2	P42285	Superkiller viralicidic activity 2-like 2 OS=Homo sapiens GN=SKIV2L2 PE=1 SV=3	16	3.64821	2.17703e-07	4.96722e-07	hit
NPM1	P06748	Nucleophosmin OS=Homo sapiens GN=NPM1 PE=1 SV=2	15	2.87707	2.18566e-07	4.97117e-07	hit
FAM120A	Q9NZB2|Q9NZB2-4|Q9NZB2-6	Constitutive coactivator of PPAR-gamma-like protein 1 OS=Homo sapiens GN=FAM120A PE=1 SV=2|Isoform D of Constitutive coactivator of PPAR-gamma-like protein 1 OS=Homo sapiens GN=FAM120A|Isoform F of Constitutive coactivator of PPAR-gamma-like protein 1 OS=Homo sapiens GN=FAM120A	45	2.87742	2.30057e-07	5.21607e-07	hit
RPL26	P61254	60S ribosomal protein L26 OS=Homo sapiens GN=RPL26 PE=1 SV=1	6	2.79638	2.32117e-07	5.24629e-07	hit
PHF5A	Q7RTV0	PHD finger-like domain-containing protein 5A OS=Homo sapiens GN=PHF5A PE=1 SV=1	4	5.02288	2.34683e-07	5.25135e-07	hit
ZNF326	Q5BKZ1	DBIRD complex subunit ZNF326 OS=Homo sapiens GN=ZNF326 PE=1 SV=2	11	3.1768	2.34931e-07	5.25135e-07	hit
NXF1	Q9UBU9	Nuclear RNA export factor 1 OS=Homo sapiens GN=NXF1 PE=1 SV=1	11	3.15744	2.35111e-07	5.25135e-07	hit
RPL22	K7ERI7|P35268	60S ribosomal protein L22 OS=Homo sapiens GN=RPL22 PE=1 SV=1|60S ribosomal protein L22 OS=Homo sapiens GN=RPL22 PE=1 SV=2	4	2.92205	2.35255e-07	5.25135e-07	hit
RPL5	P46777	60S ribosomal protein L5 OS=Homo sapiens GN=RPL5 PE=1 SV=3	17	2.63808	2.38574e-07	5.309e-07	hit
GNL3	Q9BVP2|Q9BVP2-2	Guanine nucleotide-binding protein-like 3 OS=Homo sapiens GN=GNL3 PE=1 SV=2|Isoform 2 of Guanine nucleotide-binding protein-like 3 OS=Homo sapiens GN=GNL3	18	3.03471	2.39459e-07	5.3123e-07	hit
RPL36	Q9Y3U8	60S ribosomal protein L36 OS=Homo sapiens GN=RPL36 PE=1 SV=3	2	3.10805	2.43057e-07	5.36904e-07	hit
TNPO1	Q92973|Q92973-2	Transportin-1 OS=Homo sapiens GN=TNPO1 PE=1 SV=2|Isoform 2 of Transportin-1 OS=Homo sapiens GN=TNPO1	5	4.26954	2.43506e-07	5.36904e-07	hit
CIRBP	Q14011	Cold-inducible RNA-binding protein OS=Homo sapiens GN=CIRBP PE=1 SV=1	6	5.24662	2.53885e-07	5.57401e-07	hit
ZCCHC6	Q5VYS8	Terminal uridylyltransferase 7 OS=Homo sapiens GN=ZCCHC6 PE=1 SV=1	24	2.7	2.54348e-07	5.57401e-07	hit
MYBBP1A	Q9BQG0|Q9BQG0-2	Myb-binding protein 1A OS=Homo sapiens GN=MYBBP1A PE=1 SV=2|Isoform 2 of Myb-binding protein 1A OS=Homo sapiens GN=MYBBP1A	42	2.82724	2.56247e-07	5.59615e-07	hit
HERC5	Q9UII4	E3 ISG15--protein ligase HERC5 OS=Homo sapiens GN=HERC5 PE=1 SV=2	12	2.70785	2.5691e-07	5.59615e-07	hit
NOM1	Q5C9Z4	Nucleolar MIF4G domain-containing protein 1 OS=Homo sapiens GN=NOM1 PE=1 SV=1	22	2.40756	2.60231e-07	5.64865e-07	hit
TTF1	Q15361	Transcription termination factor 1 OS=Homo sapiens GN=TTF1 PE=1 SV=3	12	2.73344	2.60888e-07	5.64865e-07	hit
H2AFY	O75367|O75367-2|O75367-3	Core histone macro-H2A.1 OS=Homo sapiens GN=H2AFY PE=1 SV=4|Isoform 1 of Core histone macro-H2A.1 OS=Homo sapiens GN=H2AFY|Isoform 3 of Core histone macro-H2A.1 OS=Homo sapiens GN=H2AFY	3	2.81193	2.62502e-07	5.66658e-07	hit
GNL2	Q13823	Nucleolar GTP-binding protein 2 OS=Homo sapiens GN=GNL2 PE=1 SV=1	15	2.67576	2.72563e-07	5.86621e-07	hit
UBA1	P22314|P22314-2|Q5JRR6	Ubiquitin-like modifier-activating enzyme 1 OS=Homo sapiens GN=UBA1 PE=1 SV=3|Isoform 2 of Ubiquitin-like modifier-activating enzyme 1 OS=Homo sapiens GN=UBA1|Ubiquitin-like modifier-activating enzyme 1 OS=Homo sapiens GN=UBA1 PE=1 SV=1	3	3.45705	2.81698e-07	6.04478e-07	hit
DDX6	P26196	Probable ATP-dependent RNA helicase DDX6 OS=Homo sapiens GN=DDX6 PE=1 SV=2	13	3.54908	2.86134e-07	6.12173e-07	hit
NAA15	Q9BXJ9	N-alpha-acetyltransferase 15, NatA auxiliary subunit OS=Homo sapiens GN=NAA15 PE=1 SV=1	8	3.79951	2.8979e-07	6.16428e-07	hit
ZC3H7A	Q8IWR0	Zinc finger CCCH domain-containing protein 7A OS=Homo sapiens GN=ZC3H7A PE=1 SV=1	24	3.34762	2.89832e-07	6.16428e-07	hit
CORO1A	P31146	Coronin-1A OS=Homo sapiens GN=CORO1A PE=1 SV=4	5	3.14589	2.93297e-07	6.21963e-07	hit
GTPBP4	Q9BZE4	Nucleolar GTP-binding protein 1 OS=Homo sapiens GN=GTPBP4 PE=1 SV=3	29	3.1292	2.97248e-07	6.28493e-07	hit
RBM6	P78332	RNA-binding protein 6 OS=Homo sapiens GN=RBM6 PE=1 SV=5	17	4.13728	2.98401e-07	6.29086e-07	hit
UTP15	Q8TED0	U3 small nucleolar RNA-associated protein 15 homolog OS=Homo sapiens GN=UTP15 PE=1 SV=3	23	2.7008	3.02174e-07	6.35181e-07	hit
ATP5J2|PTCD1	G3V325|O75127	Protein ATP5J2-PTCD1 OS=Homo sapiens GN=ATP5J2-PTCD1 PE=4 SV=1|Pentatricopeptide repeat-containing protein 1, mitochondrial OS=Homo sapiens GN=PTCD1 PE=1 SV=2	3	3.71919	3.04653e-07	6.35741e-07	hit
ZC3H11A	O75152	Zinc finger CCCH domain-containing protein 11A OS=Homo sapiens GN=ZC3H11A PE=1 SV=3	28	2.95659	3.05577e-07	6.35741e-07	hit
PUM3	Q15397	Pumilio homolog 3 OS=Homo sapiens GN=PUM3 PE=1 SV=3	22	2.76797	3.06231e-07	6.35741e-07	hit
KRR1	Q13601	KRR1 small subunit processome component homolog OS=Homo sapiens GN=KRR1 PE=1 SV=4	10	2.90565	3.06881e-07	6.35741e-07	hit
AGO3	Q9H9G7	Protein argonaute-3 OS=Homo sapiens GN=AGO3 PE=1 SV=2	6	2.8646	3.07519e-07	6.35741e-07	hit
PPAN	Q9NQ55	Suppressor of SWI4 1 homolog OS=Homo sapiens GN=PPAN PE=2 SV=1	16	2.62636	3.0773e-07	6.35741e-07	hit
PPIG	Q13427	Peptidyl-prolyl cis-trans isomerase G OS=Homo sapiens GN=PPIG PE=1 SV=2	12	2.78074	3.10938e-07	6.40532e-07	hit
EBNA1BP2	H7C2Q8|Q99848	EBNA1 binding protein 2, isoform CRA_d OS=Homo sapiens GN=EBNA1BP2 PE=1 SV=1|Probable rRNA-processing protein EBP2 OS=Homo sapiens GN=EBNA1BP2 PE=1 SV=2	16	2.73877	3.17182e-07	6.51181e-07	hit
STAU1	O95793|O95793-2|O95793-3|Q5JW30	Double-stranded RNA-binding protein Staufen homolog 1 OS=Homo sapiens GN=STAU1 PE=1 SV=2|Isoform Short of Double-stranded RNA-binding protein Staufen homolog 1 OS=Homo sapiens GN=STAU1|Isoform 3 of Double-stranded RNA-binding protein Staufen homolog 1 OS=Homo sapiens GN=STAU1|Double-stranded RNA-binding protein Staufen homolog 1 OS=Homo sapiens GN=STAU1 PE=1 SV=1	10	3.39547	3.17914e-07	6.51181e-07	hit
ZCCHC8	Q6NZY4|Q6NZY4-2	Zinc finger CCHC domain-containing protein 8 OS=Homo sapiens GN=ZCCHC8 PE=1 SV=2|Isoform 2 of Zinc finger CCHC domain-containing protein 8 OS=Homo sapiens GN=ZCCHC8	2	4.0665	3.23617e-07	6.60986e-07	hit
EEF1G	P26641|P26641-2	Elongation factor 1-gamma OS=Homo sapiens GN=EEF1G PE=1 SV=3|Isoform 2 of Elongation factor 1-gamma OS=Homo sapiens GN=EEF1G	8	3.42601	3.25274e-07	6.62493e-07	hit
DKC1	O60832	H/ACA ribonucleoprotein complex subunit 4 OS=Homo sapiens GN=DKC1 PE=1 SV=3	12	2.6441	3.28812e-07	6.67582e-07	hit
PES1	B5MCF9|O00541|O00541-2	Pescadillo homolog OS=Homo sapiens GN=PES1 PE=1 SV=1|Pescadillo homolog OS=Homo sapiens GN=PES1 PE=1 SV=1|Isoform 2 of Pescadillo homolog OS=Homo sapiens GN=PES1	15	3.19391	3.29765e-07	6.67582e-07	hit
RPL6	Q02878	60S ribosomal protein L6 OS=Homo sapiens GN=RPL6 PE=1 SV=3	13	2.57455	3.30551e-07	6.67582e-07	hit
ZFR	Q96KR1	Zinc finger RNA-binding protein OS=Homo sapiens GN=ZFR PE=1 SV=2	15	2.84407	3.32071e-07	6.68413e-07	hit
SRSF5	Q13243	Serine/arginine-rich splicing factor 5 OS=Homo sapiens GN=SRSF5 PE=1 SV=1	11	5.33355	3.34353e-07	6.68413e-07	hit
MRPL1	H0Y8N7|Q9BYD6	39S ribosomal protein L1, mitochondrial (Fragment) OS=Homo sapiens GN=MRPL1 PE=1 SV=1|39S ribosomal protein L1, mitochondrial OS=Homo sapiens GN=MRPL1 PE=1 SV=2	4	3.72997	3.34615e-07	6.68413e-07	hit
DNTTIP2	Q5QJE6	Deoxynucleotidyltransferase terminal-interacting protein 2 OS=Homo sapiens GN=DNTTIP2 PE=1 SV=2	21	2.63127	3.35038e-07	6.68413e-07	hit
SF3B4	Q15427	Splicing factor 3B subunit 4 OS=Homo sapiens GN=SF3B4 PE=1 SV=1	4	6.15265	3.35597e-07	6.68413e-07	hit
MSN	P26038	Moesin OS=Homo sapiens GN=MSN PE=1 SV=3	11	2.75471	3.45485e-07	6.86211e-07	hit
DZIP3	Q86Y13	E3 ubiquitin-protein ligase DZIP3 OS=Homo sapiens GN=DZIP3 PE=1 SV=2	9	2.93935	3.47369e-07	6.87697e-07	hit
RNMT	O43148|O43148-2	mRNA cap guanine-N7 methyltransferase OS=Homo sapiens GN=RNMT PE=1 SV=1|Isoform 2 of mRNA cap guanine-N7 methyltransferase OS=Homo sapiens GN=RNMT	10	5.43225	3.48141e-07	6.87697e-07	hit
GNL3L	Q9NVN8	Guanine nucleotide-binding protein-like 3-like protein OS=Homo sapiens GN=GNL3L PE=1 SV=1	7	3.46917	3.52148e-07	6.93712e-07	hit
SURF6	O75683	Surfeit locus protein 6 OS=Homo sapiens GN=SURF6 PE=1 SV=3	12	2.88076	3.53602e-07	6.94678e-07	hit
SECISBP2	Q96T21|Q96T21-2|Q96T21-3	Selenocysteine insertion sequence-binding protein 2 OS=Homo sapiens GN=SECISBP2 PE=1 SV=2|Isoform 2 of Selenocysteine insertion sequence-binding protein 2 OS=Homo sapiens GN=SECISBP2|Isoform 3 of Selenocysteine insertion sequence-binding protein 2 OS=Homo sapiens GN=SECISBP2	7	3.18749	3.62253e-07	7.09739e-07	hit
MRPS9	P82933	28S ribosomal protein S9, mitochondrial OS=Homo sapiens GN=MRPS9 PE=1 SV=2	5	2.95919	3.65773e-07	7.14695e-07	hit
KIF2A	O00139|O00139-1|O00139-2|O00139-4|O00139-5	Kinesin-like protein KIF2A OS=Homo sapiens GN=KIF2A PE=1 SV=3|Isoform 1 of Kinesin-like protein KIF2A OS=Homo sapiens GN=KIF2A|Isoform 2 of Kinesin-like protein KIF2A OS=Homo sapiens GN=KIF2A|Isoform 4 of Kinesin-like protein KIF2A OS=Homo sapiens GN=KIF2A|Isoform 5 of Kinesin-like protein KIF2A OS=Homo sapiens GN=KIF2A	4	3.98704	3.78611e-07	7.37779e-07	hit
RPS4X	P62701	40S ribosomal protein S4, X isoform OS=Homo sapiens GN=RPS4X PE=1 SV=2	7	2.77493	3.88766e-07	7.55527e-07	hit
SRP54	G3V4F7|P61011|P61011-2	Signal recognition particle 54 kDa protein OS=Homo sapiens GN=SRP54 PE=1 SV=1|Signal recognition particle 54 kDa protein OS=Homo sapiens GN=SRP54 PE=1 SV=1|Isoform 2 of Signal recognition particle 54 kDa protein OS=Homo sapiens GN=SRP54	4	3.25502	4.05135e-07	7.85221e-07	hit
NOP14	P78316	Nucleolar protein 14 OS=Homo sapiens GN=NOP14 PE=1 SV=3	21	2.54369	4.09085e-07	7.90752e-07	hit
CKAP5	Q14008|Q14008-2|Q14008-3	Cytoskeleton-associated protein 5 OS=Homo sapiens GN=CKAP5 PE=1 SV=3|Isoform 2 of Cytoskeleton-associated protein 5 OS=Homo sapiens GN=CKAP5|Isoform 3 of Cytoskeleton-associated protein 5 OS=Homo sapiens GN=CKAP5	8	3.28874	4.20844e-07	8.11307e-07	hit
RPL29	P47914	60S ribosomal protein L29 OS=Homo sapiens GN=RPL29 PE=1 SV=2	4	3.00536	4.32108e-07	8.29544e-07	hit
RPL4	P36578	60S ribosomal protein L4 OS=Homo sapiens GN=RPL4 PE=1 SV=5	18	2.63541	4.32605e-07	8.29544e-07	hit
RBMS1	E7ETU5|F6Y5H0|P29558|P29558-2	RNA-binding motif, single-stranded-interacting protein 1 OS=Homo sapiens GN=RBMS1 PE=1 SV=1|RNA-binding motif, single-stranded-interacting protein 1 OS=Homo sapiens GN=RBMS1 PE=1 SV=1|RNA-binding motif, single-stranded-interacting protein 1 OS=Homo sapiens GN=RBMS1 PE=1 SV=3|Isoform 2 of RNA-binding motif, single-stranded-interacting protein 1 OS=Homo sapiens GN=RBMS1	4	5.03067	4.34787e-07	8.31515e-07	hit
UBAP2L	F8W726|Q14157|Q14157-4|Q14157-5	Ubiquitin-associated protein 2-like OS=Homo sapiens GN=UBAP2L PE=1 SV=2|Ubiquitin-associated protein 2-like OS=Homo sapiens GN=UBAP2L PE=1 SV=2|Isoform 4 of Ubiquitin-associated protein 2-like OS=Homo sapiens GN=UBAP2L|Isoform 5 of Ubiquitin-associated protein 2-like OS=Homo sapiens GN=UBAP2L	24	5.24587	4.4052e-07	8.38078e-07	hit
RAN	B5MDF5|P62826	GTP-binding nuclear protein Ran OS=Homo sapiens GN=RAN PE=1 SV=1|GTP-binding nuclear protein Ran OS=Homo sapiens GN=RAN PE=1 SV=3	4	3.3296	4.40543e-07	8.38078e-07	hit
MRPL37	Q9BZE1|S4R369	39S ribosomal protein L37, mitochondrial OS=Homo sapiens GN=MRPL37 PE=1 SV=2|39S ribosomal protein L37, mitochondrial OS=Homo sapiens GN=MRPL37 PE=1 SV=1	7	3.5526	4.52217e-07	8.58021e-07	hit
HIST1H4A	P62805	Histone H4 OS=Homo sapiens GN=HIST1H4A PE=1 SV=2	6	2.57871	4.56037e-07	8.62999e-07	hit
WDR46	A0A140T9L0|O15213	WD repeat-containing protein 46 (Fragment) OS=Homo sapiens GN=WDR46 PE=1 SV=1|WD repeat-containing protein 46 OS=Homo sapiens GN=WDR46 PE=1 SV=3	18	2.71072	4.60009e-07	8.68237e-07	hit
NOLC1	A0A0A0MRM9|Q14978|Q14978-2|Q14978-3	Nucleolar and coiled-body phosphoprotein 1 (Fragment) OS=Homo sapiens GN=NOLC1 PE=1 SV=1|Nucleolar and coiled-body phosphoprotein 1 OS=Homo sapiens GN=NOLC1 PE=1 SV=2|Isoform Beta of Nucleolar and coiled-body phosphoprotein 1 OS=Homo sapiens GN=NOLC1|Isoform 3 of Nucleolar and coiled-body phosphoprotein 1 OS=Homo sapiens GN=NOLC1	20	2.44419	4.61721e-07	8.69193e-07	hit
DYNC1H1	Q14204	Cytoplasmic dynein 1 heavy chain 1 OS=Homo sapiens GN=DYNC1H1 PE=1 SV=5	4	2.40067	4.70708e-07	8.83804e-07	hit
NAT10	Q9H0A0	RNA cytidine acetyltransferase OS=Homo sapiens GN=NAT10 PE=1 SV=2	23	2.90743	4.78754e-07	8.96575e-07	hit
PABPN1	Q86U42|Q86U42-2	Polyadenylate-binding protein 2 OS=Homo sapiens GN=PABPN1 PE=1 SV=3|Isoform 2 of Polyadenylate-binding protein 2 OS=Homo sapiens GN=PABPN1	7	3.75207	4.83744e-07	9.03574e-07	hit
POLR2A	A0A087WWE2|A0A0C4DGZ0|P24928	DNA-directed RNA polymerase subunit OS=Homo sapiens GN=POLR2A PE=1 SV=1|DNA-directed RNA polymerase subunit OS=Homo sapiens GN=POLR2A PE=1 SV=1|DNA-directed RNA polymerase II subunit RPB1 OS=Homo sapiens GN=POLR2A PE=1 SV=2	9	3.43528	4.87785e-07	9.08531e-07	hit
HTATSF1	O43719	HIV Tat-specific factor 1 OS=Homo sapiens GN=HTATSF1 PE=1 SV=1	2	4.46152	4.88918e-07	9.08531e-07	hit
RPS11	P62280	40S ribosomal protein S11 OS=Homo sapiens GN=RPS11 PE=1 SV=3	8	2.96714	4.9126e-07	9.09517e-07	hit
ZNF638	Q14966|Q14966-3	Zinc finger protein 638 OS=Homo sapiens GN=ZNF638 PE=1 SV=2|Isoform 3 of Zinc finger protein 638 OS=Homo sapiens GN=ZNF638	11	2.82767	4.93233e-07	9.09517e-07	hit
DDX56	Q9NY93|Q9NY93-2	Probable ATP-dependent RNA helicase DDX56 OS=Homo sapiens GN=DDX56 PE=1 SV=1|Isoform 2 of Probable ATP-dependent RNA helicase DDX56 OS=Homo sapiens GN=DDX56	15	2.67384	4.97019e-07	9.14159e-07	hit
PTBP3	O95758|O95758-5	Polypyrimidine tract-binding protein 3 OS=Homo sapiens GN=PTBP3 PE=1 SV=2|Isoform 5 of Polypyrimidine tract-binding protein 3 OS=Homo sapiens GN=PTBP3	10	4.19884	4.99544e-07	9.16467e-07	hit
CEBPZ	Q03701	CCAAT/enhancer-binding protein zeta OS=Homo sapiens GN=CEBPZ PE=1 SV=3	26	2.75865	5.02031e-07	9.18691e-07	hit
NOC3L	Q8WTT2	Nucleolar complex protein 3 homolog OS=Homo sapiens GN=NOC3L PE=1 SV=1	17	3.03615	5.17282e-07	9.44204e-07	hit
C9ORF78	A0A087X2F5|Q9NZ63	Uncharacterized protein C9orf78 OS=Homo sapiens GN=C9orf78 PE=1 SV=1|Uncharacterized protein C9orf78 OS=Homo sapiens GN=C9orf78 PE=1 SV=1	2	4.01997	5.24451e-07	9.54872e-07	hit
PNPT1	Q8TCS8	Polyribonucleotide nucleotidyltransferase 1, mitochondrial OS=Homo sapiens GN=PNPT1 PE=1 SV=2	6	4.06597	5.31454e-07	9.65185e-07	hit
ERI1	Q8IV48	3'-5' exoribonuclease 1 OS=Homo sapiens GN=ERI1 PE=1 SV=3	2	3.55365	5.35241e-07	9.69619e-07	hit
UTP18	Q9Y5J1	U3 small nucleolar RNA-associated protein 18 homolog OS=Homo sapiens GN=UTP18 PE=1 SV=3	13	3.14811	5.49272e-07	9.92545e-07	hit
CCDC137	I3L0U5|Q6PK04	Coiled-coil domain-containing protein 137 (Fragment) OS=Homo sapiens GN=CCDC137 PE=1 SV=1|Coiled-coil domain-containing protein 137 OS=Homo sapiens GN=CCDC137 PE=1 SV=1	7	2.94503	5.53667e-07	9.97741e-07	hit
PRPF40A	O75400|O75400-2|O75400-3	Pre-mRNA-processing factor 40 homolog A OS=Homo sapiens GN=PRPF40A PE=1 SV=2|Isoform 2 of Pre-mRNA-processing factor 40 homolog A OS=Homo sapiens GN=PRPF40A|Isoform 3 of Pre-mRNA-processing factor 40 homolog A OS=Homo sapiens GN=PRPF40A	3	3.06533	5.54916e-07	9.97741e-07	hit
ZAK	Q9NYL2	Mitogen-activated protein kinase kinase kinase MLT OS=Homo sapiens GN=ZAK PE=1 SV=3	4	3.39754	5.75754e-07	1.03263e-06	hit
PURG	Q9UJV8	Purine-rich element-binding protein gamma OS=Homo sapiens GN=PURG PE=2 SV=1	5	3.89352	5.91307e-07	1.0579e-06	hit
NKRF	O15226|O15226-2	NF-kappa-B-repressing factor OS=Homo sapiens GN=NKRF PE=1 SV=2|Isoform 2 of NF-kappa-B-repressing factor OS=Homo sapiens GN=NKRF	24	3.22207	6.00422e-07	1.07155e-06	hit
DHX29	A0A087WYN9|Q7Z478	ATP-dependent RNA helicase DHX29 OS=Homo sapiens GN=DHX29 PE=1 SV=1|ATP-dependent RNA helicase DHX29 OS=Homo sapiens GN=DHX29 PE=1 SV=2	7	2.86787	6.19306e-07	1.10252e-06	hit
NOC2L	Q9Y3T9	Nucleolar complex protein 2 homolog OS=Homo sapiens GN=NOC2L PE=1 SV=4	8	2.85473	6.36498e-07	1.13033e-06	hit
RPL24	C9JNW5|P83731	60S ribosomal protein L24 OS=Homo sapiens GN=RPL24 PE=1 SV=1|60S ribosomal protein L24 OS=Homo sapiens GN=RPL24 PE=1 SV=1	7	2.50204	6.39389e-07	1.13268e-06	hit
EWSR1	B0QYK0|Q01844|Q01844-3|Q01844-5|Q01844-6	RNA-binding protein EWS OS=Homo sapiens GN=EWSR1 PE=1 SV=1|RNA-binding protein EWS OS=Homo sapiens GN=EWSR1 PE=1 SV=1|Isoform 3 of RNA-binding protein EWS OS=Homo sapiens GN=EWSR1|Isoform 5 of RNA-binding protein EWS OS=Homo sapiens GN=EWSR1|Isoform 6 of RNA-binding protein EWS OS=Homo sapiens GN=EWSR1	5	5.3329	6.49933e-07	1.14846e-06	hit
TRIM25	Q14258	E3 ubiquitin/ISG15 ligase TRIM25 OS=Homo sapiens GN=TRIM25 PE=1 SV=2	17	3.20734	6.51485e-07	1.14846e-06	hit
LSM14B	Q5TBP9|Q9BX40	Protein LSM14 homolog B (Fragment) OS=Homo sapiens GN=LSM14B PE=1 SV=1|Protein LSM14 homolog B OS=Homo sapiens GN=LSM14B PE=1 SV=1	14	3.78768	6.66901e-07	1.17277e-06	hit
RPL15	P61313	60S ribosomal protein L15 OS=Homo sapiens GN=RPL15 PE=1 SV=2	7	3.08476	6.74151e-07	1.17848e-06	hit
TRIP12	Q14669|Q14669-2|Q14669-3|Q14669-4	E3 ubiquitin-protein ligase TRIP12 OS=Homo sapiens GN=TRIP12 PE=1 SV=1|Isoform 2 of E3 ubiquitin-protein ligase TRIP12 OS=Homo sapiens GN=TRIP12|Isoform 3 of E3 ubiquitin-protein ligase TRIP12 OS=Homo sapiens GN=TRIP12|Isoform 4 of E3 ubiquitin-protein ligase TRIP12 OS=Homo sapiens GN=TRIP12	5	3.11812	6.7464e-07	1.17848e-06	hit
DHX57	Q6P158	Putative ATP-dependent RNA helicase DHX57 OS=Homo sapiens GN=DHX57 PE=1 SV=2	15	2.97116	6.75054e-07	1.17848e-06	hit
H1FX	Q92522	Histone H1x OS=Homo sapiens GN=H1FX PE=1 SV=1	5	2.73279	6.77676e-07	1.1802e-06	hit
PARP12	Q9H0J9	Poly [ADP-ribose] polymerase 12 OS=Homo sapiens GN=PARP12 PE=1 SV=1	15	3.03003	6.81055e-07	1.18323e-06	hit
AGO2	Q9UKV8	Protein argonaute-2 OS=Homo sapiens GN=AGO2 PE=1 SV=3	18	2.87123	6.99636e-07	1.21259e-06	hit
WDR36	A0A0A0MTB8|Q8NI36	WD repeat-containing protein 36 OS=Homo sapiens GN=WDR36 PE=1 SV=1|WD repeat-containing protein 36 OS=Homo sapiens GN=WDR36 PE=1 SV=1	6	3.0142	7.08061e-07	1.22425e-06	hit
SNRPD1	P62314	Small nuclear ribonucleoprotein Sm D1 OS=Homo sapiens GN=SNRPD1 PE=1 SV=1	3	3.04297	7.1014e-07	1.22491e-06	hit
POLR1E	Q9GZS1|Q9GZS1-2	DNA-directed RNA polymerase I subunit RPA49 OS=Homo sapiens GN=POLR1E PE=1 SV=2|Isoform 2 of DNA-directed RNA polymerase I subunit RPA49 OS=Homo sapiens GN=POLR1E	2	4.1209	7.38596e-07	1.27095e-06	hit
SPATS2L	Q9NUQ6|Q9NUQ6-2	SPATS2-like protein OS=Homo sapiens GN=SPATS2L PE=1 SV=2|Isoform 2 of SPATS2-like protein OS=Homo sapiens GN=SPATS2L	6	3.08718	7.43002e-07	1.27414e-06	hit
ZC3H14	Q6PJT7|Q6PJT7-5|Q6PJT7-9	Zinc finger CCCH domain-containing protein 14 OS=Homo sapiens GN=ZC3H14 PE=1 SV=1|Isoform 5 of Zinc finger CCCH domain-containing protein 14 OS=Homo sapiens GN=ZC3H14|Isoform 9 of Zinc finger CCCH domain-containing protein 14 OS=Homo sapiens GN=ZC3H14	20	3.05731	7.43982e-07	1.27414e-06	hit
HMGB1	P09429	High mobility group protein B1 OS=Homo sapiens GN=HMGB1 PE=1 SV=3	6	2.7905	7.50298e-07	1.28191e-06	hit
PRKRA	O75569	Interferon-inducible double-stranded RNA-dependent protein kinase activator A OS=Homo sapiens GN=PRKRA PE=1 SV=1	2	5.07758	7.60767e-07	1.29672e-06	hit
RPF2	Q9H7B2	Ribosome production factor 2 homolog OS=Homo sapiens GN=RPF2 PE=1 SV=2	6	2.91219	7.74757e-07	1.31454e-06	hit
MAP4	E7EVA0	Microtubule-associated protein OS=Homo sapiens GN=MAP4 PE=1 SV=1	20	3.16315	7.7487e-07	1.31454e-06	hit
PRMT1	E9PKG1|H7C2I1|Q99873|Q99873-2|Q99873-3|Q99873-4	Protein arginine N-methyltransferase 1 OS=Homo sapiens GN=PRMT1 PE=1 SV=1|Protein arginine N-methyltransferase 1 OS=Homo sapiens GN=PRMT1 PE=1 SV=1|Protein arginine N-methyltransferase 1 OS=Homo sapiens GN=PRMT1 PE=1 SV=2|Isoform 2 of Protein arginine N-methyltransferase 1 OS=Homo sapiens GN=PRMT1|Isoform 3 of Protein arginine N-methyltransferase 1 OS=Homo sapiens GN=PRMT1|Isoform 4 of Protein ar…	5	3.66512	7.93297e-07	1.33924e-06	hit
TEX10	Q9NXF1|Q9NXF1-2	Testis-expressed sequence 10 protein OS=Homo sapiens GN=TEX10 PE=1 SV=2|Isoform 2 of Testis-expressed sequence 10 protein OS=Homo sapiens GN=TEX10	9	3.0954	7.93758e-07	1.33924e-06	hit
LUC7L3	J3KPP4|O95232	Cisplatin resistance-associated overexpressed protein, isoform CRA_b OS=Homo sapiens GN=LUC7L3 PE=1 SV=1|Luc7-like protein 3 OS=Homo sapiens GN=LUC7L3 PE=1 SV=2	5	3.31583	7.95e-07	1.33924e-06	hit
RBM15	A0A087WWP4|Q96T37	Putative RNA-binding protein 15 OS=Homo sapiens GN=RBM15 PE=1 SV=1|Putative RNA-binding protein 15 OS=Homo sapiens GN=RBM15 PE=1 SV=2	28	2.92541	7.97748e-07	1.34074e-06	hit
RBMS2	F8W1T6|Q15434	RNA-binding motif, single-stranded-interacting protein 2 OS=Homo sapiens GN=RBMS2 PE=1 SV=1|RNA-binding motif, single-stranded-interacting protein 2 OS=Homo sapiens GN=RBMS2 PE=1 SV=1	3	4.15455	8.012e-07	1.34341e-06	hit
RRP12	Q5JTH9	RRP12-like protein OS=Homo sapiens GN=RRP12 PE=1 SV=2	28	2.85945	8.04835e-07	1.34637e-06	hit
CMSS1	C9J384|Q9BQ75|Q9BQ75-2	Protein CMSS1 (Fragment) OS=Homo sapiens GN=CMSS1 PE=1 SV=1|Protein CMSS1 OS=Homo sapiens GN=CMSS1 PE=1 SV=2|Isoform 2 of Protein CMSS1 OS=Homo sapiens GN=CMSS1	2	3.96242	8.25386e-07	1.37755e-06	hit
MAP1A	E9PGC8|P78559|P78559-2	Microtubule-associated protein 1A OS=Homo sapiens GN=MAP1A PE=1 SV=1|Microtubule-associated protein 1A OS=Homo sapiens GN=MAP1A PE=1 SV=6|Isoform 2 of Microtubule-associated protein 1A OS=Homo sapiens GN=MAP1A	9	3.07443	8.35614e-07	1.3914e-06	hit
MTDH	Q86UE4	Protein LYRIC OS=Homo sapiens GN=MTDH PE=1 SV=2	12	3.06697	8.5327e-07	1.41753e-06	hit
RTCB	Q9Y3I0	tRNA-splicing ligase RtcB homolog OS=Homo sapiens GN=RTCB PE=1 SV=1	11	3.19429	8.62175e-07	1.42903e-06	hit
PINX1	Q96BK5	PIN2/TERF1-interacting telomerase inhibitor 1 OS=Homo sapiens GN=PINX1 PE=1 SV=2	2	3.30911	8.66197e-07	1.4324e-06	hit
MKRN2	C9J494|Q9H000	Probable E3 ubiquitin-protein ligase makorin-2 OS=Homo sapiens GN=MKRN2 PE=1 SV=1|Probable E3 ubiquitin-protein ligase makorin-2 OS=Homo sapiens GN=MKRN2 PE=1 SV=2	6	3.4352	8.70664e-07	1.4365e-06	hit
HSPA9	P38646	Stress-70 protein, mitochondrial OS=Homo sapiens GN=HSPA9 PE=1 SV=2	4	3.61059	8.9463e-07	1.47267e-06	hit
KDM2B	Q8NHM5|Q8NHM5-2|Q8NHM5-3|Q8NHM5-4	Lysine-specific demethylase 2B OS=Homo sapiens GN=KDM2B PE=1 SV=1|Isoform 2 of Lysine-specific demethylase 2B OS=Homo sapiens GN=KDM2B|Isoform 3 of Lysine-specific demethylase 2B OS=Homo sapiens GN=KDM2B|Isoform 4 of Lysine-specific demethylase 2B OS=Homo sapiens GN=KDM2B	4	3.16198	9.03448e-07	1.4838e-06	hit
RBM38	Q9H0Z9|Q9H0Z9-2	RNA-binding protein 38 OS=Homo sapiens GN=RBM38 PE=1 SV=2|Isoform 2 of RNA-binding protein 38 OS=Homo sapiens GN=RBM38	4	5.79848	9.12493e-07	1.49524e-06	hit
TRANK1	O15050	TPR and ankyrin repeat-containing protein 1 OS=Homo sapiens GN=TRANK1 PE=2 SV=4	7	3.52501	9.31178e-07	1.5224e-06	hit
PKM	H3BQ34|H3BT25|H3BTJ2|H3BTN5|H3BU13|H3BUW1|P14618|P14618-2	Pyruvate kinase OS=Homo sapiens GN=PKM PE=1 SV=1|Pyruvate kinase PKM (Fragment) OS=Homo sapiens GN=PKM PE=1 SV=1|Pyruvate kinase PKM (Fragment) OS=Homo sapiens GN=PKM PE=1 SV=1|Pyruvate kinase (Fragment) OS=Homo sapiens GN=PKM PE=1 SV=1|Pyruvate kinase PKM (Fragment) OS=Homo sapiens GN=PKM PE=1 SV=1|Pyruvate kinase PKM (Fragment) OS=Homo sapiens GN=PKM PE=1 SV=1|Pyruvate kinase PKM OS=Homo sapien…	6	2.79326	9.39694e-07	1.53285e-06	hit
MEX3D	Q86XN8	RNA-binding protein MEX3D OS=Homo sapiens GN=MEX3D PE=1 SV=3	7	4.36676	9.50729e-07	1.54617e-06	hit
SNRPGP15|SNRPG	A8MWD9|P62308	Putative small nuclear ribonucleoprotein G-like protein 15 OS=Homo sapiens GN=SNRPGP15 PE=5 SV=2|Small nuclear ribonucleoprotein G OS=Homo sapiens GN=SNRPG PE=1 SV=1	3	3.1017	9.52146e-07	1.54617e-06	hit
NOP58	Q9Y2X3	Nucleolar protein 58 OS=Homo sapiens GN=NOP58 PE=1 SV=1	16	2.8567	9.62902e-07	1.56012e-06	hit
HSPA8	P11142	Heat shock cognate 71 kDa protein OS=Homo sapiens GN=HSPA8 PE=1 SV=1	10	3.26733	1.00852e-06	1.62814e-06	hit
BZW2	E7ETZ4|Q9Y6E2	Basic leucine zipper and W2 domain-containing protein 2 (Fragment) OS=Homo sapiens GN=BZW2 PE=1 SV=1|Basic leucine zipper and W2 domain-containing protein 2 OS=Homo sapiens GN=BZW2 PE=1 SV=1	8	4.04447	1.0094e-06	1.62814e-06	hit
ZNF277	Q9NRM2	Zinc finger protein 277 OS=Homo sapiens GN=ZNF277 PE=1 SV=2	3	3.48919	1.04376e-06	1.6798e-06	hit
SUGP2	M0R2Z9|M0R3F6|Q8IX01|Q8IX01-3|Q8IX01-4	SURP and G-patch domain-containing protein 2 OS=Homo sapiens GN=SUGP2 PE=1 SV=1|SURP and G-patch domain-containing protein 2 OS=Homo sapiens GN=SUGP2 PE=1 SV=1|SURP and G-patch domain-containing protein 2 OS=Homo sapiens GN=SUGP2 PE=1 SV=2|Isoform 3 of SURP and G-patch domain-containing protein 2 OS=Homo sapiens GN=SUGP2|Isoform 4 of SURP and G-patch domain-containing protein 2 OS=Homo sapiens GN…	7	3.17301	1.05794e-06	1.69883e-06	hit
EFTUD2	Q15029|Q15029-2|Q15029-3	116 kDa U5 small nuclear ribonucleoprotein component OS=Homo sapiens GN=EFTUD2 PE=1 SV=1|Isoform 2 of 116 kDa U5 small nuclear ribonucleoprotein component OS=Homo sapiens GN=EFTUD2|Isoform 3 of 116 kDa U5 small nuclear ribonucleoprotein component OS=Homo sapiens GN=EFTUD2	2	4.64671	2.27597e-06	3.33531e-06	hit
DCAF13	A0A087WT20|Q9NV06	DDB1- and CUL4-associated factor 13 OS=Homo sapiens GN=DCAF13 PE=1 SV=1|DDB1- and CUL4-associated factor 13 OS=Homo sapiens GN=DCAF13 PE=1 SV=2	17	2.73706	1.1032e-06	1.76756e-06	hit
WDR82	Q6UXN9	WD repeat-containing protein 82 OS=Homo sapiens GN=WDR82 PE=1 SV=1	2	6.01701	1.11365e-06	1.78037e-06	hit
LARP7	Q4G0J3|Q4G0J3-3	La-related protein 7 OS=Homo sapiens GN=LARP7 PE=1 SV=1|Isoform 3 of La-related protein 7 OS=Homo sapiens GN=LARP7	9	2.84861	1.12876e-06	1.80053e-06	hit
TRMT1L	Q7Z2T5	TRMT1-like protein OS=Homo sapiens GN=TRMT1L PE=1 SV=2	11	3.09811	1.14139e-06	1.81665e-06	hit
NOL6	A0A0A0MRW6|Q9H6R4|Q9H6R4-2|Q9H6R4-4	Nucleolar protein 6 OS=Homo sapiens GN=NOL6 PE=1 SV=1|Nucleolar protein 6 OS=Homo sapiens GN=NOL6 PE=1 SV=2|Isoform 2 of Nucleolar protein 6 OS=Homo sapiens GN=NOL6|Isoform 4 of Nucleolar protein 6 OS=Homo sapiens GN=NOL6	12	2.726	1.152e-06	1.8295e-06	hit
BAZ1B	Q9UIG0|Q9UIG0-2	Tyrosine-protein kinase BAZ1B OS=Homo sapiens GN=BAZ1B PE=1 SV=2|Isoform 2 of Tyrosine-protein kinase BAZ1B OS=Homo sapiens GN=BAZ1B	6	3.1147	1.15773e-06	1.83456e-06	hit
GPATCH4	Q5T3I0|Q5T3I0-3	G patch domain-containing protein 4 OS=Homo sapiens GN=GPATCH4 PE=1 SV=2|Isoform 3 of G patch domain-containing protein 4 OS=Homo sapiens GN=GPATCH4	5	2.76325	1.20609e-06	1.907e-06	hit
AATF	Q9NY61	Protein AATF OS=Homo sapiens GN=AATF PE=1 SV=1	10	3.4358	1.222e-06	1.92793e-06	hit
RAVER1	A0A087WZ13|E9PAU2|Q8IY67-2	Ribonucleoprotein PTB-binding 1 OS=Homo sapiens GN=RAVER1 PE=1 SV=1|Ribonucleoprotein PTB-binding 1 OS=Homo sapiens GN=RAVER1 PE=1 SV=1|Isoform 2 of Ribonucleoprotein PTB-binding 1 OS=Homo sapiens GN=RAVER1	6	4.01787	1.2271e-06	1.93004e-06	hit
FAM133B	G3XAI9|Q5BKY9|Q5BKY9-2	Protein FAM133B OS=Homo sapiens GN=FAM133B PE=1 SV=1|Protein FAM133B OS=Homo sapiens GN=FAM133B PE=1 SV=1|Isoform 2 of Protein FAM133B OS=Homo sapiens GN=FAM133B	2	3.16216	1.22869e-06	1.93004e-06	hit
FARSB	Q9NSD9	Phenylalanine--tRNA ligase beta subunit OS=Homo sapiens GN=FARSB PE=1 SV=3	7	3.29982	1.26041e-06	1.97556e-06	hit
MPHOSPH10	O00566	U3 small nucleolar ribonucleoprotein protein MPP10 OS=Homo sapiens GN=MPHOSPH10 PE=1 SV=2	16	2.90128	1.2723e-06	1.98987e-06	hit
SRPK1	Q96SB4	SRSF protein kinase 1 OS=Homo sapiens GN=SRPK1 PE=1 SV=2	6	2.81396	1.27842e-06	1.99511e-06	hit
MRM3	Q9HC36	rRNA methyltransferase 3, mitochondrial OS=Homo sapiens GN=MRM3 PE=1 SV=2	2	4.12103	2.67493e-06	3.84189e-06	hit
SRBD1	Q8N5C6	S1 RNA-binding domain-containing protein 1 OS=Homo sapiens GN=SRBD1 PE=1 SV=2	5	3.41158	1.3215e-06	2.05789e-06	hit
TTN	A0A0A0MTS7|Q8WZ42|Q8WZ42-11|Q8WZ42-12|Q8WZ42-13|Q8WZ42-2|Q8WZ42-4|Q8WZ42-5|Q8WZ42-7|Q8WZ42-8	Titin OS=Homo sapiens GN=TTN PE=1 SV=1|Titin OS=Homo sapiens GN=TTN PE=1 SV=4|Isoform 11 of Titin OS=Homo sapiens GN=TTN|Isoform 12 of Titin OS=Homo sapiens GN=TTN|Isoform 13 of Titin OS=Homo sapiens GN=TTN|Isoform 2 of Titin OS=Homo sapiens GN=TTN|Isoform 4 of Titin OS=Homo sapiens GN=TTN|Isoform 5 of Titin OS=Homo sapiens GN=TTN|Isoform 7 of Titin OS=Homo sapiens GN=TTN|Isoform 8 of Titin OS=Ho…	4	3.87114	1.36514e-06	2.12027e-06	hit
RPL7A	P62424	60S ribosomal protein L7a OS=Homo sapiens GN=RPL7A PE=1 SV=2	9	3.11826	1.36744e-06	2.12027e-06	hit
RBM5	P52756	RNA-binding protein 5 OS=Homo sapiens GN=RBM5 PE=1 SV=2	12	4.3698	1.37319e-06	2.12461e-06	hit
OTUD4	Q01804	OTU domain-containing protein 4 OS=Homo sapiens GN=OTUD4 PE=1 SV=4	15	2.5338	1.40707e-06	2.17238e-06	hit
KNOP1	Q1ED39	Lysine-rich nucleolar protein 1 OS=Homo sapiens GN=KNOP1 PE=1 SV=1	7	2.65938	1.45406e-06	2.24012e-06	hit
RPS20	P60866|P60866-2	40S ribosomal protein S20 OS=Homo sapiens GN=RPS20 PE=1 SV=1|Isoform 2 of 40S ribosomal protein S20 OS=Homo sapiens GN=RPS20	2	3.38525	1.47362e-06	2.26541e-06	hit
EIF2S1	P05198	Eukaryotic translation initiation factor 2 subunit 1 OS=Homo sapiens GN=EIF2S1 PE=1 SV=3	6	3.9563	1.48214e-06	2.27367e-06	hit
SRSF11	Q05519|Q05519-2	Serine/arginine-rich splicing factor 11 OS=Homo sapiens GN=SRSF11 PE=1 SV=1|Isoform 2 of Serine/arginine-rich splicing factor 11 OS=Homo sapiens GN=SRSF11	6	3.51601	1.5175e-06	2.32297e-06	hit
ANKRD17	H0YM23|O75179|O75179-2|O75179-7	Ankyrin repeat domain-containing protein 17 (Fragment) OS=Homo sapiens GN=ANKRD17 PE=1 SV=1|Ankyrin repeat domain-containing protein 17 OS=Homo sapiens GN=ANKRD17 PE=1 SV=3|Isoform 2 of Ankyrin repeat domain-containing protein 17 OS=Homo sapiens GN=ANKRD17|Isoform 7 of Ankyrin repeat domain-containing protein 17 OS=Homo sapiens GN=ANKRD17	14	2.9198	1.53853e-06	2.35018e-06	hit
ZCCHC11	A0A0C4DFM7|Q5TAX3	Terminal uridylyltransferase 4 OS=Homo sapiens GN=ZCCHC11 PE=1 SV=1|Terminal uridylyltransferase 4 OS=Homo sapiens GN=ZCCHC11 PE=1 SV=3	13	3.45102	1.54371e-06	2.3531e-06	hit
BUB3	J3QT28|O43684|O43684-2	Mitotic checkpoint protein BUB3 (Fragment) OS=Homo sapiens GN=BUB3 PE=1 SV=1|Mitotic checkpoint protein BUB3 OS=Homo sapiens GN=BUB3 PE=1 SV=1|Isoform 2 of Mitotic checkpoint protein BUB3 OS=Homo sapiens GN=BUB3	3	3.53618	1.59961e-06	2.43316e-06	hit
H1F0	P07305|P07305-2	Histone H1.0 OS=Homo sapiens GN=H1F0 PE=1 SV=3|Isoform 2 of Histone H1.0 OS=Homo sapiens GN=H1F0	4	2.73137	1.60488e-06	2.43604e-06	hit
ZGPAT|V9GY48	Q8N5A5|Q8N5A5-2|Q8N5A5-3|V9GY48	Zinc finger CCCH-type with G patch domain-containing protein OS=Homo sapiens GN=ZGPAT PE=1 SV=3|Isoform 2 of Zinc finger CCCH-type with G patch domain-containing protein OS=Homo sapiens GN=ZGPAT|Isoform 3 of Zinc finger CCCH-type with G patch domain-containing protein OS=Homo sapiens GN=ZGPAT|Uncharacterized protein (Fragment) OS=Homo sapiens PE=4 SV=1	4	4.73277	1.64945e-06	2.49843e-06	hit
UPF2	Q9HAU5	Regulator of nonsense transcripts 2 OS=Homo sapiens GN=UPF2 PE=1 SV=1	7	3.33989	1.65866e-06	2.50712e-06	hit
RPL23A	P62750	60S ribosomal protein L23a OS=Homo sapiens GN=RPL23A PE=1 SV=1	8	2.8141	1.67338e-06	2.52408e-06	hit
SMG1	J3KRA9|Q96Q15|Q96Q15-2	Serine/threonine-protein kinase SMG1 (Fragment) OS=Homo sapiens GN=SMG1 PE=1 SV=1|Serine/threonine-protein kinase SMG1 OS=Homo sapiens GN=SMG1 PE=1 SV=3|Isoform 2 of Serine/threonine-protein kinase SMG1 OS=Homo sapiens GN=SMG1	5	3.36464	1.67702e-06	2.52428e-06	hit
RPL13	P26373	60S ribosomal protein L13 OS=Homo sapiens GN=RPL13 PE=1 SV=4	9	2.38165	1.68536e-06	2.53156e-06	hit
SPTBN1	A0A087WUZ3|Q01082|Q01082-2|Q01082-3	Spectrin beta chain, non-erythrocytic 1 OS=Homo sapiens GN=SPTBN1 PE=1 SV=1|Spectrin beta chain, non-erythrocytic 1 OS=Homo sapiens GN=SPTBN1 PE=1 SV=2|Isoform Short of Spectrin beta chain, non-erythrocytic 1 OS=Homo sapiens GN=SPTBN1|Isoform 2 of Spectrin beta chain, non-erythrocytic 1 OS=Homo sapiens GN=SPTBN1	4	3.68217	1.73845e-06	2.60587e-06	hit
TOP1	P11387	DNA topoisomerase 1 OS=Homo sapiens GN=TOP1 PE=1 SV=2	14	2.37835	1.76997e-06	2.64761e-06	hit
RPS2	P15880	40S ribosomal protein S2 OS=Homo sapiens GN=RPS2 PE=1 SV=2	18	2.71488	1.77813e-06	2.65431e-06	hit
EIF2S2	P20042	Eukaryotic translation initiation factor 2 subunit 2 OS=Homo sapiens GN=EIF2S2 PE=1 SV=2	6	2.7142	1.99819e-06	2.97665e-06	hit
REXO4	Q9GZR2	RNA exonuclease 4 OS=Homo sapiens GN=REXO4 PE=1 SV=2	12	2.17216	2.01546e-06	2.99618e-06	hit
DDX24	Q9GZR7	ATP-dependent RNA helicase DDX24 OS=Homo sapiens GN=DDX24 PE=1 SV=1	22	2.72915	2.03265e-06	3.01552e-06	hit
ANKHD1	D6RHC4|E9PDP5|Q8IWZ3|Q8IWZ3-4|Q8IWZ3-6	Ankyrin repeat and KH domain-containing protein 1 (Fragment) OS=Homo sapiens GN=ANKHD1 PE=1 SV=1|Ankyrin repeat and KH domain-containing protein 1 (Fragment) OS=Homo sapiens GN=ANKHD1 PE=1 SV=1|Ankyrin repeat and KH domain-containing protein 1 OS=Homo sapiens GN=ANKHD1 PE=1 SV=1|Isoform 4 of Ankyrin repeat and KH domain-containing protein 1 OS=Homo sapiens GN=ANKHD1|Isoform 6 of Ankyrin repeat an…	20	3.15531	2.07278e-06	3.06873e-06	hit
ARHGEF6	Q15052|Q15052-2	Rho guanine nucleotide exchange factor 6 OS=Homo sapiens GN=ARHGEF6 PE=1 SV=2|Isoform 2 of Rho guanine nucleotide exchange factor 6 OS=Homo sapiens GN=ARHGEF6	2	3.92048	2.14488e-06	3.16897e-06	hit
NOP9	Q86U38	Nucleolar protein 9 OS=Homo sapiens GN=NOP9 PE=1 SV=1	13	3.08889	2.18512e-06	3.22182e-06	hit
RBM34	P42696	RNA-binding protein 34 OS=Homo sapiens GN=RBM34 PE=1 SV=2	15	2.62932	2.21793e-06	3.26353e-06	hit
DIS3L2	Q8IYB7	DIS3-like exonuclease 2 OS=Homo sapiens GN=DIS3L2 PE=1 SV=4	6	3.86449	2.2447e-06	3.29618e-06	hit
AP3D1	O14617|O14617-2|O14617-3|O14617-5	AP-3 complex subunit delta-1 OS=Homo sapiens GN=AP3D1 PE=1 SV=1|Isoform 2 of AP-3 complex subunit delta-1 OS=Homo sapiens GN=AP3D1|Isoform 3 of AP-3 complex subunit delta-1 OS=Homo sapiens GN=AP3D1|Isoform 5 of AP-3 complex subunit delta-1 OS=Homo sapiens GN=AP3D1	5	2.51848	2.29773e-06	3.36037e-06	hit
SRRM2	Q9UQ35	Serine/arginine repetitive matrix protein 2 OS=Homo sapiens GN=SRRM2 PE=1 SV=2	38	2.91559	2.42617e-06	3.54103e-06	hit
RPL8	P62917	60S ribosomal protein L8 OS=Homo sapiens GN=RPL8 PE=1 SV=2	13	2.40371	2.45501e-06	3.57588e-06	hit
C9ORF114	Q5T280	Putative methyltransferase C9orf114 OS=Homo sapiens GN=C9orf114 PE=1 SV=3	5	2.4359	2.47647e-06	3.59323e-06	hit
RSL1D1	O76021	Ribosomal L1 domain-containing protein 1 OS=Homo sapiens GN=RSL1D1 PE=1 SV=3	24	2.42411	2.47688e-06	3.59323e-06	hit
BAZ1A	Q9NRL2|Q9NRL2-2	Bromodomain adjacent to zinc finger domain protein 1A OS=Homo sapiens GN=BAZ1A PE=1 SV=2|Isoform 2 of Bromodomain adjacent to zinc finger domain protein 1A OS=Homo sapiens GN=BAZ1A	2	3.69247	2.50587e-06	3.62165e-06	hit
RRP36	Q96EU6|Q96EU6-2	Ribosomal RNA processing protein 36 homolog OS=Homo sapiens GN=RRP36 PE=1 SV=1|Isoform 2 of Ribosomal RNA processing protein 36 homolog OS=Homo sapiens GN=RRP36	6	3.29974	2.50652e-06	3.62165e-06	hit
ZCCHC17	A0A087WXF8|A0A087WXU5|A0A087WYV3|A0A0D9SEW3|E7EPF0|Q9NP64|Q9NP64-2|Q9NP64-3	Nucleolar protein of 40 kDa OS=Homo sapiens GN=ZCCHC17 PE=1 SV=1|Nucleolar protein of 40 kDa OS=Homo sapiens GN=ZCCHC17 PE=1 SV=1|Nucleolar protein of 40 kDa OS=Homo sapiens GN=ZCCHC17 PE=1 SV=1|Nucleolar protein of 40 kDa OS=Homo sapiens GN=ZCCHC17 PE=1 SV=1|Nucleolar protein of 40 kDa OS=Homo sapiens GN=ZCCHC17 PE=1 SV=2|Nucleolar protein of 40 kDa OS=Homo sapiens GN=ZCCHC17 PE=1 SV=1|Isoform 2…	3	2.78926	2.52098e-06	3.63525e-06	hit
BYSL	Q13895	Bystin OS=Homo sapiens GN=BYSL PE=1 SV=3	11	2.90417	2.60999e-06	3.75609e-06	hit
CCDC124	Q96CT7	Coiled-coil domain-containing protein 124 OS=Homo sapiens GN=CCDC124 PE=1 SV=1	3	2.49548	2.69357e-06	3.86097e-06	hit
DDX60L	H0Y8H0|Q5H9U9	Probable ATP-dependent RNA helicase DDX60-like (Fragment) OS=Homo sapiens GN=DDX60L PE=1 SV=2|Probable ATP-dependent RNA helicase DDX60-like OS=Homo sapiens GN=DDX60L PE=2 SV=2	15	2.71089	2.76866e-06	3.96072e-06	hit
PRRC2B	Q5JSZ5	Protein PRRC2B OS=Homo sapiens GN=PRRC2B PE=1 SV=2	15	2.64277	2.79065e-06	3.98428e-06	hit
SECISBP2L	Q93073	Selenocysteine insertion sequence-binding protein 2-like OS=Homo sapiens GN=SECISBP2L PE=1 SV=3	16	2.99485	2.85182e-06	4.06356e-06	hit
URB2	Q14146	Unhealthy ribosome biogenesis protein 2 homolog OS=Homo sapiens GN=URB2 PE=2 SV=2	8	3.22453	2.86247e-06	4.07069e-06	hit
ARHGEF1	M0QZR4|Q92888|Q92888-2|Q92888-3	Rho guanine nucleotide exchange factor 1 OS=Homo sapiens GN=ARHGEF1 PE=1 SV=1|Rho guanine nucleotide exchange factor 1 OS=Homo sapiens GN=ARHGEF1 PE=1 SV=2|Isoform 2 of Rho guanine nucleotide exchange factor 1 OS=Homo sapiens GN=ARHGEF1|Isoform 3 of Rho guanine nucleotide exchange factor 1 OS=Homo sapiens GN=ARHGEF1	8	2.93413	2.88017e-06	4.0878e-06	hit
GTPBP1	O00178	GTP-binding protein 1 OS=Homo sapiens GN=GTPBP1 PE=1 SV=3	3	2.57113	2.90242e-06	4.11129e-06	hit
PAN3	A0A0C4DFZ9|Q58A45|Q58A45-2|Q58A45-3	PAB-dependent poly(A)-specific ribonuclease subunit PAN3 OS=Homo sapiens GN=PAN3 PE=1 SV=1|PAB-dependent poly(A)-specific ribonuclease subunit PAN3 OS=Homo sapiens GN=PAN3 PE=1 SV=3|Isoform 2 of PAB-dependent poly(A)-specific ribonuclease subunit PAN3 OS=Homo sapiens GN=PAN3|Isoform 3 of PAB-dependent poly(A)-specific ribonuclease subunit PAN3 OS=Homo sapiens GN=PAN3	2	2.99918	2.92029e-06	4.12848e-06	hit
METTL16	Q86W50	Methyltransferase-like protein 16 OS=Homo sapiens GN=METTL16 PE=1 SV=2	6	3.36905	3.05816e-06	4.31493e-06	hit
DDX50	Q9BQ39	ATP-dependent RNA helicase DDX50 OS=Homo sapiens GN=DDX50 PE=1 SV=1	15	2.9382	3.08743e-06	4.34772e-06	hit
RPL19	J3KTE4|J3QR09|P84098	Ribosomal protein L19 OS=Homo sapiens GN=RPL19 PE=1 SV=1|Ribosomal protein L19 OS=Homo sapiens GN=RPL19 PE=1 SV=1|60S ribosomal protein L19 OS=Homo sapiens GN=RPL19 PE=1 SV=1	6	2.57577	3.14371e-06	4.41836e-06	hit
USP36	Q9P275|Q9P275-2	Ubiquitin carboxyl-terminal hydrolase 36 OS=Homo sapiens GN=USP36 PE=1 SV=3|Isoform 2 of Ubiquitin carboxyl-terminal hydrolase 36 OS=Homo sapiens GN=USP36	20	2.54196	3.17657e-06	4.45585e-06	hit
RPS3	P23396	40S ribosomal protein S3 OS=Homo sapiens GN=RPS3 PE=1 SV=2	17	3.35855	3.19533e-06	4.47346e-06	hit
XRN1	Q8IZH2|Q8IZH2-2	5'-3' exoribonuclease 1 OS=Homo sapiens GN=XRN1 PE=1 SV=1|Isoform 2 of 5'-3' exoribonuclease 1 OS=Homo sapiens GN=XRN1	15	3.32423	3.20469e-06	4.47788e-06	hit
AQR	O60306	Intron-binding protein aquarius OS=Homo sapiens GN=AQR PE=1 SV=4	12	3.20549	3.24398e-06	4.52401e-06	hit
KPNA2	P52292	Importin subunit alpha-1 OS=Homo sapiens GN=KPNA2 PE=1 SV=1	4	4.15645	3.27982e-06	4.56515e-06	hit
PPP1R10	Q96QC0	Serine/threonine-protein phosphatase 1 regulatory subunit 10 OS=Homo sapiens GN=PPP1R10 PE=1 SV=1	3	3.06457	3.32537e-06	4.61963e-06	hit
RNF213	A0A0A0MTC1|A0A0A0MTR7|Q63HN8|Q63HN8-4	E3 ubiquitin-protein ligase RNF213 OS=Homo sapiens GN=RNF213 PE=1 SV=1|E3 ubiquitin-protein ligase RNF213 OS=Homo sapiens GN=RNF213 PE=1 SV=1|E3 ubiquitin-protein ligase RNF213 OS=Homo sapiens GN=RNF213 PE=1 SV=3|Isoform 2 of E3 ubiquitin-protein ligase RNF213 OS=Homo sapiens GN=RNF213	9	3.20967	3.34494e-06	4.63789e-06	hit
KTN1	Q86UP2|Q86UP2-2|Q86UP2-4	Kinectin OS=Homo sapiens GN=KTN1 PE=1 SV=1|Isoform 2 of Kinectin OS=Homo sapiens GN=KTN1|Isoform 4 of Kinectin OS=Homo sapiens GN=KTN1	7	2.79738	3.43145e-06	4.7487e-06	hit
PRPF4B	Q13523	Serine/threonine-protein kinase PRP4 homolog OS=Homo sapiens GN=PRPF4B PE=1 SV=3	11	3.56911	3.53591e-06	4.88389e-06	hit
DDX52	Q9Y2R4	Probable ATP-dependent RNA helicase DDX52 OS=Homo sapiens GN=DDX52 PE=1 SV=3	9	2.6355	3.72516e-06	5.13544e-06	hit
RBM17	Q96I25	Splicing factor 45 OS=Homo sapiens GN=RBM17 PE=1 SV=1	3	4.29405	3.77678e-06	5.19667e-06	hit
SLTM	Q9NWH9	SAFB-like transcription modulator OS=Homo sapiens GN=SLTM PE=1 SV=2	13	2.33628	3.85126e-06	5.28906e-06	hit
PAPD5	H3BQM0|Q8NDF8-5	Non-canonical poly(A) RNA polymerase PAPD5 OS=Homo sapiens GN=PAPD5 PE=1 SV=1|Isoform 5 of Non-canonical poly(A) RNA polymerase PAPD5 OS=Homo sapiens GN=PAPD5	6	3.25071	3.93268e-06	5.39061e-06	hit
ZFP36L2	A0A087WUU9|P47974	Zinc finger protein 36, C3H1 type-like 2 OS=Homo sapiens GN=ZFP36L2 PE=1 SV=1|Zinc finger protein 36, C3H1 type-like 2 OS=Homo sapiens GN=ZFP36L2 PE=1 SV=3	2	4.07454	4.11249e-06	5.62639e-06	hit
MRPL2	C9IY40|Q5T653	39S ribosomal protein L2, mitochondrial OS=Homo sapiens GN=MRPL2 PE=1 SV=1|39S ribosomal protein L2, mitochondrial OS=Homo sapiens GN=MRPL2 PE=1 SV=2	3	3.62227	4.26371e-06	5.82223e-06	hit
FASTKD1	Q53R41	FAST kinase domain-containing protein 1, mitochondrial OS=Homo sapiens GN=FASTKD1 PE=1 SV=1	9	3.92182	4.27724e-06	5.82966e-06	hit
RPS28	P62857	40S ribosomal protein S28 OS=Homo sapiens GN=RPS28 PE=1 SV=1	3	5.78144	4.40611e-06	5.99398e-06	hit
RPL13A	P40429	60S ribosomal protein L13a OS=Homo sapiens GN=RPL13A PE=1 SV=2	7	3.40716	4.45648e-06	6.05108e-06	hit
CHERP	J3QK89|Q8IWX8	Calcium homeostasis endoplasmic reticulum protein OS=Homo sapiens GN=CHERP PE=1 SV=1|Calcium homeostasis endoplasmic reticulum protein OS=Homo sapiens GN=CHERP PE=1 SV=3	8	4.02104	4.49698e-06	6.09459e-06	hit
KIF1B	O60333-3	Isoform 3 of Kinesin-like protein KIF1B OS=Homo sapiens GN=KIF1B	5	4.21648	4.62072e-06	6.25054e-06	hit
DHX33	Q9H6R0	Putative ATP-dependent RNA helicase DHX33 OS=Homo sapiens GN=DHX33 PE=1 SV=2	11	2.84547	4.76463e-06	6.43314e-06	hit
DEK	B4DFG0|P35659|P35659-2	Protein DEK OS=Homo sapiens GN=DEK PE=1 SV=1|Protein DEK OS=Homo sapiens GN=DEK PE=1 SV=1|Isoform 2 of Protein DEK OS=Homo sapiens GN=DEK	3	3.84248	4.86315e-06	6.55389e-06	hit
MRPL3	E7ETU7|H0Y9G6|P09001	39S ribosomal protein L3, mitochondrial OS=Homo sapiens GN=MRPL3 PE=1 SV=1|39S ribosomal protein L3, mitochondrial (Fragment) OS=Homo sapiens GN=MRPL3 PE=1 SV=1|39S ribosomal protein L3, mitochondrial OS=Homo sapiens GN=MRPL3 PE=1 SV=1	5	2.87699	4.91444e-06	6.61065e-06	hit
CPEB4	B7ZLQ8|E5RFP2|E5RJM0|Q17RY0|Q17RY0-2|Q17RY0-3	CPEB4 protein OS=Homo sapiens GN=CPEB4 PE=1 SV=1|Cytoplasmic polyadenylation element-binding protein 4 OS=Homo sapiens GN=CPEB4 PE=1 SV=1|Cytoplasmic polyadenylation element-binding protein 4 OS=Homo sapiens GN=CPEB4 PE=1 SV=1|Cytoplasmic polyadenylation element-binding protein 4 OS=Homo sapiens GN=CPEB4 PE=1 SV=1|Isoform 2 of Cytoplasmic polyadenylation element-binding protein 4 OS=Homo sapiens …	2	3.34729	4.92406e-06	6.61126e-06	hit
TDRD7	Q8NHU6	Tudor domain-containing protein 7 OS=Homo sapiens GN=TDRD7 PE=1 SV=2	4	3.40931	5.08036e-06	6.80844e-06	hit
XRCC5	P13010	X-ray repair cross-complementing protein 5 OS=Homo sapiens GN=XRCC5 PE=1 SV=3	17	4.68119	5.1552e-06	6.89592e-06	hit
NOL10	Q9BSC4	Nucleolar protein 10 OS=Homo sapiens GN=NOL10 PE=1 SV=1	12	2.87202	5.2506e-06	7.01052e-06	hit
DNMT1	P26358|P26358-2	DNA (cytosine-5)-methyltransferase 1 OS=Homo sapiens GN=DNMT1 PE=1 SV=2|Isoform 2 of DNA (cytosine-5)-methyltransferase 1 OS=Homo sapiens GN=DNMT1	2	2.90051	5.37285e-06	7.16049e-06	hit
RPL30	P62888	60S ribosomal protein L30 OS=Homo sapiens GN=RPL30 PE=1 SV=2	3	3.23452	5.44948e-06	7.24799e-06	hit
TOP2B	Q02880|Q02880-2	DNA topoisomerase 2-beta OS=Homo sapiens GN=TOP2B PE=1 SV=3|Isoform Beta-1 of DNA topoisomerase 2-beta OS=Homo sapiens GN=TOP2B	19	3.28929	5.45861e-06	7.24799e-06	hit
HLTF	A0A0C4DGA6|Q14527|Q14527-2	Helicase-like transcription factor OS=Homo sapiens GN=HLTF PE=1 SV=1|Helicase-like transcription factor OS=Homo sapiens GN=HLTF PE=1 SV=2|Isoform 2 of Helicase-like transcription factor OS=Homo sapiens GN=HLTF	5	2.84402	5.48981e-06	7.27602e-06	hit
ATXN2	F8WB05|Q99700|Q99700-4|V9GY86	Ataxin-2 (Fragment) OS=Homo sapiens GN=ATXN2 PE=1 SV=2|Ataxin-2 OS=Homo sapiens GN=ATXN2 PE=1 SV=2|Isoform 4 of Ataxin-2 OS=Homo sapiens GN=ATXN2|Ataxin-2 OS=Homo sapiens GN=ATXN2 PE=1 SV=1	23	3.09552	5.78846e-06	7.65776e-06	hit
WDR33	Q9C0J8	pre-mRNA 3' end processing protein WDR33 OS=Homo sapiens GN=WDR33 PE=1 SV=2	15	2.81527	5.89493e-06	7.78433e-06	hit
GAR1	Q9NY12|Q9NY12-2	H/ACA ribonucleoprotein complex subunit 1 OS=Homo sapiens GN=GAR1 PE=1 SV=1|Isoform 2 of H/ACA ribonucleoprotein complex subunit 1 OS=Homo sapiens GN=GAR1	3	3.44531	6.51052e-06	8.58151e-06	hit
PPRC1	E7EVG6|Q5VV67|Q5VV67-2	Peroxisome proliferator-activated receptor gamma coactivator-related protein 1 OS=Homo sapiens GN=PPRC1 PE=1 SV=1|Peroxisome proliferator-activated receptor gamma coactivator-related protein 1 OS=Homo sapiens GN=PPRC1 PE=1 SV=1|Isoform 2 of Peroxisome proliferator-activated receptor gamma coactivator-related protein 1 OS=Homo sapiens GN=PPRC1	5	3.08574	7.07874e-06	9.31345e-06	hit
KRI1	Q8N9T8	Protein KRI1 homolog OS=Homo sapiens GN=KRI1 PE=1 SV=3	9	2.85803	7.16502e-06	9.4098e-06	hit
WDR75	Q8IWA0	WD repeat-containing protein 75 OS=Homo sapiens GN=WDR75 PE=1 SV=1	20	2.86615	7.26352e-06	9.52181e-06	hit
SRP72	O76094|O76094-2	Signal recognition particle subunit SRP72 OS=Homo sapiens GN=SRP72 PE=1 SV=3|Isoform 2 of Signal recognition particle subunit SRP72 OS=Homo sapiens GN=SRP72	11	2.69527	7.32446e-06	9.58428e-06	hit
EIF5B	A0A087WUT6|O60841	Eukaryotic translation initiation factor 5B OS=Homo sapiens GN=EIF5B PE=1 SV=1|Eukaryotic translation initiation factor 5B OS=Homo sapiens GN=EIF5B PE=1 SV=4	16	2.26677	7.43894e-06	9.71644e-06	hit
RPL18	G3V203|H0YHA7|J3QQ67|Q07020|Q07020-2	60S ribosomal protein L18 OS=Homo sapiens GN=RPL18 PE=1 SV=1|60S ribosomal protein L18 (Fragment) OS=Homo sapiens GN=RPL18 PE=1 SV=1|60S ribosomal protein L18 (Fragment) OS=Homo sapiens GN=RPL18 PE=1 SV=1|60S ribosomal protein L18 OS=Homo sapiens GN=RPL18 PE=1 SV=2|Isoform 2 of 60S ribosomal protein L18 OS=Homo sapiens GN=RPL18	5	2.84192	7.54938e-06	9.84286e-06	hit
RNPS1	H3BMM9|H3BTC0|H3BV80|Q15287	RNA-binding protein with serine-rich domain 1 (Fragment) OS=Homo sapiens GN=RNPS1 PE=1 SV=1|RNA-binding protein with serine-rich domain 1 (Fragment) OS=Homo sapiens GN=RNPS1 PE=1 SV=1|RNA-binding protein with serine-rich domain 1 OS=Homo sapiens GN=RNPS1 PE=1 SV=2|RNA-binding protein with serine-rich domain 1 OS=Homo sapiens GN=RNPS1 PE=1 SV=1	4	2.58256	7.56321e-06	9.84309e-06	hit
NOL11	Q9H8H0	Nucleolar protein 11 OS=Homo sapiens GN=NOL11 PE=1 SV=1	14	3.69475	7.88833e-06	1.02477e-05	hit
MAGED1	Q9Y5V3|Q9Y5V3-2	Melanoma-associated antigen D1 OS=Homo sapiens GN=MAGED1 PE=1 SV=3|Isoform 2 of Melanoma-associated antigen D1 OS=Homo sapiens GN=MAGED1	5	3.38546	7.91656e-06	1.02659e-05	hit
TUBB	P07437|Q5JP53	Tubulin beta chain OS=Homo sapiens GN=TUBB PE=1 SV=2|Tubulin beta chain OS=Homo sapiens GN=TUBB PE=1 SV=1	3	4.47438	8.07291e-06	1.04499e-05	hit
ZNF622	Q969S3	Zinc finger protein 622 OS=Homo sapiens GN=ZNF622 PE=1 SV=1	6	3.25503	8.16273e-06	1.05472e-05	hit
LARP1B	Q659C4|Q659C4-2	La-related protein 1B OS=Homo sapiens GN=LARP1B PE=1 SV=2|Isoform 2 of La-related protein 1B OS=Homo sapiens GN=LARP1B	10	3.22751	8.26696e-06	1.06627e-05	hit
DHX15	O43143	Pre-mRNA-splicing factor ATP-dependent RNA helicase DHX15 OS=Homo sapiens GN=DHX15 PE=1 SV=2	13	2.64243	8.45713e-06	1.08886e-05	hit
LAS1L	Q9Y4W2|Q9Y4W2-2	Ribosomal biogenesis protein LAS1L OS=Homo sapiens GN=LAS1L PE=1 SV=2|Isoform 2 of Ribosomal biogenesis protein LAS1L OS=Homo sapiens GN=LAS1L	4	3.60917	8.57576e-06	1.10216e-05	hit
MRPL39	C9JG87|Q9NYK5|Q9NYK5-2	39S ribosomal protein L39, mitochondrial (Fragment) OS=Homo sapiens GN=MRPL39 PE=1 SV=1|39S ribosomal protein L39, mitochondrial OS=Homo sapiens GN=MRPL39 PE=1 SV=3|Isoform 2 of 39S ribosomal protein L39, mitochondrial OS=Homo sapiens GN=MRPL39	2	5.44452	1.54787e-05	1.91661e-05	hit
ZC3H18	E7ERS3|Q86VM9	Zinc finger CCCH domain-containing protein 18 OS=Homo sapiens GN=ZC3H18 PE=1 SV=1|Zinc finger CCCH domain-containing protein 18 OS=Homo sapiens GN=ZC3H18 PE=1 SV=2	9	2.5143	8.89801e-06	1.14154e-05	hit
STT3A	P46977	Dolichyl-diphosphooligosaccharide--protein glycosyltransferase subunit STT3A OS=Homo sapiens GN=STT3A PE=1 SV=2	3	3.22257	8.92445e-06	1.1429e-05	hit
AKAP8L	Q9ULX6	A-kinase anchor protein 8-like OS=Homo sapiens GN=AKAP8L PE=1 SV=3	7	2.97478	9.27046e-06	1.18511e-05	hit
XRN2	Q9H0D6	5'-3' exoribonuclease 2 OS=Homo sapiens GN=XRN2 PE=1 SV=1	13	2.73694	9.6059e-06	1.22582e-05	hit
EEF1A1|EEF1A1P5	P68104|Q5VTE0	Elongation factor 1-alpha 1 OS=Homo sapiens GN=EEF1A1 PE=1 SV=1|Putative elongation factor 1-alpha-like 3 OS=Homo sapiens GN=EEF1A1P5 PE=5 SV=1	11	2.71773	9.72552e-06	1.23889e-05	hit
SNRNP70	P08621|P08621-2	U1 small nuclear ribonucleoprotein 70 kDa OS=Homo sapiens GN=SNRNP70 PE=1 SV=2|Isoform 2 of U1 small nuclear ribonucleoprotein 70 kDa OS=Homo sapiens GN=SNRNP70	6	2.22822	9.97544e-06	1.26848e-05	hit
HIST1H1D	P16402	Histone H1.3 OS=Homo sapiens GN=HIST1H1D PE=1 SV=2	2	2.97819	1.00389e-05	1.27431e-05	hit
DRG1	Q9Y295	Developmentally-regulated GTP-binding protein 1 OS=Homo sapiens GN=DRG1 PE=1 SV=1	4	2.82201	1.00951e-05	1.27918e-05	hit
PCF11	A0A0C4DGU6|E9PKN0|E9PQ01|O94913	Pre-mRNA cleavage complex 2 protein Pcf11 OS=Homo sapiens GN=PCF11 PE=1 SV=1|Pre-mRNA cleavage complex 2 protein Pcf11 (Fragment) OS=Homo sapiens GN=PCF11 PE=1 SV=1|Pre-mRNA cleavage complex 2 protein Pcf11 (Fragment) OS=Homo sapiens GN=PCF11 PE=1 SV=7|Pre-mRNA cleavage complex 2 protein Pcf11 OS=Homo sapiens GN=PCF11 PE=1 SV=3	4	2.82792	1.08881e-05	1.37725e-05	hit
CCT8	P50990|P50990-2|P50990-3	T-complex protein 1 subunit theta OS=Homo sapiens GN=CCT8 PE=1 SV=4|Isoform 2 of T-complex protein 1 subunit theta OS=Homo sapiens GN=CCT8|Isoform 3 of T-complex protein 1 subunit theta OS=Homo sapiens GN=CCT8	2	2.98443	1.0935e-05	1.38075e-05	hit
YTHDC1	Q96MU7	YTH domain-containing protein 1 OS=Homo sapiens GN=YTHDC1 PE=1 SV=3	13	2.46585	1.16363e-05	1.46674e-05	hit
RPL34	P49207	60S ribosomal protein L34 OS=Homo sapiens GN=RPL34 PE=1 SV=3	4	1.95576	1.1846e-05	1.49057e-05	hit
TCEB3	A0A024RAC6	Transcription elongation factor B (SIII), polypeptide 3 (110kDa, elongin A), isoform CRA_a OS=Homo sapiens GN=TCEB3 PE=1 SV=1	5	2.50636	1.19929e-05	1.50643e-05	hit
FBL	P22087	rRNA 2'-O-methyltransferase fibrillarin OS=Homo sapiens GN=FBL PE=1 SV=2	13	2.56548	1.21256e-05	1.52044e-05	hit
ALDOA	H3BPS8|H3BQN4|H3BUH7|J3KPS3|P04075|P04075-2	Fructose-bisphosphate aldolase A (Fragment) OS=Homo sapiens GN=ALDOA PE=1 SV=1|Fructose-bisphosphate aldolase OS=Homo sapiens GN=ALDOA PE=1 SV=1|Fructose-bisphosphate aldolase A (Fragment) OS=Homo sapiens GN=ALDOA PE=1 SV=1|Fructose-bisphosphate aldolase OS=Homo sapiens GN=ALDOA PE=1 SV=1|Fructose-bisphosphate aldolase A OS=Homo sapiens GN=ALDOA PE=1 SV=2|Isoform 2 of Fructose-bisphosphate aldola…	2	2.92191	1.22654e-05	1.53531e-05	hit
HMGB2	P26583	High mobility group protein B2 OS=Homo sapiens GN=HMGB2 PE=1 SV=2	9	2.30644	1.33866e-05	1.67274e-05	hit
TRMT2A	F2Z2W7|Q8IZ69|Q8IZ69-2	tRNA (uracil-5-)-methyltransferase homolog A OS=Homo sapiens GN=TRMT2A PE=1 SV=1|tRNA (uracil-5-)-methyltransferase homolog A OS=Homo sapiens GN=TRMT2A PE=1 SV=2|Isoform 2 of tRNA (uracil-5-)-methyltransferase homolog A OS=Homo sapiens GN=TRMT2A	4	2.09437	1.34944e-05	1.68329e-05	hit
DIMT1	Q9UNQ2	Probable dimethyladenosine transferase OS=Homo sapiens GN=DIMT1 PE=1 SV=1	3	2.47707	1.42291e-05	1.77188e-05	hit
BCLAF1	Q9NYF8|Q9NYF8-2	Bcl-2-associated transcription factor 1 OS=Homo sapiens GN=BCLAF1 PE=1 SV=2|Isoform 2 of Bcl-2-associated transcription factor 1 OS=Homo sapiens GN=BCLAF1	11	2.42495	1.47073e-05	1.82827e-05	hit
ZNF598	Q86UK7|Q86UK7-2|Q86UK7-3	Zinc finger protein 598 OS=Homo sapiens GN=ZNF598 PE=1 SV=1|Isoform 2 of Zinc finger protein 598 OS=Homo sapiens GN=ZNF598|Isoform 3 of Zinc finger protein 598 OS=Homo sapiens GN=ZNF598	8	2.68373	1.48195e-05	1.83905e-05	hit
POLDIP3	Q9BY77	Polymerase delta-interacting protein 3 OS=Homo sapiens GN=POLDIP3 PE=1 SV=2	8	2.96966	1.54977e-05	1.91661e-05	hit
ABCF2	Q9UG63|Q9UG63-2	ATP-binding cassette sub-family F member 2 OS=Homo sapiens GN=ABCF2 PE=1 SV=2|Isoform 2 of ATP-binding cassette sub-family F member 2 OS=Homo sapiens GN=ABCF2	5	2.64838	1.55873e-05	1.92439e-05	hit
SNW1	Q13573	SNW domain-containing protein 1 OS=Homo sapiens GN=SNW1 PE=1 SV=1	3	3.58704	1.60169e-05	1.97405e-05	hit
MEX3B	Q6ZN04	RNA-binding protein MEX3B OS=Homo sapiens GN=MEX3B PE=1 SV=1	4	5.52089	1.63893e-05	2.01649e-05	hit
ZC3H15	Q8WU90	Zinc finger CCCH domain-containing protein 15 OS=Homo sapiens GN=ZC3H15 PE=1 SV=1	9	3.0523	1.731e-05	2.12615e-05	hit
FAM111A	Q96PZ2	Protein FAM111A OS=Homo sapiens GN=FAM111A PE=1 SV=2	5	2.94528	1.81783e-05	2.22645e-05	hit
RPL21	P46778	60S ribosomal protein L21 OS=Homo sapiens GN=RPL21 PE=1 SV=2	5	2.29623	1.81883e-05	2.22645e-05	hit
AHNAK	Q09666	Neuroblast differentiation-associated protein AHNAK OS=Homo sapiens GN=AHNAK PE=1 SV=2	6	3.46436	1.83051e-05	2.23695e-05	hit
RPL14	E7EPB3|P50914	60S ribosomal protein L14 OS=Homo sapiens GN=RPL14 PE=1 SV=1|60S ribosomal protein L14 OS=Homo sapiens GN=RPL14 PE=1 SV=4	4	2.69941	1.89639e-05	2.31353e-05	hit
RPL27A	P46776	60S ribosomal protein L27a OS=Homo sapiens GN=RPL27A PE=1 SV=2	5	2.82619	1.93226e-05	2.35331e-05	hit
EIF3L	B0QY89|B0QY90|Q9Y262|Q9Y262-2	Eukaryotic translation initiation factor 3 subunit L OS=Homo sapiens GN=EIF3L PE=1 SV=1|Eukaryotic translation initiation factor 3 subunit L OS=Homo sapiens GN=EIF3L PE=1 SV=1|Eukaryotic translation initiation factor 3 subunit L OS=Homo sapiens GN=EIF3L PE=1 SV=1|Isoform 2 of Eukaryotic translation initiation factor 3 subunit L OS=Homo sapiens GN=EIF3L	8	3.49973	1.99237e-05	2.42242e-05	hit
RPS18	P62269	40S ribosomal protein S18 OS=Homo sapiens GN=RPS18 PE=1 SV=3	2	2.64813	2.08843e-05	2.53098e-05	hit
HP1BP3	B0QZK4|Q5SSJ5|Q5SSJ5-2|Q5SSJ5-3|X6RGJ2	Heterochromatin protein 1-binding protein 3 (Fragment) OS=Homo sapiens GN=HP1BP3 PE=1 SV=1|Heterochromatin protein 1-binding protein 3 OS=Homo sapiens GN=HP1BP3 PE=1 SV=1|Isoform 2 of Heterochromatin protein 1-binding protein 3 OS=Homo sapiens GN=HP1BP3|Isoform 3 of Heterochromatin protein 1-binding protein 3 OS=Homo sapiens GN=HP1BP3|Heterochromatin protein 1-binding protein 3 (Fragment) OS=Homo…	2	3.54175	2.08868e-05	2.53098e-05	hit
SNRPD2	P62316	Small nuclear ribonucleoprotein Sm D2 OS=Homo sapiens GN=SNRPD2 PE=1 SV=1	7	4.16102	2.1342e-05	2.58181e-05	hit
RPS8	P62241	40S ribosomal protein S8 OS=Homo sapiens GN=RPS8 PE=1 SV=2	9	2.9182	2.14811e-05	2.59428e-05	hit
NSA2	O95478	Ribosome biogenesis protein NSA2 homolog OS=Homo sapiens GN=NSA2 PE=1 SV=1	6	2.79218	2.18779e-05	2.63779e-05	hit
CAPZB	B1AK87|B1AK88|P47756-2	Capping protein (Actin filament) muscle Z-line, beta, isoform CRA_a OS=Homo sapiens GN=CAPZB PE=1 SV=1|Capping protein (Actin filament) muscle Z-line, beta, isoform CRA_d OS=Homo sapiens GN=CAPZB PE=1 SV=1|Isoform 2 of F-actin-capping protein subunit beta OS=Homo sapiens GN=CAPZB	3	3.54573	2.26362e-05	2.72466e-05	hit
LDHB	A8MW50|P07195	L-lactate dehydrogenase (Fragment) OS=Homo sapiens GN=LDHB PE=1 SV=1|L-lactate dehydrogenase B chain OS=Homo sapiens GN=LDHB PE=1 SV=2	3	3.27842	2.32314e-05	2.79164e-05	hit
SF1	Q15637-5|Q15637-6	Isoform 5 of Splicing factor 1 OS=Homo sapiens GN=SF1|Isoform 6 of Splicing factor 1 OS=Homo sapiens GN=SF1	9	5.36388	2.33465e-05	2.8008e-05	hit
PNN	Q9H307	Pinin OS=Homo sapiens GN=PNN PE=1 SV=4	10	3.04758	2.36802e-05	2.83612e-05	hit
UFL1	O94874|O94874-2|O94874-3	E3 UFM1-protein ligase 1 OS=Homo sapiens GN=UFL1 PE=1 SV=2|Isoform 2 of E3 UFM1-protein ligase 1 OS=Homo sapiens GN=UFL1|Isoform 3 of E3 UFM1-protein ligase 1 OS=Homo sapiens GN=UFL1	3	4.10444	2.43835e-05	2.9155e-05	hit
RSRC2	Q7L4I2	Arginine/serine-rich coiled-coil protein 2 OS=Homo sapiens GN=RSRC2 PE=1 SV=1	3	2.67371	2.44966e-05	2.92418e-05	hit
MRPS5	P82675	28S ribosomal protein S5, mitochondrial OS=Homo sapiens GN=MRPS5 PE=1 SV=2	15	2.31221	2.50659e-05	2.98719e-05	hit
RPL32	D3YTB1|F8W727|P62910	60S ribosomal protein L32 (Fragment) OS=Homo sapiens GN=RPL32 PE=1 SV=1|60S ribosomal protein L32 OS=Homo sapiens GN=RPL32 PE=1 SV=1|60S ribosomal protein L32 OS=Homo sapiens GN=RPL32 PE=1 SV=2	4	3.10054	2.56978e-05	3.0541e-05	hit
MTPAP	Q9NVV4	Poly(A) RNA polymerase, mitochondrial OS=Homo sapiens GN=MTPAP PE=1 SV=1	15	3.63924	2.5712e-05	3.0541e-05	hit
BRIX1	Q8TDN6	Ribosome biogenesis protein BRX1 homolog OS=Homo sapiens GN=BRIX1 PE=1 SV=2	7	2.55183	2.82811e-05	3.35373e-05	hit
RRP9	O43818	U3 small nucleolar RNA-interacting protein 2 OS=Homo sapiens GN=RRP9 PE=1 SV=1	6	2.95381	3.06482e-05	3.62847e-05	hit
ZC3H8	A0A0C4DGZ1|Q8N5P1	Zinc finger CCCH domain-containing protein 8 OS=Homo sapiens GN=ZC3H8 PE=1 SV=1|Zinc finger CCCH domain-containing protein 8 OS=Homo sapiens GN=ZC3H8 PE=1 SV=2	5	1.89611	3.08535e-05	3.64679e-05	hit
DDX1	A0A087X2G1|F1T0B3|Q92499	ATP-dependent RNA helicase DDX1 OS=Homo sapiens GN=DDX1 PE=1 SV=1|ATP-dependent RNA helicase DDX1 OS=Homo sapiens GN=DDX1 PE=1 SV=1|ATP-dependent RNA helicase DDX1 OS=Homo sapiens GN=DDX1 PE=1 SV=2	9	3.52729	3.46629e-05	4.09034e-05	hit
ESF1	Q9H501	ESF1 homolog OS=Homo sapiens GN=ESF1 PE=1 SV=1	15	2.50784	3.53012e-05	4.15885e-05	hit
NSD1	Q96L73|Q96L73-2	Histone-lysine N-methyltransferase, H3 lysine-36 and H4 lysine-20 specific OS=Homo sapiens GN=NSD1 PE=1 SV=1|Isoform 2 of Histone-lysine N-methyltransferase, H3 lysine-36 and H4 lysine-20 specific OS=Homo sapiens GN=NSD1	4	2.44872	3.98016e-05	4.68139e-05	hit
SNRPD3	P62318|P62318-2	Small nuclear ribonucleoprotein Sm D3 OS=Homo sapiens GN=SNRPD3 PE=1 SV=1|Isoform 2 of Small nuclear ribonucleoprotein Sm D3 OS=Homo sapiens GN=SNRPD3	4	3.08433	4.02211e-05	4.72303e-05	hit
CMTR2	A0A0U1RRB3|Q8IYT2	Cap-specific mRNA (nucleoside-2'-O-)-methyltransferase 2 OS=Homo sapiens GN=CMTR2 PE=1 SV=1|Cap-specific mRNA (nucleoside-2'-O-)-methyltransferase 2 OS=Homo sapiens GN=CMTR2 PE=1 SV=2	2	2.92686	4.20889e-05	4.93432e-05	hit
EIF2A	F8WAE5|Q9BY44|Q9BY44-3	Eukaryotic translation initiation factor 2A OS=Homo sapiens GN=EIF2A PE=1 SV=1|Eukaryotic translation initiation factor 2A OS=Homo sapiens GN=EIF2A PE=1 SV=3|Isoform 3 of Eukaryotic translation initiation factor 2A OS=Homo sapiens GN=EIF2A	7	2.73501	4.36786e-05	5.11238e-05	hit
RPS24	A0A087WUS0|E7ETK0|P62847|P62847-2|P62847-3|P62847-4	40S ribosomal protein S24 OS=Homo sapiens GN=RPS24 PE=1 SV=1|40S ribosomal protein S24 OS=Homo sapiens GN=RPS24 PE=1 SV=1|40S ribosomal protein S24 OS=Homo sapiens GN=RPS24 PE=1 SV=1|Isoform 2 of 40S ribosomal protein S24 OS=Homo sapiens GN=RPS24|Isoform 3 of 40S ribosomal protein S24 OS=Homo sapiens GN=RPS24|Isoform 4 of 40S ribosomal protein S24 OS=Homo sapiens GN=RPS24	5	2.14962	4.43695e-05	5.18483e-05	hit
MKRN3	H3BPL3|Q13064	Probable E3 ubiquitin-protein ligase makorin-3 OS=Homo sapiens GN=MKRN3 PE=1 SV=1|Probable E3 ubiquitin-protein ligase makorin-3 OS=Homo sapiens GN=MKRN3 PE=1 SV=1	4	4.21488	4.54952e-05	5.30778e-05	hit
UTP11	Q9Y3A2	Probable U3 small nucleolar RNA-associated protein 11 OS=Homo sapiens GN=UTP11 PE=1 SV=2	9	2.62318	4.61991e-05	5.38119e-05	hit
IK	Q13123	Protein Red OS=Homo sapiens GN=IK PE=1 SV=3	6	2.21453	4.65843e-05	5.4173e-05	hit
SNRNP200	O75643	U5 small nuclear ribonucleoprotein 200 kDa helicase OS=Homo sapiens GN=SNRNP200 PE=1 SV=2	10	3.13989	4.67134e-05	5.42357e-05	hit
SRRM1	A9Z1X7|Q8IYB3|Q8IYB3-2	Serine/arginine repetitive matrix protein 1 OS=Homo sapiens GN=SRRM1 PE=1 SV=1|Serine/arginine repetitive matrix protein 1 OS=Homo sapiens GN=SRRM1 PE=1 SV=2|Isoform 2 of Serine/arginine repetitive matrix protein 1 OS=Homo sapiens GN=SRRM1	6	2.55841	4.72259e-05	5.47425e-05	hit
CTIF	O43310|O43310-2	CBP80/20-dependent translation initiation factor OS=Homo sapiens GN=CTIF PE=1 SV=1|Isoform 2 of CBP80/20-dependent translation initiation factor OS=Homo sapiens GN=CTIF	3	2.1846	4.76234e-05	5.51147e-05	hit
GEMIN5	Q8TEQ6	Gem-associated protein 5 OS=Homo sapiens GN=GEMIN5 PE=1 SV=3	4	3.08719	4.86149e-05	5.61721e-05	hit
RPN1	P04843	Dolichyl-diphosphooligosaccharide--protein glycosyltransferase subunit 1 OS=Homo sapiens GN=RPN1 PE=1 SV=1	3	2.88101	5.00934e-05	5.77877e-05	hit
TXN	P10599|P10599-2	Thioredoxin OS=Homo sapiens GN=TXN PE=1 SV=3|Isoform 2 of Thioredoxin OS=Homo sapiens GN=TXN	3	3.81965	5.53524e-05	6.37526e-05	hit
RPL10A	P62906	60S ribosomal protein L10a OS=Homo sapiens GN=RPL10A PE=1 SV=2	5	3.03767	5.97674e-05	6.87277e-05	hit
TRA2B	P62995|P62995-3	Transformer-2 protein homolog beta OS=Homo sapiens GN=TRA2B PE=1 SV=1|Isoform 3 of Transformer-2 protein homolog beta OS=Homo sapiens GN=TRA2B	6	4.89073	6.0308e-05	6.9239e-05	hit
TUBA1C|TUBA1B|TUBA1A	F5H5D3|P68363|Q71U36|Q71U36-2|Q9BQE3	Tubulin alpha-1C chain OS=Homo sapiens GN=TUBA1C PE=1 SV=1|Tubulin alpha-1B chain OS=Homo sapiens GN=TUBA1B PE=1 SV=1|Tubulin alpha-1A chain OS=Homo sapiens GN=TUBA1A PE=1 SV=1|Isoform 2 of Tubulin alpha-1A chain OS=Homo sapiens GN=TUBA1A|Tubulin alpha-1C chain OS=Homo sapiens GN=TUBA1C PE=1 SV=1	9	3.22856	6.18957e-05	7.09488e-05	hit
ABCF1	Q8NE71	ATP-binding cassette sub-family F member 1 OS=Homo sapiens GN=ABCF1 PE=1 SV=2	13	2.50645	6.30393e-05	7.2145e-05	hit
YBX3	P16989|P16989-2	Y-box-binding protein 3 OS=Homo sapiens GN=YBX3 PE=1 SV=4|Isoform 2 of Y-box-binding protein 3 OS=Homo sapiens GN=YBX3	15	3.06618	6.3583e-05	7.26518e-05	hit
HSPD1	P10809	60 kDa heat shock protein, mitochondrial OS=Homo sapiens GN=HSPD1 PE=1 SV=2	3	3.52554	6.74159e-05	7.69096e-05	hit
FYTTD1	Q96QD9|Q96QD9-2	UAP56-interacting factor OS=Homo sapiens GN=FYTTD1 PE=1 SV=3|Isoform 2 of UAP56-interacting factor OS=Homo sapiens GN=FYTTD1	3	2.53856	6.86108e-05	7.81491e-05	hit
SDAD1	E7EW05|Q9NVU7	Protein SDA1 homolog OS=Homo sapiens GN=SDAD1 PE=1 SV=1|Protein SDA1 homolog OS=Homo sapiens GN=SDAD1 PE=1 SV=3	14	2.92097	7.25366e-05	8.24903e-05	hit
UTP4	A0A0J9YWM9|H3BSH7|Q969X6	U3 small nucleolar RNA-associated protein 4 homolog (Fragment) OS=Homo sapiens GN=UTP4 PE=1 SV=1|U3 small nucleolar RNA-associated protein 4 homolog (Fragment) OS=Homo sapiens GN=UTP4 PE=1 SV=1|U3 small nucleolar RNA-associated protein 4 homolog OS=Homo sapiens GN=UTP4 PE=1 SV=1	8	3.64907	7.52163e-05	8.54031e-05	hit
PGK1	P00558|P00558-2	Phosphoglycerate kinase 1 OS=Homo sapiens GN=PGK1 PE=1 SV=3|Isoform 2 of Phosphoglycerate kinase 1 OS=Homo sapiens GN=PGK1	3	2.96609	8.08798e-05	9.16892e-05	hit
UTP14A	Q9BVJ6	U3 small nucleolar RNA-associated protein 14 homolog A OS=Homo sapiens GN=UTP14A PE=1 SV=1	32	2.67343	8.1187e-05	9.1893e-05	hit
SART3	Q15020|Q15020-4	Squamous cell carcinoma antigen recognized by T-cells 3 OS=Homo sapiens GN=SART3 PE=1 SV=1|Isoform 4 of Squamous cell carcinoma antigen recognized by T-cells 3 OS=Homo sapiens GN=SART3	2	2.76088	8.98497e-05	0.000101539	hit
DDX55	F5H5U2|Q8NHQ9	ATP-dependent RNA helicase DDX55 OS=Homo sapiens GN=DDX55 PE=1 SV=1|ATP-dependent RNA helicase DDX55 OS=Homo sapiens GN=DDX55 PE=1 SV=3	7	2.86143	9.59232e-05	0.000108233	hit
SUPV3L1	Q8IYB8	ATP-dependent RNA helicase SUPV3L1, mitochondrial OS=Homo sapiens GN=SUPV3L1 PE=1 SV=1	2	3.30867	9.81165e-05	0.000110534	hit
SSB	P05455	Lupus La protein OS=Homo sapiens GN=SSB PE=1 SV=2	23	3.11174	0.000100008	0.00011249	hit
LLPH	Q9BRT6	Protein LLP homolog OS=Homo sapiens GN=LLPH PE=1 SV=1	4	3.31655	0.00010076	0.000113159	hit
MTHFSD	Q2M296-3|Q2M296-4	Isoform 3 of Methenyltetrahydrofolate synthase domain-containing protein OS=Homo sapiens GN=MTHFSD|Isoform 4 of Methenyltetrahydrofolate synthase domain-containing protein OS=Homo sapiens GN=MTHFSD	5	2.57654	0.000101864	0.000114221	hit
EMG1	Q92979	Ribosomal RNA small subunit methyltransferase NEP1 OS=Homo sapiens GN=EMG1 PE=1 SV=4	3	2.95186	0.000103571	0.000115955	hit
RBM22	Q9NW64|Q9NW64-2	Pre-mRNA-splicing factor RBM22 OS=Homo sapiens GN=RBM22 PE=1 SV=1|Isoform 2 of Pre-mRNA-splicing factor RBM22 OS=Homo sapiens GN=RBM22	9	4.14713	0.000115074	0.000128633	hit
HIST1H1E	P10412	Histone H1.4 OS=Homo sapiens GN=HIST1H1E PE=1 SV=2	6	1.623	0.000117397	0.000131027	hit
TMA7	Q9Y2S6	Translation machinery-associated protein 7 OS=Homo sapiens GN=TMA7 PE=1 SV=1	2	2.13321	0.000118936	0.000132539	hit
UNK	Q9C0B0	RING finger protein unkempt homolog OS=Homo sapiens GN=UNK PE=1 SV=2	8	3.53825	0.000124273	0.000138273	hit
RPL7L1	Q6DKI1|Q6DKI1-2|R4GMU7	60S ribosomal protein L7-like 1 OS=Homo sapiens GN=RPL7L1 PE=1 SV=1|Isoform 2 of 60S ribosomal protein L7-like 1 OS=Homo sapiens GN=RPL7L1|60S ribosomal protein L7-like 1 OS=Homo sapiens GN=RPL7L1 PE=1 SV=1	4	2.6165	0.000185279	0.00020271	hit
RPL23	P62829	60S ribosomal protein L23 OS=Homo sapiens GN=RPL23 PE=1 SV=1	2	2.36879	0.000136077	0.000151173	hit
RPL28	P46779	60S ribosomal protein L28 OS=Homo sapiens GN=RPL28 PE=1 SV=3	5	2.28495	0.000138056	0.000153136	hit
XPO5	Q9HAV4	Exportin-5 OS=Homo sapiens GN=XPO5 PE=1 SV=1	7	2.53057	0.000141517	0.000156734	hit
NOC4L	Q9BVI4	Nucleolar complex protein 4 homolog OS=Homo sapiens GN=NOC4L PE=1 SV=1	4	2.42672	0.000162915	0.000180156	hit
HMGA1	P17096|P17096-2|P17096-3	High mobility group protein HMG-I/HMG-Y OS=Homo sapiens GN=HMGA1 PE=1 SV=3|Isoform HMG-Y of High mobility group protein HMG-I/HMG-Y OS=Homo sapiens GN=HMGA1|Isoform HMG-R of High mobility group protein HMG-I/HMG-Y OS=Homo sapiens GN=HMGA1	2	2.3592	0.000164465	0.000181591	hit
PNO1	Q9NRX1	RNA-binding protein PNO1 OS=Homo sapiens GN=PNO1 PE=1 SV=1	5	2.83894	0.000173628	0.000191415	hit
ZNF106	Q9H2Y7	Zinc finger protein 106 OS=Homo sapiens GN=ZNF106 PE=1 SV=1	7	2.3281	0.000178434	0.000196311	hit
RPL37	P61927	60S ribosomal protein L37 OS=Homo sapiens GN=RPL37 PE=1 SV=2	6	3.25324	0.000178613	0.000196311	hit
RPS10	P46783	40S ribosomal protein S10 OS=Homo sapiens GN=RPS10 PE=1 SV=1	5	2.24548	0.000181807	0.000199517	hit
PRPF3	O43395	U4/U6 small nuclear ribonucleoprotein Prp3 OS=Homo sapiens GN=PRPF3 PE=1 SV=2	3	2.76528	0.000185114	0.00020271	hit
U2AF1L5|U2AF1	P0DN76|Q01081	Splicing factor U2AF 35 kDa subunit-like protein OS=Homo sapiens GN=U2AF1L5 PE=1 SV=1|Splicing factor U2AF 35 kDa subunit OS=Homo sapiens GN=U2AF1 PE=1 SV=3	4	3.66149	0.00020548	0.000224471	hit
MYH9	P35579	Myosin-9 OS=Homo sapiens GN=MYH9 PE=1 SV=4	4	3.26291	0.000216672	0.000236339	hit
CLUH	I3L2B0|K7EIG1|O75153	Clustered mitochondria protein homolog (Fragment) OS=Homo sapiens GN=CLUH PE=1 SV=2|Clustered mitochondria protein homolog (Fragment) OS=Homo sapiens GN=CLUH PE=1 SV=2|Clustered mitochondria protein homolog OS=Homo sapiens GN=CLUH PE=1 SV=2	4	2.98726	0.000218084	0.00023752	hit
SUMO1	B8ZZN6|P63165	Small ubiquitin-related modifier 1 OS=Homo sapiens GN=SUMO1 PE=1 SV=1|Small ubiquitin-related modifier 1 OS=Homo sapiens GN=SUMO1 PE=1 SV=1	4	2.33448	0.000231006	0.000251215	hit
YTHDF1	Q9BYJ9	YTH domain-containing family protein 1 OS=Homo sapiens GN=YTHDF1 PE=1 SV=1	7	3.66209	0.000237214	0.000257577	hit
DNAJC2	Q99543|Q99543-2	DnaJ homolog subfamily C member 2 OS=Homo sapiens GN=DNAJC2 PE=1 SV=4|Isoform 2 of DnaJ homolog subfamily C member 2 OS=Homo sapiens GN=DNAJC2	4	2.43476	0.000260943	0.000282917	hit
APOBEC3F	Q8IUX4	DNA dC->dU-editing enzyme APOBEC-3F OS=Homo sapiens GN=APOBEC3F PE=1 SV=3	3	2.75142	0.000323658	0.000350386	hit
GLTSCR2	Q9NZM5	Glioma tumor suppressor candidate region gene 2 protein OS=Homo sapiens GN=GLTSCR2 PE=1 SV=2	6	2.67172	0.00032665	0.000353095	hit
CDC5L	Q99459	Cell division cycle 5-like protein OS=Homo sapiens GN=CDC5L PE=1 SV=2	4	2.49159	0.00038439	0.000414887	hit
ZC3H13	Q5T200|Q5T200-2	Zinc finger CCCH domain-containing protein 13 OS=Homo sapiens GN=ZC3H13 PE=1 SV=1|Isoform 2 of Zinc finger CCCH domain-containing protein 13 OS=Homo sapiens GN=ZC3H13	3	2.12005	0.000419005	0.000451573	hit
FAM98B	Q52LJ0|Q52LJ0-2	Protein FAM98B OS=Homo sapiens GN=FAM98B PE=1 SV=1|Isoform 2 of Protein FAM98B OS=Homo sapiens GN=FAM98B	3	2.03748	0.00043281	0.000465755	hit
CPEB1	Q9BZB8-3	Isoform 3 of Cytoplasmic polyadenylation element-binding protein 1 OS=Homo sapiens GN=CPEB1	4	3.64594	0.000556738	0.000598223	hit
RPL17	A0A087WXM6|A0A0A6YYL6|J3KRX5|J3QQT2|P18621|P18621-3	60S ribosomal protein L17 (Fragment) OS=Homo sapiens GN=RPL17 PE=3 SV=1|Protein RPL17-C18orf32 OS=Homo sapiens GN=RPL17-C18orf32 PE=3 SV=1|60S ribosomal protein L17 (Fragment) OS=Homo sapiens GN=RPL17 PE=3 SV=1|60S ribosomal protein L17 (Fragment) OS=Homo sapiens GN=RPL17 PE=3 SV=1|60S ribosomal protein L17 OS=Homo sapiens GN=RPL17 PE=1 SV=3|Isoform 3 of 60S ribosomal protein L17 OS=Homo sapiens …	5	2.30902	0.000558439	0.000599159	hit
NOP16	Q9Y3C1	Nucleolar protein 16 OS=Homo sapiens GN=NOP16 PE=1 SV=2	7	2.88056	0.000564376	0.000604629	hit
ZCCHC7	Q8N3Z6	Zinc finger CCHC domain-containing protein 7 OS=Homo sapiens GN=ZCCHC7 PE=1 SV=2	4	1.9314	0.000649731	0.000695038	hit
RPL31	P62899	60S ribosomal protein L31 OS=Homo sapiens GN=RPL31 PE=1 SV=1	3	2.08573	0.000689259	0.000736231	hit
EPRS	P07814	Bifunctional glutamate/proline--tRNA ligase OS=Homo sapiens GN=EPRS PE=1 SV=5	4	1.83743	0.000694383	0.000740607	hit
DHX37	Q8IY37	Probable ATP-dependent RNA helicase DHX37 OS=Homo sapiens GN=DHX37 PE=1 SV=1	6	1.70786	0.000695482	0.000740683	hit
PARP1	P09874	Poly [ADP-ribose] polymerase 1 OS=Homo sapiens GN=PARP1 PE=1 SV=4	8	2.2717	0.000805225	0.000856294	hit
RBBP6	Q7Z6E9|Q7Z6E9-2	E3 ubiquitin-protein ligase RBBP6 OS=Homo sapiens GN=RBBP6 PE=1 SV=1|Isoform 2 of E3 ubiquitin-protein ligase RBBP6 OS=Homo sapiens GN=RBBP6	6	2.099	0.000825001	0.000876032	hit
SRPRA	P08240|P08240-2	Signal recognition particle receptor subunit alpha OS=Homo sapiens GN=SRPRA PE=1 SV=2|Isoform 2 of Signal recognition particle receptor subunit alpha OS=Homo sapiens GN=SRPRA	4	1.63138	0.000860721	0.000912617	hit
RPS5	M0R0F0|M0R0R2|P46782	40S ribosomal protein S5 (Fragment) OS=Homo sapiens GN=RPS5 PE=1 SV=1|40S ribosomal protein S5 OS=Homo sapiens GN=RPS5 PE=1 SV=1|40S ribosomal protein S5 OS=Homo sapiens GN=RPS5 PE=1 SV=4	5	3.05392	0.000862341	0.000912993	hit
RPS15	K7EJ78|K7EQJ5|P62841	40S ribosomal protein S15 OS=Homo sapiens GN=RPS15 PE=1 SV=2|40S ribosomal protein S15 OS=Homo sapiens GN=RPS15 PE=1 SV=2|40S ribosomal protein S15 OS=Homo sapiens GN=RPS15 PE=1 SV=2	3	1.91679	0.000866404	0.00091595	hit
RPL35	P42766	60S ribosomal protein L35 OS=Homo sapiens GN=RPL35 PE=1 SV=2	6	1.80708	0.000889906	0.000939418	hit
ANXA6	P08133|P08133-2	Annexin A6 OS=Homo sapiens GN=ANXA6 PE=1 SV=3|Isoform 2 of Annexin A6 OS=Homo sapiens GN=ANXA6	3	3.44079	0.000909937	0.000959159	hit
RPS19	P39019	40S ribosomal protein S19 OS=Homo sapiens GN=RPS19 PE=1 SV=2	5	1.92505	0.000931157	0.000980093	hit
SRRT	Q9BXP5|Q9BXP5-2|Q9BXP5-3|Q9BXP5-4	Serrate RNA effector molecule homolog OS=Homo sapiens GN=SRRT PE=1 SV=1|Isoform 2 of Serrate RNA effector molecule homolog OS=Homo sapiens GN=SRRT|Isoform 3 of Serrate RNA effector molecule homolog OS=Homo sapiens GN=SRRT|Isoform 4 of Serrate RNA effector molecule homolog OS=Homo sapiens GN=SRRT	19	3.13186	0.000982994	0.00103315	hit
ENO1	P06733	Alpha-enolase OS=Homo sapiens GN=ENO1 PE=1 SV=2	3	3.00985	0.000998978	0.00104842	hit
DDX47	Q9H0S4	Probable ATP-dependent RNA helicase DDX47 OS=Homo sapiens GN=DDX47 PE=1 SV=1	6	3.12922	0.0011344	0.00118882	hit
LRRC59	Q96AG4	Leucine-rich repeat-containing protein 59 OS=Homo sapiens GN=LRRC59 PE=1 SV=1	2	2.60732	0.00117334	0.00122784	hit
YBX2	Q9Y2T7	Y-box-binding protein 2 OS=Homo sapiens GN=YBX2 PE=1 SV=2	5	2.89741	0.00121373	0.00126826	hit
UPF3B	Q9BZI7|Q9BZI7-2	Regulator of nonsense transcripts 3B OS=Homo sapiens GN=UPF3B PE=1 SV=1|Isoform 2 of Regulator of nonsense transcripts 3B OS=Homo sapiens GN=UPF3B	8	3.12565	0.00176904	0.00184584	hit
DNAJA1	P31689	DnaJ homolog subfamily A member 1 OS=Homo sapiens GN=DNAJA1 PE=1 SV=2	3	2.86594	0.0019781	0.00206099	hit
NFXL1	Q6ZNB6	NF-X1-type zinc finger protein NFXL1 OS=Homo sapiens GN=NFXL1 PE=1 SV=2	9	3.14537	0.00203009	0.00211211	hit
RRP15	Q9Y3B9	RRP15-like protein OS=Homo sapiens GN=RRP15 PE=1 SV=2	3	2.35495	0.00212552	0.0022076	hit
HMGN1	A6NL93|P05114	Non-histone chromosomal protein HMG-14 OS=Homo sapiens GN=HMGN1 PE=1 SV=1|Non-histone chromosomal protein HMG-14 OS=Homo sapiens GN=HMGN1 PE=1 SV=3	2	1.90452	0.00212799	0.0022076	hit
UTP3	Q9NQZ2	Something about silencing protein 10 OS=Homo sapiens GN=UTP3 PE=1 SV=1	5	3.36771	0.00230407	0.00238683	hit
MRTO4	Q9UKD2	mRNA turnover protein 4 homolog OS=Homo sapiens GN=MRTO4 PE=1 SV=2	5	2.35837	0.00242226	0.00250567	hit
EDF1	O60869|O60869-2|O60869-3	Endothelial differentiation-related factor 1 OS=Homo sapiens GN=EDF1 PE=1 SV=1|Isoform 2 of Endothelial differentiation-related factor 1 OS=Homo sapiens GN=EDF1|Isoform 3 of Endothelial differentiation-related factor 1 OS=Homo sapiens GN=EDF1	3	1.79334	0.0029312	0.00302779	hit
DSG1	Q02413	Desmoglein-1 OS=Homo sapiens GN=DSG1 PE=1 SV=2	7	2.25756	0.00350105	0.00361124	hit
SERPIND1	P05546	Heparin cofactor 2 OS=Homo sapiens GN=SERPIND1 PE=1 SV=3	3	2.77017	0.00416439	0.00428932	hit
EIF2AK2	P19525|P19525-2	Interferon-induced, double-stranded RNA-activated protein kinase OS=Homo sapiens GN=EIF2AK2 PE=1 SV=2|Isoform 2 of Interferon-induced, double-stranded RNA-activated protein kinase OS=Homo sapiens GN=EIF2AK2	4	2.83684	0.00449139	0.00461954	hit
HSPA5	P11021	78 kDa glucose-regulated protein OS=Homo sapiens GN=HSPA5 PE=1 SV=2	2	1.95995	0.00473962	0.0048679	hit
YBX1	P67809	Nuclease-sensitive element-binding protein 1 OS=Homo sapiens GN=YBX1 PE=1 SV=3	12	2.10772	0.00552929	0.00567087	hit
RPS26	P62854	40S ribosomal protein S26 OS=Homo sapiens GN=RPS26 PE=1 SV=3	2	2.53242	0.00633658	0.00648959	hit
FASTKD5	Q7L8L6	FAST kinase domain-containing protein 5, mitochondrial OS=Homo sapiens GN=FASTKD5 PE=1 SV=1	2	3.8576	0.00702054	0.00717987	hit
P4HB	H7BZ94|I3NI03|P07237	Protein disulfide-isomerase OS=Homo sapiens GN=P4HB PE=1 SV=2|Protein disulfide-isomerase (Fragment) OS=Homo sapiens GN=P4HB PE=1 SV=1|Protein disulfide-isomerase OS=Homo sapiens GN=P4HB PE=1 SV=3	2	1.64594	0.00749852	0.00765784	hit
KIF2C	Q99661|Q99661-2	Kinesin-like protein KIF2C OS=Homo sapiens GN=KIF2C PE=1 SV=2|Isoform 2 of Kinesin-like protein KIF2C OS=Homo sapiens GN=KIF2C	3	2.46829	0.00838855	0.00855466	hit
MTIF2	P46199	Translation initiation factor IF-2, mitochondrial OS=Homo sapiens GN=MTIF2 PE=1 SV=2	5	3.58355	0.0105546	0.0107484	hit
PHF6	A0A0D9SGE8|Q8IWS0|Q8IWS0-3|Q8IWS0-5	PHD finger protein 6 OS=Homo sapiens GN=PHF6 PE=1 SV=1|PHD finger protein 6 OS=Homo sapiens GN=PHF6 PE=1 SV=1|Isoform 3 of PHD finger protein 6 OS=Homo sapiens GN=PHF6|Isoform 5 of PHD finger protein 6 OS=Homo sapiens GN=PHF6	5	2.18521	0.0115652	0.0117609	hit
IMP3	Q9NV31	U3 small nucleolar ribonucleoprotein protein IMP3 OS=Homo sapiens GN=IMP3 PE=1 SV=1	2	3.01623	0.0122952	0.0124857	hit
KIAA1429	Q69YN4|Q69YN4-3	Protein virilizer homolog OS=Homo sapiens GN=KIAA1429 PE=1 SV=2|Isoform 3 of Protein virilizer homolog OS=Homo sapiens GN=KIAA1429	4	2.78697	0.0131339	0.0133186	hit
RPF1	Q9H9Y2	Ribosome production factor 1 OS=Homo sapiens GN=RPF1 PE=1 SV=2	6	2.922	0.014031	0.0142083	hit
ZCCHC9	Q8N567	Zinc finger CCHC domain-containing protein 9 OS=Homo sapiens GN=ZCCHC9 PE=1 SV=2	3	2.47334	0.0203062	0.0205341	hit
U2SURP	E7ET15|O15042|O15042-2	U2 snRNP-associated SURP motif-containing protein OS=Homo sapiens GN=U2SURP PE=1 SV=1|U2 snRNP-associated SURP motif-containing protein OS=Homo sapiens GN=U2SURP PE=1 SV=2|Isoform 2 of U2 snRNP-associated SURP motif-containing protein OS=Homo sapiens GN=U2SURP	3	1.02875	0.0211606	0.0213681	hit
NOA1	Q8NC60	Nitric oxide-associated protein 1 OS=Homo sapiens GN=NOA1 PE=1 SV=2	5	2.41237	0.0239113	0.024112	hit
TMSB4X	P62328	Thymosin beta-4 OS=Homo sapiens GN=TMSB4X PE=1 SV=2	3	1.56401	0.0251773	0.0253531	hit
IMP4	B8ZZ47|B9A008|E7ENR5|H0Y714|Q96G21	U3 small nucleolar ribonucleoprotein protein IMP4 OS=Homo sapiens GN=IMP4 PE=1 SV=1|U3 small nucleolar ribonucleoprotein protein IMP4 (Fragment) OS=Homo sapiens GN=IMP4 PE=1 SV=1|U3 small nucleolar ribonucleoprotein protein IMP4 (Fragment) OS=Homo sapiens GN=IMP4 PE=1 SV=1|U3 small nucleolar ribonucleoprotein protein IMP4 (Fragment) OS=Homo sapiens GN=IMP4 PE=1 SV=1|U3 small nucleolar ribonucleop…	5	2.30231	0.0618238	0.0621687	no hit
ZC3H4	M0QY97|Q9UPT8	Zinc finger CCCH domain-containing protein 4 (Fragment) OS=Homo sapiens GN=ZC3H4 PE=1 SV=1|Zinc finger CCCH domain-containing protein 4 OS=Homo sapiens GN=ZC3H4 PE=1 SV=3	6	1.46679	0.102465	0.102893	no hit
BUD13	Q9BRD0	BUD13 homolog OS=Homo sapiens GN=BUD13 PE=1 SV=1	2	1.5448	0.152612	0.153037	no hit
RRBP1	Q9P2E9|Q9P2E9-2	Ribosome-binding protein 1 OS=Homo sapiens GN=RRBP1 PE=1 SV=4|Isoform 1 of Ribosome-binding protein 1 OS=Homo sapiens GN=RRBP1	42	-0.537832	0.33695	0.337418	no hit
MANF	A8K878|P55145	Mesencephalic astrocyte-derived neurotrophic factor OS=Homo sapiens GN=MANF PE=1 SV=1|Mesencephalic astrocyte-derived neurotrophic factor OS=Homo sapiens GN=MANF PE=1 SV=3	8	0.47916	0.409136	0.409136	no hit

## Sheet: eRIC_DMOG(+UV_vs_-UV)
gene_name	protein_id	description	qupm	log2-FC	p-value	FDR	hit annotation
TRNAU1AP	Q9NX07	tRNA selenocysteine 1-associated protein 1 OS=Homo sapiens GN=TRNAU1AP PE=1 SV=1	6	6.10547	1.27219e-11	5.41668e-09	hit
HNRNPR	O43390	Heterogeneous nuclear ribonucleoprotein R OS=Homo sapiens GN=HNRNPR PE=1 SV=1	24	5.32259	1.50255e-11	5.41668e-09	hit
SYNCRIP	O60506|O60506-3	Heterogeneous nuclear ribonucleoprotein Q OS=Homo sapiens GN=SYNCRIP PE=1 SV=2|Isoform 3 of Heterogeneous nuclear ribonucleoprotein Q OS=Homo sapiens GN=SYNCRIP	27	5.55154	2.36426e-11	5.68211e-09	hit
LRPPRC	P42704	Leucine-rich PPR motif-containing protein, mitochondrial OS=Homo sapiens GN=LRPPRC PE=1 SV=3	83	5.30069	9.65547e-11	1.3618e-08	hit
PUM1	Q14671|Q5T1Z4	Pumilio homolog 1 OS=Homo sapiens GN=PUM1 PE=1 SV=3|Pumilio homolog 1 OS=Homo sapiens GN=PUM1 PE=1 SV=1	34	5.08468	1.40648e-10	1.3618e-08	hit
R3HDM2	A0A0U1RRA6|B5MCG9|B5MCU0|Q9Y2K5	R3H domain-containing protein 2 OS=Homo sapiens GN=R3HDM2 PE=1 SV=1|R3H domain-containing protein 2 OS=Homo sapiens GN=R3HDM2 PE=1 SV=2|R3H domain-containing protein 2 OS=Homo sapiens GN=R3HDM2 PE=1 SV=1|R3H domain-containing protein 2 OS=Homo sapiens GN=R3HDM2 PE=1 SV=3	8	5.10574	1.57339e-10	1.3618e-08	hit
FXR1	P51114|P51114-2	Fragile X mental retardation syndrome-related protein 1 OS=Homo sapiens GN=FXR1 PE=1 SV=3|Isoform 2 of Fragile X mental retardation syndrome-related protein 1 OS=Homo sapiens GN=FXR1	26	5.07067	1.70276e-10	1.3618e-08	hit
API5	Q9BZZ5-2	Isoform 2 of Apoptosis inhibitor 5 OS=Homo sapiens GN=API5	19	5.64402	1.83056e-10	1.3618e-08	hit
SRSF10	O75494|O75494-2|O75494-3|O75494-4|O75494-5|O75494-6|Q5JRI1	Serine/arginine-rich splicing factor 10 OS=Homo sapiens GN=SRSF10 PE=1 SV=1|Isoform 2 of Serine/arginine-rich splicing factor 10 OS=Homo sapiens GN=SRSF10|Isoform 3 of Serine/arginine-rich splicing factor 10 OS=Homo sapiens GN=SRSF10|Isoform 4 of Serine/arginine-rich splicing factor 10 OS=Homo sapiens GN=SRSF10|Isoform 5 of Serine/arginine-rich splicing factor 10 OS=Homo sapiens GN=SRSF10|Isoform…	9	5.47926	1.88956e-10	1.3618e-08	hit
CAPRIN1	Q14444	Caprin-1 OS=Homo sapiens GN=CAPRIN1 PE=1 SV=2	13	5.50979	1.91628e-10	1.3618e-08	hit
HNRNPH1	D6RAM1|D6RIT2|E5RJ94|G8JLB6|P31943	Heterogeneous nuclear ribonucleoprotein H (Fragment) OS=Homo sapiens GN=HNRNPH1 PE=1 SV=1|Heterogeneous nuclear ribonucleoprotein H (Fragment) OS=Homo sapiens GN=HNRNPH1 PE=1 SV=1|Heterogeneous nuclear ribonucleoprotein H (Fragment) OS=Homo sapiens GN=HNRNPH1 PE=1 SV=1|Heterogeneous nuclear ribonucleoprotein H OS=Homo sapiens GN=HNRNPH1 PE=1 SV=1|Heterogeneous nuclear ribonucleoprotein H OS=Homo …	14	6.13431	2.38237e-10	1.3618e-08	hit
SRSF6	Q13247|Q13247-3	Serine/arginine-rich splicing factor 6 OS=Homo sapiens GN=SRSF6 PE=1 SV=2|Isoform SRP55-3 of Serine/arginine-rich splicing factor 6 OS=Homo sapiens GN=SRSF6	12	5.96605	2.54676e-10	1.3618e-08	hit
HNRNPA3	P51991|P51991-2	Heterogeneous nuclear ribonucleoprotein A3 OS=Homo sapiens GN=HNRNPA3 PE=1 SV=2|Isoform 2 of Heterogeneous nuclear ribonucleoprotein A3 OS=Homo sapiens GN=HNRNPA3	24	5.53984	2.55921e-10	1.3618e-08	hit
CELF1	F5H4Y5|G5EA30|Q92879-3	CUGBP Elav-like family member 1 (Fragment) OS=Homo sapiens GN=CELF1 PE=1 SV=7|CUG triplet repeat, RNA binding protein 1, isoform CRA_c OS=Homo sapiens GN=CELF1 PE=1 SV=1|Isoform 3 of CUGBP Elav-like family member 1 OS=Homo sapiens GN=CELF1	15	5.10563	2.74959e-10	1.3618e-08	hit
HNRNPLL|HNRPLL	B7WPG3|C9IYN3|D6W592|Q8WVV9|Q8WVV9-4|Q8WVV9-5	Heterogeneous nuclear ribonucleoprotein L-like OS=Homo sapiens GN=HNRNPLL PE=1 SV=1|Heterogeneous nuclear ribonucleoprotein L-like OS=Homo sapiens GN=HNRNPLL PE=1 SV=2|Heterogeneous nuclear ribonucleoprotein L-like OS=Homo sapiens GN=HNRPLL PE=1 SV=1|Heterogeneous nuclear ribonucleoprotein L-like OS=Homo sapiens GN=HNRNPLL PE=1 SV=1|Isoform 4 of Heterogeneous nuclear ribonucleoprotein L-like OS=H…	12	4.66809	2.83315e-10	1.3618e-08	hit
AKAP8	O43823	A-kinase anchor protein 8 OS=Homo sapiens GN=AKAP8 PE=1 SV=1	8	4.92526	3.21169e-10	1.44727e-08	hit
CSDE1	O75534	Cold shock domain-containing protein E1 OS=Homo sapiens GN=CSDE1 PE=1 SV=2	55	5.39251	3.47348e-10	1.46894e-08	hit
PUF60	Q9UHX1-6	Isoform 6 of Poly(U)-binding-splicing factor PUF60 OS=Homo sapiens GN=PUF60	23	5.83911	3.66725e-10	1.46894e-08	hit
SRSF2	Q01130	Serine/arginine-rich splicing factor 2 OS=Homo sapiens GN=SRSF2 PE=1 SV=4	9	5.65763	3.98597e-10	1.51257e-08	hit
EIF4G3	A0A0U1RQK7	Eukaryotic translation initiation factor 4 gamma 3 OS=Homo sapiens GN=EIF4G3 PE=1 SV=1	22	4.29495	5.01767e-10	1.80887e-08	hit
TACO1	Q9BSH4	Translational activator of cytochrome c oxidase 1 OS=Homo sapiens GN=TACO1 PE=1 SV=1	2	4.2287	5.58108e-10	1.89704e-08	hit
HNRNPA2B1	P22626	Heterogeneous nuclear ribonucleoproteins A2/B1 OS=Homo sapiens GN=HNRNPA2B1 PE=1 SV=2	20	5.88781	5.80754e-10	1.89704e-08	hit
PURB	Q96QR8	Transcriptional activator protein Pur-beta OS=Homo sapiens GN=PURB PE=1 SV=3	6	4.92407	6.26621e-10	1.89704e-08	hit
ARPP21	Q9UBL0	cAMP-regulated phosphoprotein 21 OS=Homo sapiens GN=ARPP21 PE=1 SV=2	17	5.24108	6.31469e-10	1.89704e-08	hit
CSTF2T	Q9H0L4	Cleavage stimulation factor subunit 2 tau variant OS=Homo sapiens GN=CSTF2T PE=1 SV=1	5	4.8253	6.74684e-10	1.94579e-08	hit
EIF3G	K7ER90|O75821	Eukaryotic translation initiation factor 3 subunit G (Fragment) OS=Homo sapiens GN=EIF3G PE=1 SV=1|Eukaryotic translation initiation factor 3 subunit G OS=Homo sapiens GN=EIF3G PE=1 SV=2	16	5.36052	7.4959e-10	2.07867e-08	hit
HNRNPL	P14866	Heterogeneous nuclear ribonucleoprotein L OS=Homo sapiens GN=HNRNPL PE=1 SV=2	20	5.62549	8.43024e-10	2.25119e-08	hit
HNRNPM	M0QZM1|M0R019|P52272|P52272-2	Heterogeneous nuclear ribonucleoprotein M (Fragment) OS=Homo sapiens GN=HNRNPM PE=1 SV=1|Heterogeneous nuclear ribonucleoprotein M (Fragment) OS=Homo sapiens GN=HNRNPM PE=1 SV=7|Heterogeneous nuclear ribonucleoprotein M OS=Homo sapiens GN=HNRNPM PE=1 SV=3|Isoform 2 of Heterogeneous nuclear ribonucleoprotein M OS=Homo sapiens GN=HNRNPM	56	5.03916	9.83652e-10	2.52195e-08	hit
CPSF6	F8WJN3|Q16630|Q16630-2|Q16630-3	Cleavage and polyadenylation-specificity factor subunit 6 OS=Homo sapiens GN=CPSF6 PE=1 SV=1|Cleavage and polyadenylation specificity factor subunit 6 OS=Homo sapiens GN=CPSF6 PE=1 SV=2|Isoform 2 of Cleavage and polyadenylation specificity factor subunit 6 OS=Homo sapiens GN=CPSF6|Isoform 3 of Cleavage and polyadenylation specificity factor subunit 6 OS=Homo sapiens GN=CPSF6	6	5.16423	1.0223e-09	2.52195e-08	hit
AKAP1	Q92667	A-kinase anchor protein 1, mitochondrial OS=Homo sapiens GN=AKAP1 PE=1 SV=1	16	4.10788	1.04935e-09	2.52195e-08	hit
CELF2	A0A0J9YXJ0|E9PC62	CUGBP Elav-like family member 2 OS=Homo sapiens GN=CELF2 PE=1 SV=1|CUGBP Elav-like family member 2 OS=Homo sapiens GN=CELF2 PE=1 SV=1	14	5.1763	1.08677e-09	2.52762e-08	hit
PSPC1	Q8WXF1	Paraspeckle component 1 OS=Homo sapiens GN=PSPC1 PE=1 SV=1	17	5.78974	1.13199e-09	2.55051e-08	hit
HNRNPDL	A0A087WUK2|O14979-3	Heterogeneous nuclear ribonucleoprotein D-like OS=Homo sapiens GN=HNRNPDL PE=1 SV=1|Isoform 3 of Heterogeneous nuclear ribonucleoprotein D-like OS=Homo sapiens GN=HNRNPDL	17	6.22777	1.19482e-09	2.56793e-08	hit
HNRNPH3	P31942|P31942-2	Heterogeneous nuclear ribonucleoprotein H3 OS=Homo sapiens GN=HNRNPH3 PE=1 SV=2|Isoform 2 of Heterogeneous nuclear ribonucleoprotein H3 OS=Homo sapiens GN=HNRNPH3	16	5.74625	1.21095e-09	2.56793e-08	hit
MYEF2	A0A0A0MR39|Q9P2K5-3	Myelin expression factor 2 OS=Homo sapiens GN=MYEF2 PE=1 SV=1|Isoform 3 of Myelin expression factor 2 OS=Homo sapiens GN=MYEF2	24	4.97115	1.28502e-09	2.586e-08	hit
SRSF4	Q08170	Serine/arginine-rich splicing factor 4 OS=Homo sapiens GN=SRSF4 PE=1 SV=2	13	6.0908	1.29121e-09	2.586e-08	hit
RC3H1	Q5TC82|Q5TC82-2	Roquin-1 OS=Homo sapiens GN=RC3H1 PE=1 SV=1|Isoform 2 of Roquin-1 OS=Homo sapiens GN=RC3H1	5	4.57974	1.40056e-09	2.70226e-08	hit
ELAVL1	Q15717	ELAV-like protein 1 OS=Homo sapiens GN=ELAVL1 PE=1 SV=2	16	5.82569	1.42421e-09	2.70226e-08	hit
G3BP1	Q13283	Ras GTPase-activating protein-binding protein 1 OS=Homo sapiens GN=G3BP1 PE=1 SV=1	14	4.28235	1.62415e-09	2.88248e-08	hit
MFAP1	P55081	Microfibrillar-associated protein 1 OS=Homo sapiens GN=MFAP1 PE=1 SV=2	8	5.5259	1.66664e-09	2.88248e-08	hit
USP10	Q14694|Q14694-2|Q14694-3	Ubiquitin carboxyl-terminal hydrolase 10 OS=Homo sapiens GN=USP10 PE=1 SV=2|Isoform 2 of Ubiquitin carboxyl-terminal hydrolase 10 OS=Homo sapiens GN=USP10|Isoform 3 of Ubiquitin carboxyl-terminal hydrolase 10 OS=Homo sapiens GN=USP10	16	4.22981	1.68389e-09	2.88248e-08	hit
PTCD3	Q96EY7	Pentatricopeptide repeat domain-containing protein 3, mitochondrial OS=Homo sapiens GN=PTCD3 PE=1 SV=3	19	4.38367	1.77347e-09	2.88248e-08	hit
STAU2	Q9NUL3-3|Q9NUL3-8	Isoform 3 of Double-stranded RNA-binding protein Staufen homolog 2 OS=Homo sapiens GN=STAU2|Isoform 8 of Double-stranded RNA-binding protein Staufen homolog 2 OS=Homo sapiens GN=STAU2	20	4.66408	1.79774e-09	2.88248e-08	hit
RBM12B	Q8IXT5	RNA-binding protein 12B OS=Homo sapiens GN=RBM12B PE=1 SV=2	28	4.72051	1.79896e-09	2.88248e-08	hit
HSP90AB1	P08238	Heat shock protein HSP 90-beta OS=Homo sapiens GN=HSP90AB1 PE=1 SV=4	5	3.87446	1.87191e-09	2.88248e-08	hit
DDX5	J3KTA4|P17844|P17844-2	Probable ATP-dependent RNA helicase DDX5 OS=Homo sapiens GN=DDX5 PE=1 SV=1|Probable ATP-dependent RNA helicase DDX5 OS=Homo sapiens GN=DDX5 PE=1 SV=1|Isoform 2 of Probable ATP-dependent RNA helicase DDX5 OS=Homo sapiens GN=DDX5	22	4.70084	1.8793e-09	2.88248e-08	hit
IGF2BP3	O00425	Insulin-like growth factor 2 mRNA-binding protein 3 OS=Homo sapiens GN=IGF2BP3 PE=1 SV=2	27	4.31403	1.88518e-09	2.88248e-08	hit
EIF4B	E7EX17	Eukaryotic translation initiation factor 4B OS=Homo sapiens GN=EIF4B PE=1 SV=1	39	4.98407	1.92417e-09	2.88248e-08	hit
SRSF7	A0A0B4J1Z1|C9JAB2|Q16629|Q16629-2|Q16629-3|Q16629-4	Serine/arginine-rich-splicing factor 7 OS=Homo sapiens GN=SRSF7 PE=1 SV=1|Serine/arginine-rich-splicing factor 7 OS=Homo sapiens GN=SRSF7 PE=1 SV=1|Serine/arginine-rich splicing factor 7 OS=Homo sapiens GN=SRSF7 PE=1 SV=1|Isoform 2 of Serine/arginine-rich splicing factor 7 OS=Homo sapiens GN=SRSF7|Isoform 3 of Serine/arginine-rich splicing factor 7 OS=Homo sapiens GN=SRSF7|Isoform 4 of Serine/arg…	10	5.85668	1.95897e-09	2.88248e-08	hit
RBM12	Q9NTZ6	RNA-binding protein 12 OS=Homo sapiens GN=RBM12 PE=1 SV=1	18	5.32633	2.08219e-09	2.98271e-08	hit
FUBP3	Q96I24	Far upstream element-binding protein 3 OS=Homo sapiens GN=FUBP3 PE=1 SV=2	37	4.94386	2.10982e-09	2.98271e-08	hit
HDLBP	A0A024R4E5	High density lipoprotein binding protein (Vigilin), isoform CRA_a OS=Homo sapiens GN=HDLBP PE=1 SV=1	54	4.54382	2.25368e-09	3.08337e-08	hit
TBRG4	Q969Z0	Protein TBRG4 OS=Homo sapiens GN=TBRG4 PE=1 SV=1	15	4.41892	2.28713e-09	3.08337e-08	hit
RBM45	Q8IUH3|Q8IUH3-3	RNA-binding protein 45 OS=Homo sapiens GN=RBM45 PE=1 SV=1|Isoform 3 of RNA-binding protein 45 OS=Homo sapiens GN=RBM45	6	4.86302	2.30932e-09	3.08337e-08	hit
RBM10	A0A0A0MR66	RNA binding motif protein 10, isoform CRA_d OS=Homo sapiens GN=RBM10 PE=1 SV=1	24	5.14721	2.37366e-09	3.11165e-08	hit
CSTF2	E9PID8|P33240|P33240-2	Cleavage stimulation factor subunit 2 OS=Homo sapiens GN=CSTF2 PE=1 SV=1|Cleavage stimulation factor subunit 2 OS=Homo sapiens GN=CSTF2 PE=1 SV=1|Isoform 2 of Cleavage stimulation factor subunit 2 OS=Homo sapiens GN=CSTF2	5	5.21739	2.91983e-09	3.75928e-08	hit
SRSF3	P84103|P84103-2	Serine/arginine-rich splicing factor 3 OS=Homo sapiens GN=SRSF3 PE=1 SV=1|Isoform 2 of Serine/arginine-rich splicing factor 3 OS=Homo sapiens GN=SRSF3	8	5.56205	3.1394e-09	3.97107e-08	hit
HNRNPA1	F8W6I7|H0YH80|P09651|P09651-2	Heterogeneous nuclear ribonucleoprotein A1 OS=Homo sapiens GN=HNRNPA1 PE=1 SV=2|Heterogeneous nuclear ribonucleoprotein A1 (Fragment) OS=Homo sapiens GN=HNRNPA1 PE=1 SV=1|Heterogeneous nuclear ribonucleoprotein A1 OS=Homo sapiens GN=HNRNPA1 PE=1 SV=5|Isoform A1-A of Heterogeneous nuclear ribonucleoprotein A1 OS=Homo sapiens GN=HNRNPA1	23	5.52333	3.25661e-09	4.0483e-08	hit
FIP1L1	Q6UN15|Q6UN15-4|Q6UN15-5	Pre-mRNA 3'-end-processing factor FIP1 OS=Homo sapiens GN=FIP1L1 PE=1 SV=1|Isoform 4 of Pre-mRNA 3'-end-processing factor FIP1 OS=Homo sapiens GN=FIP1L1|Isoform 5 of Pre-mRNA 3'-end-processing factor FIP1 OS=Homo sapiens GN=FIP1L1	3	5.08436	3.32227e-09	4.04931e-08	hit
ETF1	B7Z7P8|P62495|P62495-2	Eukaryotic peptide chain release factor subunit 1 OS=Homo sapiens GN=ETF1 PE=1 SV=1|Eukaryotic peptide chain release factor subunit 1 OS=Homo sapiens GN=ETF1 PE=1 SV=3|Isoform 2 of Eukaryotic peptide chain release factor subunit 1 OS=Homo sapiens GN=ETF1	7	4.75213	3.36975e-09	4.04931e-08	hit
IGF2BP1	Q9NZI8	Insulin-like growth factor 2 mRNA-binding protein 1 OS=Homo sapiens GN=IGF2BP1 PE=1 SV=2	27	3.94996	3.47847e-09	4.09682e-08	hit
SARS	P49591|Q5T5C7	Serine--tRNA ligase, cytoplasmic OS=Homo sapiens GN=SARS PE=1 SV=3|Serine--tRNA ligase, cytoplasmic OS=Homo sapiens GN=SARS PE=1 SV=1	3	4.23539	3.52293e-09	4.09682e-08	hit
NCBP1	Q09161	Nuclear cap-binding protein subunit 1 OS=Homo sapiens GN=NCBP1 PE=1 SV=1	3	3.6296	3.86213e-09	4.41999e-08	hit
NONO	Q15233	Non-POU domain-containing octamer-binding protein OS=Homo sapiens GN=NONO PE=1 SV=4	22	5.27813	4.15662e-09	4.6827e-08	hit
FMR1	Q06787-5|Q06787-8	Isoform 4 of Synaptic functional regulator FMR1 OS=Homo sapiens GN=FMR1|Isoform 8 of Synaptic functional regulator FMR1 OS=Homo sapiens GN=FMR1	19	3.96401	4.31739e-09	4.72648e-08	hit
ILF3	Q12906-7	Isoform 7 of Interleukin enhancer-binding factor 3 OS=Homo sapiens GN=ILF3	25	3.18645	4.3266e-09	4.72648e-08	hit
MSI2	B4DHE8|Q96DH6|Q96DH6-2	RNA-binding protein Musashi homolog 2 OS=Homo sapiens GN=MSI2 PE=1 SV=1|RNA-binding protein Musashi homolog 2 OS=Homo sapiens GN=MSI2 PE=1 SV=1|Isoform 2 of RNA-binding protein Musashi homolog 2 OS=Homo sapiens GN=MSI2	6	5.22524	4.461e-09	4.80056e-08	hit
DHX30	Q7L2E3|Q7L2E3-2	Putative ATP-dependent RNA helicase DHX30 OS=Homo sapiens GN=DHX30 PE=1 SV=1|Isoform 2 of Putative ATP-dependent RNA helicase DHX30 OS=Homo sapiens GN=DHX30	40	3.45554	4.64926e-09	4.81827e-08	hit
TNRC6A	H7C269|Q8NDV7-6	Trinucleotide repeat-containing gene 6A protein (Fragment) OS=Homo sapiens GN=TNRC6A PE=1 SV=1|Isoform 6 of Trinucleotide repeat-containing gene 6A protein OS=Homo sapiens GN=TNRC6A	4	4.54664	4.72514e-09	4.81827e-08	hit
DDX17	H3BLZ8|Q92841	Probable ATP-dependent RNA helicase DDX17 OS=Homo sapiens GN=DDX17 PE=1 SV=1|Probable ATP-dependent RNA helicase DDX17 OS=Homo sapiens GN=DDX17 PE=1 SV=2	21	4.70814	4.77272e-09	4.81827e-08	hit
ATXN2L	Q8WWM7|Q8WWM7-8	Ataxin-2-like protein OS=Homo sapiens GN=ATXN2L PE=1 SV=2|Isoform 8 of Ataxin-2-like protein OS=Homo sapiens GN=ATXN2L	33	3.68768	4.86336e-09	4.81827e-08	hit
YTHDF3	A0A087X0Q1	YTH domain-containing family protein 3 OS=Homo sapiens GN=YTHDF3 PE=1 SV=1	8	4.65047	4.93941e-09	4.81827e-08	hit
DDX39B	Q13838|Q13838-2	Spliceosome RNA helicase DDX39B OS=Homo sapiens GN=DDX39B PE=1 SV=1|Isoform 2 of Spliceosome RNA helicase DDX39B OS=Homo sapiens GN=DDX39B	4	4.47765	4.94353e-09	4.81827e-08	hit
HNRNPUL1	Q9BUJ2|Q9BUJ2-2	Heterogeneous nuclear ribonucleoprotein U-like protein 1 OS=Homo sapiens GN=HNRNPUL1 PE=1 SV=2|Isoform 2 of Heterogeneous nuclear ribonucleoprotein U-like protein 1 OS=Homo sapiens GN=HNRNPUL1	21	3.59676	4.94524e-09	4.81827e-08	hit
WDR3	Q9UNX4	WD repeat-containing protein 3 OS=Homo sapiens GN=WDR3 PE=1 SV=1	15	3.19922	5.02191e-09	4.82773e-08	hit
HNRNPC	B2R5W2|B4DY08|P07910-2	Heterogeneous nuclear ribonucleoproteins C1/C2 OS=Homo sapiens GN=HNRNPC PE=1 SV=1|Heterogeneous nuclear ribonucleoproteins C1/C2 OS=Homo sapiens GN=HNRNPC PE=1 SV=1|Isoform C1 of Heterogeneous nuclear ribonucleoproteins C1/C2 OS=Homo sapiens GN=HNRNPC	20	3.6595	5.20626e-09	4.89862e-08	hit
DDX3X	A0A0D9SF53|A0A0D9SFB3|A0A0D9SG12|O00571	ATP-dependent RNA helicase DDX3X OS=Homo sapiens GN=DDX3X PE=1 SV=1|ATP-dependent RNA helicase DDX3X OS=Homo sapiens GN=DDX3X PE=1 SV=1|ATP-dependent RNA helicase DDX3X OS=Homo sapiens GN=DDX3X PE=1 SV=1|ATP-dependent RNA helicase DDX3X OS=Homo sapiens GN=DDX3X PE=1 SV=3	10	4.62084	5.30721e-09	4.89862e-08	hit
ESRP1	Q6NXG1|Q6NXG1-2|Q6NXG1-3|Q6NXG1-4|Q6NXG1-5	Epithelial splicing regulatory protein 1 OS=Homo sapiens GN=ESRP1 PE=1 SV=2|Isoform 2 of Epithelial splicing regulatory protein 1 OS=Homo sapiens GN=ESRP1|Isoform 3 of Epithelial splicing regulatory protein 1 OS=Homo sapiens GN=ESRP1|Isoform 4 of Epithelial splicing regulatory protein 1 OS=Homo sapiens GN=ESRP1|Isoform 5 of Epithelial splicing regulatory protein 1 OS=Homo sapiens GN=ESRP1	15	4.88697	5.3104e-09	4.89862e-08	hit
MEX3A	A1L020	RNA-binding protein MEX3A OS=Homo sapiens GN=MEX3A PE=1 SV=1	9	4.00714	5.3828e-09	4.89862e-08	hit
TSN	E9PGT1|Q15631	Translin OS=Homo sapiens GN=TSN PE=1 SV=1|Translin OS=Homo sapiens GN=TSN PE=1 SV=1	9	4.67761	5.43536e-09	4.89862e-08	hit
KHDRBS1	Q07666|Q07666-2	KH domain-containing, RNA-binding, signal transduction-associated protein 1 OS=Homo sapiens GN=KHDRBS1 PE=1 SV=1|Isoform 2 of KH domain-containing, RNA-binding, signal transduction-associated protein 1 OS=Homo sapiens GN=KHDRBS1	10	4.64062	5.96345e-09	5.30821e-08	hit
SLIRP	Q9GZT3|Q9GZT3-2	SRA stem-loop-interacting RNA-binding protein, mitochondrial OS=Homo sapiens GN=SLIRP PE=1 SV=1|Isoform 2 of SRA stem-loop-interacting RNA-binding protein, mitochondrial OS=Homo sapiens GN=SLIRP	4	5.24792	6.52531e-09	5.53321e-08	hit
SSRP1	Q08945	FACT complex subunit SSRP1 OS=Homo sapiens GN=SSRP1 PE=1 SV=1	7	4.13822	6.5629e-09	5.53321e-08	hit
PA2G4	Q9UQ80	Proliferation-associated protein 2G4 OS=Homo sapiens GN=PA2G4 PE=1 SV=3	16	3.9345	6.66483e-09	5.53321e-08	hit
PCBP1	Q15365	Poly(rC)-binding protein 1 OS=Homo sapiens GN=PCBP1 PE=1 SV=2	8	5.09402	6.71682e-09	5.53321e-08	hit
BZW1	Q7L1Q6|Q7L1Q6-2|Q7L1Q6-3|Q7L1Q6-4	Basic leucine zipper and W2 domain-containing protein 1 OS=Homo sapiens GN=BZW1 PE=1 SV=1|Isoform 2 of Basic leucine zipper and W2 domain-containing protein 1 OS=Homo sapiens GN=BZW1|Isoform 3 of Basic leucine zipper and W2 domain-containing protein 1 OS=Homo sapiens GN=BZW1|Isoform 4 of Basic leucine zipper and W2 domain-containing protein 1 OS=Homo sapiens GN=BZW1	7	3.74825	6.89176e-09	5.53321e-08	hit
NOL7	H7C2B1|Q9UMY1|Q9UMY1-2	Nucleolar protein 7 (Fragment) OS=Homo sapiens GN=NOL7 PE=1 SV=1|Nucleolar protein 7 OS=Homo sapiens GN=NOL7 PE=1 SV=2|Isoform 2 of Nucleolar protein 7 OS=Homo sapiens GN=NOL7	3	3.20946	6.89607e-09	5.53321e-08	hit
PHRF1	A0A0J9YWD5|A0A0J9YYB5|B7ZM65|E9PJ24|F8WEF5|Q9P1Y6|Q9P1Y6-3	PHD and RING finger domain-containing protein 1 OS=Homo sapiens GN=PHRF1 PE=1 SV=1|PHD and RING finger domain-containing protein 1 OS=Homo sapiens GN=PHRF1 PE=1 SV=1|PHD and RING finger domain-containing protein 1 OS=Homo sapiens GN=PHRF1 PE=1 SV=1|PHD and RING finger domain-containing protein 1 OS=Homo sapiens GN=PHRF1 PE=1 SV=1|PHD and RING finger domain-containing protein 1 OS=Homo sapiens GN=…	6	3.71698	6.89755e-09	5.53321e-08	hit
TNRC6B	Q9UPQ9|Q9UPQ9-1	Trinucleotide repeat-containing gene 6B protein OS=Homo sapiens GN=TNRC6B PE=1 SV=4|Isoform 2 of Trinucleotide repeat-containing gene 6B protein OS=Homo sapiens GN=TNRC6B	15	4.14699	6.92619e-09	5.53321e-08	hit
EIF4A3	P38919	Eukaryotic initiation factor 4A-III OS=Homo sapiens GN=EIF4A3 PE=1 SV=4	13	4.15884	7.09745e-09	5.53321e-08	hit
EEF2	P13639	Elongation factor 2 OS=Homo sapiens GN=EEF2 PE=1 SV=4	20	3.41078	7.10416e-09	5.53321e-08	hit
CCAR2	Q8N163	Cell cycle and apoptosis regulator protein 2 OS=Homo sapiens GN=CCAR2 PE=1 SV=2	12	5.05437	7.12317e-09	5.53321e-08	hit
SRSF1	J3KTL2|Q07955	Serine/arginine-rich-splicing factor 1 OS=Homo sapiens GN=SRSF1 PE=1 SV=1|Serine/arginine-rich splicing factor 1 OS=Homo sapiens GN=SRSF1 PE=1 SV=2	15	5.52055	7.13715e-09	5.53321e-08	hit
NSUN5	Q96P11-2	Isoform 2 of Probable 28S rRNA (cytosine-C(5))-methyltransferase OS=Homo sapiens GN=NSUN5	10	3.34299	7.59442e-09	5.82508e-08	hit
TARDBP	A0A087WX29|Q13148	TAR DNA-binding protein 43 (Fragment) OS=Homo sapiens GN=TARDBP PE=1 SV=1|TAR DNA-binding protein 43 OS=Homo sapiens GN=TARDBP PE=1 SV=1	14	5.05831	7.82301e-09	5.93725e-08	hit
SF3A1	Q15459	Splicing factor 3A subunit 1 OS=Homo sapiens GN=SF3A1 PE=1 SV=1	9	4.73103	7.92727e-09	5.95371e-08	hit
GRSF1	F5H5I6|Q12849	G-rich sequence factor 1 OS=Homo sapiens GN=GRSF1 PE=1 SV=2|G-rich sequence factor 1 OS=Homo sapiens GN=GRSF1 PE=1 SV=3	17	4.88226	8.24187e-09	6.12618e-08	hit
EZR	E7EQR4|P15311	Ezrin OS=Homo sapiens GN=EZR PE=1 SV=3|Ezrin OS=Homo sapiens GN=EZR PE=1 SV=4	2	3.87729	8.45629e-09	6.13404e-08	hit
GIGYF2	Q6Y7W6|Q6Y7W6-4|Q6Y7W6-5	PERQ amino acid-rich with GYF domain-containing protein 2 OS=Homo sapiens GN=GIGYF2 PE=1 SV=1|Isoform 3 of PERQ amino acid-rich with GYF domain-containing protein 2 OS=Homo sapiens GN=GIGYF2|Isoform 4 of PERQ amino acid-rich with GYF domain-containing protein 2 OS=Homo sapiens GN=GIGYF2	17	4.40693	8.47284e-09	6.13404e-08	hit
PPIE	E9PEQ6|Q9UNP9	Peptidyl-prolyl cis-trans isomerase OS=Homo sapiens GN=PPIE PE=1 SV=1|Peptidyl-prolyl cis-trans isomerase E OS=Homo sapiens GN=PPIE PE=1 SV=1	3	4.71583	8.53744e-09	6.13404e-08	hit
UBAP2	Q5T6F2	Ubiquitin-associated protein 2 OS=Homo sapiens GN=UBAP2 PE=1 SV=1	17	4.76923	8.59275e-09	6.13404e-08	hit
EIF4G1	E7EUU4|Q04637-3|Q04637-8	Eukaryotic translation initiation factor 4 gamma 1 OS=Homo sapiens GN=EIF4G1 PE=1 SV=1|Isoform B of Eukaryotic translation initiation factor 4 gamma 1 OS=Homo sapiens GN=EIF4G1|Isoform 8 of Eukaryotic translation initiation factor 4 gamma 1 OS=Homo sapiens GN=EIF4G1	46	3.54728	8.98796e-09	6.35326e-08	hit
TAF15	A0A075B7D9|Q92804|Q92804-2	TATA-binding protein-associated factor 2N OS=Homo sapiens GN=TAF15 PE=1 SV=1|TATA-binding protein-associated factor 2N OS=Homo sapiens GN=TAF15 PE=1 SV=1|Isoform Short of TATA-binding protein-associated factor 2N OS=Homo sapiens GN=TAF15	4	5.87384	9.08845e-09	6.36191e-08	hit
MATR3	A0A0R4J2E8|A8MXP9|P43243	Matrin-3 OS=Homo sapiens GN=MATR3 PE=1 SV=1|Matrin-3 OS=Homo sapiens GN=MATR3 PE=1 SV=1|Matrin-3 OS=Homo sapiens GN=MATR3 PE=1 SV=2	26	4.34519	9.54681e-09	6.54458e-08	hit
UPF1	Q92900|Q92900-2	Regulator of nonsense transcripts 1 OS=Homo sapiens GN=UPF1 PE=1 SV=2|Isoform 2 of Regulator of nonsense transcripts 1 OS=Homo sapiens GN=UPF1	49	3.73424	9.57044e-09	6.54458e-08	hit
STRAP	Q9Y3F4|Q9Y3F4-2	Serine-threonine kinase receptor-associated protein OS=Homo sapiens GN=STRAP PE=1 SV=1|Isoform 2 of Serine-threonine kinase receptor-associated protein OS=Homo sapiens GN=STRAP	6	5.07254	9.62171e-09	6.54458e-08	hit
MBNL3	B1AKI6|Q9NUK0|Q9NUK0-2	Muscleblind-like protein 3 OS=Homo sapiens GN=MBNL3 PE=1 SV=1|Muscleblind-like protein 3 OS=Homo sapiens GN=MBNL3 PE=1 SV=2|Isoform 2 of Muscleblind-like protein 3 OS=Homo sapiens GN=MBNL3	2	3.75012	9.82268e-09	6.61883e-08	hit
NUFIP2	Q7Z417	Nuclear fragile X mental retardation-interacting protein 2 OS=Homo sapiens GN=NUFIP2 PE=1 SV=1	24	3.95677	1.00258e-08	6.65422e-08	hit
EIF4A1	P60842	Eukaryotic initiation factor 4A-I OS=Homo sapiens GN=EIF4A1 PE=1 SV=1	8	4.15158	1.01032e-08	6.65422e-08	hit
ERI3	H0Y4B0|O43414|O43414-2|O43414-3	ERI1 exoribonuclease 3 (Fragment) OS=Homo sapiens GN=ERI3 PE=1 SV=1|ERI1 exoribonuclease 3 OS=Homo sapiens GN=ERI3 PE=1 SV=2|Isoform 2 of ERI1 exoribonuclease 3 OS=Homo sapiens GN=ERI3|Isoform 3 of ERI1 exoribonuclease 3 OS=Homo sapiens GN=ERI3	3	3.67099	1.01521e-08	6.65422e-08	hit
PCBP2	H3BRU6|Q15366-3|Q15366-6	Poly(rC)-binding protein 2 (Fragment) OS=Homo sapiens GN=PCBP2 PE=1 SV=1|Isoform 3 of Poly(rC)-binding protein 2 OS=Homo sapiens GN=PCBP2|Isoform 6 of Poly(rC)-binding protein 2 OS=Homo sapiens GN=PCBP2	9	4.37532	1.03666e-08	6.71917e-08	hit
SND1	Q7KZF4	Staphylococcal nuclease domain-containing protein 1 OS=Homo sapiens GN=SND1 PE=1 SV=1	36	4.2012	1.05133e-08	6.71917e-08	hit
PRKDC	P78527	DNA-dependent protein kinase catalytic subunit OS=Homo sapiens GN=PRKDC PE=1 SV=3	49	3.352	1.06172e-08	6.71917e-08	hit
PTBP1	A0A0U1RRM4|A6NLN1	Polypyrimidine tract-binding protein 1 OS=Homo sapiens GN=PTBP1 PE=1 SV=1|Polypyrimidine tract binding protein 1, isoform CRA_b OS=Homo sapiens GN=PTBP1 PE=1 SV=4	15	5.14503	1.06239e-08	6.71917e-08	hit
CHD2	O14647|O14647-2	Chromodomain-helicase-DNA-binding protein 2 OS=Homo sapiens GN=CHD2 PE=1 SV=2|Isoform 2 of Chromodomain-helicase-DNA-binding protein 2 OS=Homo sapiens GN=CHD2	11	2.98912	1.07568e-08	6.74402e-08	hit
U2AF2	P26368|P26368-2	Splicing factor U2AF 65 kDa subunit OS=Homo sapiens GN=U2AF2 PE=1 SV=4|Isoform 2 of Splicing factor U2AF 65 kDa subunit OS=Homo sapiens GN=U2AF2	11	3.67486	1.0856e-08	6.74756e-08	hit
HNRNPK	P61978-3	Isoform 3 of Heterogeneous nuclear ribonucleoprotein K OS=Homo sapiens GN=HNRNPK	26	5.18465	1.14052e-08	7.02836e-08	hit
SRSF9	Q13242	Serine/arginine-rich splicing factor 9 OS=Homo sapiens GN=SRSF9 PE=1 SV=1	8	4.94597	1.21157e-08	7.40291e-08	hit
ALYREF	Q86V81	THO complex subunit 4 OS=Homo sapiens GN=ALYREF PE=1 SV=3	5	3.76465	1.23475e-08	7.48112e-08	hit
SSBP1	Q04837	Single-stranded DNA-binding protein, mitochondrial OS=Homo sapiens GN=SSBP1 PE=1 SV=1	6	3.72448	1.2762e-08	7.66784e-08	hit
FUBP1	Q96AE4-2	Isoform 2 of Far upstream element-binding protein 1 OS=Homo sapiens GN=FUBP1	23	4.86603	1.29141e-08	7.6951e-08	hit
DDX39A	O00148	ATP-dependent RNA helicase DDX39A OS=Homo sapiens GN=DDX39A PE=1 SV=2	3	5.05454	1.41287e-08	8.3345e-08	hit
SF3B2	A0A087WZZ5|Q13435	Splicing factor 3B subunit 2 OS=Homo sapiens GN=SF3B2 PE=1 SV=1|Splicing factor 3B subunit 2 OS=Homo sapiens GN=SF3B2 PE=1 SV=2	16	3.31983	1.43378e-08	8.3345e-08	hit
YLPM1	P49750-4	Isoform 4 of YLP motif-containing protein 1 OS=Homo sapiens GN=YLPM1	23	4.73072	1.44377e-08	8.3345e-08	hit
PUM2	Q8TB72|Q8TB72-3	Pumilio homolog 2 OS=Homo sapiens GN=PUM2 PE=1 SV=2|Isoform 3 of Pumilio homolog 2 OS=Homo sapiens GN=PUM2	22	4.86944	1.44496e-08	8.3345e-08	hit
POLRMT	O00411	DNA-directed RNA polymerase, mitochondrial OS=Homo sapiens GN=POLRMT PE=1 SV=2	14	3.43265	1.51648e-08	8.64343e-08	hit
RPS9	A0A024R4M0|P46781	40S ribosomal protein S9 OS=Homo sapiens GN=RPS9 PE=1 SV=1|40S ribosomal protein S9 OS=Homo sapiens GN=RPS9 PE=1 SV=3	9	3.00784	1.52249e-08	8.64343e-08	hit
NCL	H7BY16|P19338	Nucleolin (Fragment) OS=Homo sapiens GN=NCL PE=1 SV=7|Nucleolin OS=Homo sapiens GN=NCL PE=1 SV=3	64	4.19922	1.56993e-08	8.84313e-08	hit
LARP1	Q6PKG0	La-related protein 1 OS=Homo sapiens GN=LARP1 PE=1 SV=2	40	3.29738	1.63073e-08	9.11438e-08	hit
MEX3C	Q5U5Q3	RNA-binding E3 ubiquitin-protein ligase MEX3C OS=Homo sapiens GN=MEX3C PE=1 SV=3	5	5.07109	1.67665e-08	9.29897e-08	hit
LSM14A	Q8ND56|Q8ND56-3	Protein LSM14 homolog A OS=Homo sapiens GN=LSM14A PE=1 SV=3|Isoform 3 of Protein LSM14 homolog A OS=Homo sapiens GN=LSM14A	16	4.16167	1.72471e-08	9.46971e-08	hit
FXR2	P51116	Fragile X mental retardation syndrome-related protein 2 OS=Homo sapiens GN=FXR2 PE=1 SV=2	19	4.10867	1.73371e-08	9.46971e-08	hit
LARP4	Q71RC2|Q71RC2-4	La-related protein 4 OS=Homo sapiens GN=LARP4 PE=1 SV=3|Isoform 4 of La-related protein 4 OS=Homo sapiens GN=LARP4	21	3.37802	1.79938e-08	9.68631e-08	hit
EIF4H	Q15056|Q15056-2	Eukaryotic translation initiation factor 4H OS=Homo sapiens GN=EIF4H PE=1 SV=5|Isoform Short of Eukaryotic translation initiation factor 4H OS=Homo sapiens GN=EIF4H	14	5.18529	1.80023e-08	9.68631e-08	hit
SERBP1	Q8NC51	Plasminogen activator inhibitor 1 RNA-binding protein OS=Homo sapiens GN=SERBP1 PE=1 SV=2	21	5.16155	1.83724e-08	9.81221e-08	hit
ZC3H7B	Q9UGR2|Q9UGR2-2	Zinc finger CCCH domain-containing protein 7B OS=Homo sapiens GN=ZC3H7B PE=1 SV=1|Isoform 2 of Zinc finger CCCH domain-containing protein 7B OS=Homo sapiens GN=ZC3H7B	14	3.39191	1.90036e-08	1.00398e-07	hit
NCOA5	Q9HCD5	Nuclear receptor coactivator 5 OS=Homo sapiens GN=NCOA5 PE=1 SV=2	4	4.43025	1.91299e-08	1.00398e-07	hit
TRA2A	Q13595|Q13595-3|Q13595-4	Transformer-2 protein homolog alpha OS=Homo sapiens GN=TRA2A PE=1 SV=1|Isoform 3 of Transformer-2 protein homolog alpha OS=Homo sapiens GN=TRA2A|Isoform 4 of Transformer-2 protein homolog alpha OS=Homo sapiens GN=TRA2A	3	4.94209	1.92162e-08	1.00398e-07	hit
CASC3	O15234	Protein CASC3 OS=Homo sapiens GN=CASC3 PE=1 SV=2	16	4.45935	1.9909e-08	1.01947e-07	hit
SMG6	Q86US8	Telomerase-binding protein EST1A OS=Homo sapiens GN=SMG6 PE=1 SV=2	12	3.81906	1.9931e-08	1.01947e-07	hit
ESPL1	Q14674	Separin OS=Homo sapiens GN=ESPL1 PE=1 SV=3	6	3.70244	1.99369e-08	1.01947e-07	hit
HNRNPF	P52597	Heterogeneous nuclear ribonucleoprotein F OS=Homo sapiens GN=HNRNPF PE=1 SV=3	17	5.89189	2.03095e-08	1.03121e-07	hit
MOV10	Q9HCE1	Putative helicase MOV-10 OS=Homo sapiens GN=MOV10 PE=1 SV=2	47	3.12842	2.18262e-08	1.10047e-07	hit
TSR1	I3L1Q5|Q2NL82	Pre-rRNA-processing protein TSR1 homolog OS=Homo sapiens GN=TSR1 PE=1 SV=2|Pre-rRNA-processing protein TSR1 homolog OS=Homo sapiens GN=TSR1 PE=1 SV=1	5	3.07526	2.34108e-08	1.16578e-07	hit
MACF1	H0Y390|H3BPE1|H3BQK9|Q9UPN3|Q9UPN3-2|Q9UPN3-3|Q9UPN3-4	Microtubule-actin cross-linking factor 1, isoforms 1/2/3/5 (Fragment) OS=Homo sapiens GN=MACF1 PE=1 SV=1|Microtubule-actin cross-linking factor 1, isoforms 1/2/3/5 OS=Homo sapiens GN=MACF1 PE=1 SV=1|Microtubule-actin cross-linking factor 1, isoforms 1/2/3/5 OS=Homo sapiens GN=MACF1 PE=1 SV=1|Microtubule-actin cross-linking factor 1, isoforms 1/2/3/5 OS=Homo sapiens GN=MACF1 PE=1 SV=4|Isoform 2 of…	3	3.43639	2.35668e-08	1.16578e-07	hit
TIAL1	Q01085|Q01085-2	Nucleolysin TIAR OS=Homo sapiens GN=TIAL1 PE=1 SV=1|Isoform 2 of Nucleolysin TIAR OS=Homo sapiens GN=TIAL1	9	5.38571	2.37223e-08	1.16578e-07	hit
RPS6	P62753	40S ribosomal protein S6 OS=Homo sapiens GN=RPS6 PE=1 SV=1	10	3.04879	2.37683e-08	1.16578e-07	hit
THRAP3	Q9Y2W1	Thyroid hormone receptor-associated protein 3 OS=Homo sapiens GN=THRAP3 PE=1 SV=2	21	3.55356	2.42302e-08	1.1804e-07	hit
MSN	P26038	Moesin OS=Homo sapiens GN=MSN PE=1 SV=3	11	3.55589	2.47298e-08	1.19274e-07	hit
DYNC1H1	Q14204	Cytoplasmic dynein 1 heavy chain 1 OS=Homo sapiens GN=DYNC1H1 PE=1 SV=5	4	3.19398	2.48142e-08	1.19274e-07	hit
EIF4ENIF1	Q9NRA8|Q9NRA8-3	Eukaryotic translation initiation factor 4E transporter OS=Homo sapiens GN=EIF4ENIF1 PE=1 SV=2|Isoform 3 of Eukaryotic translation initiation factor 4E transporter OS=Homo sapiens GN=EIF4ENIF1	14	3.67219	2.50886e-08	1.19794e-07	hit
PURA	Q00577	Transcriptional activator protein Pur-alpha OS=Homo sapiens GN=PURA PE=1 SV=2	10	4.05955	2.56587e-08	1.2099e-07	hit
PRRC2A	P48634	Protein PRRC2A OS=Homo sapiens GN=PRRC2A PE=1 SV=3	53	2.70047	2.56747e-08	1.2099e-07	hit
ADAR	P55265|P55265-4	Double-stranded RNA-specific adenosine deaminase OS=Homo sapiens GN=ADAR PE=1 SV=4|Isoform 4 of Double-stranded RNA-specific adenosine deaminase OS=Homo sapiens GN=ADAR	29	3.25977	2.58791e-08	1.21161e-07	hit
NOP56	O00567	Nucleolar protein 56 OS=Homo sapiens GN=NOP56 PE=1 SV=4	22	3.58501	2.64631e-08	1.23096e-07	hit
RPS7	P62081	40S ribosomal protein S7 OS=Homo sapiens GN=RPS7 PE=1 SV=1	5	3.02868	2.80302e-08	1.29455e-07	hit
SFPQ	P23246	Splicing factor, proline- and glutamine-rich OS=Homo sapiens GN=SFPQ PE=1 SV=2	33	5.5016	2.81892e-08	1.29455e-07	hit
PRPF8	Q6P2Q9	Pre-mRNA-processing-splicing factor 8 OS=Homo sapiens GN=PRPF8 PE=1 SV=2	55	3.019	2.85656e-08	1.30353e-07	hit
HIST1H1B	P16401	Histone H1.5 OS=Homo sapiens GN=HIST1H1B PE=1 SV=3	6	3.53564	2.93215e-08	1.32961e-07	hit
MRPL1	H0Y8N7|Q9BYD6	39S ribosomal protein L1, mitochondrial (Fragment) OS=Homo sapiens GN=MRPL1 PE=1 SV=1|39S ribosomal protein L1, mitochondrial OS=Homo sapiens GN=MRPL1 PE=1 SV=2	4	4.70751	3.02972e-08	1.36287e-07	hit
HEATR1	Q9H583	HEAT repeat-containing protein 1 OS=Homo sapiens GN=HEATR1 PE=1 SV=3	19	3.0836	3.04331e-08	1.36287e-07	hit
ZC3HAV1	C9J6P4|Q7Z2W4	Zinc finger CCCH-type antiviral protein 1 OS=Homo sapiens GN=ZC3HAV1 PE=1 SV=1|Zinc finger CCCH-type antiviral protein 1 OS=Homo sapiens GN=ZC3HAV1 PE=1 SV=3	45	2.8595	3.07005e-08	1.36636e-07	hit
PRMT1	E9PKG1|H7C2I1|Q99873|Q99873-2|Q99873-3|Q99873-4	Protein arginine N-methyltransferase 1 OS=Homo sapiens GN=PRMT1 PE=1 SV=1|Protein arginine N-methyltransferase 1 OS=Homo sapiens GN=PRMT1 PE=1 SV=1|Protein arginine N-methyltransferase 1 OS=Homo sapiens GN=PRMT1 PE=1 SV=2|Isoform 2 of Protein arginine N-methyltransferase 1 OS=Homo sapiens GN=PRMT1|Isoform 3 of Protein arginine N-methyltransferase 1 OS=Homo sapiens GN=PRMT1|Isoform 4 of Protein ar…	5	5.02952	3.09133e-08	1.36739e-07	hit
RRP1B	Q14684	Ribosomal RNA processing protein 1 homolog B OS=Homo sapiens GN=RRP1B PE=1 SV=3	21	3.24069	3.21218e-08	1.41218e-07	hit
DHX36	Q9H2U1|Q9H2U1-2|Q9H2U1-3	ATP-dependent RNA helicase DHX36 OS=Homo sapiens GN=DHX36 PE=1 SV=2|Isoform 2 of ATP-dependent RNA helicase DHX36 OS=Homo sapiens GN=DHX36|Isoform 3 of ATP-dependent RNA helicase DHX36 OS=Homo sapiens GN=DHX36	18	2.93269	3.34423e-08	1.46133e-07	hit
URB1	O60287	Nucleolar pre-ribosomal-associated protein 1 OS=Homo sapiens GN=URB1 PE=1 SV=4	38	2.9607	3.53826e-08	1.5368e-07	hit
EIF3D	O15371|O15371-2|O15371-3	Eukaryotic translation initiation factor 3 subunit D OS=Homo sapiens GN=EIF3D PE=1 SV=1|Isoform 2 of Eukaryotic translation initiation factor 3 subunit D OS=Homo sapiens GN=EIF3D|Isoform 3 of Eukaryotic translation initiation factor 3 subunit D OS=Homo sapiens GN=EIF3D	10	4.41706	3.57058e-08	1.54155e-07	hit
NOL8	Q76FK4|Q76FK4-4	Nucleolar protein 8 OS=Homo sapiens GN=NOL8 PE=1 SV=1|Isoform 4 of Nucleolar protein 8 OS=Homo sapiens GN=NOL8	23	2.99225	3.63344e-08	1.55655e-07	hit
PTCD2	Q8WV60	Pentatricopeptide repeat-containing protein 2, mitochondrial OS=Homo sapiens GN=PTCD2 PE=1 SV=3	6	3.61138	3.6522e-08	1.55655e-07	hit
HNRNPU	Q00839|Q00839-2|Q5RI18	Heterogeneous nuclear ribonucleoprotein U OS=Homo sapiens GN=HNRNPU PE=1 SV=6|Isoform Short of Heterogeneous nuclear ribonucleoprotein U OS=Homo sapiens GN=HNRNPU|Heterogeneous nuclear ribonucleoprotein U (Fragment) OS=Homo sapiens GN=HNRNPU PE=1 SV=7	37	3.04112	3.69185e-08	1.55655e-07	hit
RACK1	P63244	Receptor of activated protein C kinase 1 OS=Homo sapiens GN=RACK1 PE=1 SV=3	7	3.65568	3.69726e-08	1.55655e-07	hit
SUPT16H	Q9Y5B9	FACT complex subunit SPT16 OS=Homo sapiens GN=SUPT16H PE=1 SV=1	15	2.71564	3.72181e-08	1.55655e-07	hit
AGO1	Q9UL18	Protein argonaute-1 OS=Homo sapiens GN=AGO1 PE=1 SV=3	5	3.15531	3.73485e-08	1.55655e-07	hit
KHSRP	A0A087WTP3|Q92945	Far upstream element-binding protein 2 OS=Homo sapiens GN=KHSRP PE=1 SV=1|Far upstream element-binding protein 2 OS=Homo sapiens GN=KHSRP PE=1 SV=4	33	4.85536	3.78344e-08	1.56774e-07	hit
TCERG1	O14776|O14776-2	Transcription elongation regulator 1 OS=Homo sapiens GN=TCERG1 PE=1 SV=2|Isoform 2 of Transcription elongation regulator 1 OS=Homo sapiens GN=TCERG1	3	4.1105	3.85287e-08	1.58738e-07	hit
NCBP3	Q53F19	Nuclear cap-binding protein subunit 3 OS=Homo sapiens GN=NCBP3 PE=1 SV=2	9	3.73495	3.8831e-08	1.59075e-07	hit
RYDEN	Q9NUL5	Repressor of yield of DENV protein OS=Homo sapiens GN=RYDEN PE=1 SV=2	7	3.312	3.91076e-08	1.59303e-07	hit
TBL3	J3KNP2|Q12788	Transducin beta-like protein 3 (Fragment) OS=Homo sapiens GN=TBL3 PE=1 SV=1|Transducin beta-like protein 3 OS=Homo sapiens GN=TBL3 PE=1 SV=2	8	2.89222	3.95996e-08	1.60401e-07	hit
RPL22L1	C9JYQ9|H0Y8C2|Q6P5R6	60S ribosomal protein L22-like 1 OS=Homo sapiens GN=RPL22L1 PE=1 SV=1|60S ribosomal protein L22-like 1 (Fragment) OS=Homo sapiens GN=RPL22L1 PE=1 SV=1|60S ribosomal protein L22-like 1 OS=Homo sapiens GN=RPL22L1 PE=1 SV=2	3	3.3879	4.01477e-08	1.61275e-07	hit
RPL7	P18124	60S ribosomal protein L7 OS=Homo sapiens GN=RPL7 PE=1 SV=1	11	3.08757	4.02628e-08	1.61275e-07	hit
DDX46	A0A0C4DG89|Q7L014	Probable ATP-dependent RNA helicase DDX46 OS=Homo sapiens GN=DDX46 PE=1 SV=1|Probable ATP-dependent RNA helicase DDX46 OS=Homo sapiens GN=DDX46 PE=1 SV=2	15	3.51946	4.12255e-08	1.64219e-07	hit
PDCD11	Q14690	Protein RRP5 homolog OS=Homo sapiens GN=PDCD11 PE=1 SV=3	94	2.83244	4.20303e-08	1.65692e-07	hit
RPSA	A0A0C4DG17|C9J9K3|P08865	40S ribosomal protein SA OS=Homo sapiens GN=RPSA PE=1 SV=1|40S ribosomal protein SA (Fragment) OS=Homo sapiens GN=RPSA PE=1 SV=7|40S ribosomal protein SA OS=Homo sapiens GN=RPSA PE=1 SV=4	7	3.94006	4.20604e-08	1.65692e-07	hit
DHX16	O60231	Putative pre-mRNA-splicing factor ATP-dependent RNA helicase DHX16 OS=Homo sapiens GN=DHX16 PE=1 SV=2	6	3.05348	4.22847e-08	1.65692e-07	hit
RBM26	A0A087X0H9|Q5T8P6|Q5T8P6-2|Q5T8P6-3	RNA-binding protein 26 OS=Homo sapiens GN=RBM26 PE=1 SV=1|RNA-binding protein 26 OS=Homo sapiens GN=RBM26 PE=1 SV=3|Isoform 2 of RNA-binding protein 26 OS=Homo sapiens GN=RBM26|Isoform 3 of RNA-binding protein 26 OS=Homo sapiens GN=RBM26	8	3.76398	4.28721e-08	1.67085e-07	hit
HELZ	J3QS41|P42694	Probable helicase with zinc finger domain OS=Homo sapiens GN=HELZ PE=1 SV=1|Probable helicase with zinc finger domain OS=Homo sapiens GN=HELZ PE=1 SV=2	29	3.03118	4.35174e-08	1.68688e-07	hit
DDX19A	I3L0H8|Q9NUU7	ATP-dependent RNA helicase DDX19A OS=Homo sapiens GN=DDX19A PE=1 SV=1|ATP-dependent RNA helicase DDX19A OS=Homo sapiens GN=DDX19A PE=1 SV=1	8	4.52457	4.55978e-08	1.75808e-07	hit
RPL18A	M0R117|Q02543	60S ribosomal protein L18a OS=Homo sapiens GN=RPL18A PE=1 SV=1|60S ribosomal protein L18a OS=Homo sapiens GN=RPL18A PE=1 SV=2	6	2.69915	4.63127e-08	1.77442e-07	hit
RALY	Q9UKM9	RNA-binding protein Raly OS=Homo sapiens GN=RALY PE=1 SV=1	18	3.35201	4.6514e-08	1.77442e-07	hit
HNRNPAB	Q99729-3	Isoform 3 of Heterogeneous nuclear ribonucleoprotein A/B OS=Homo sapiens GN=HNRNPAB	13	5.60412	4.73142e-08	1.7914e-07	hit
RBM25	P49756	RNA-binding protein 25 OS=Homo sapiens GN=RBM25 PE=1 SV=3	8	4.63168	4.78109e-08	1.7914e-07	hit
LCP1	P13796	Plastin-2 OS=Homo sapiens GN=LCP1 PE=1 SV=6	14	4.22784	4.78351e-08	1.7914e-07	hit
DDX18	Q9NVP1	ATP-dependent RNA helicase DDX18 OS=Homo sapiens GN=DDX18 PE=1 SV=2	19	2.52444	4.79528e-08	1.7914e-07	hit
FTSJ3	Q8IY81	pre-rRNA processing protein FTSJ3 OS=Homo sapiens GN=FTSJ3 PE=1 SV=2	21	2.99162	4.82905e-08	1.79471e-07	hit
MRPL37	Q9BZE1|S4R369	39S ribosomal protein L37, mitochondrial OS=Homo sapiens GN=MRPL37 PE=1 SV=2|39S ribosomal protein L37, mitochondrial OS=Homo sapiens GN=MRPL37 PE=1 SV=1	7	4.41083	4.90265e-08	1.80602e-07	hit
DDX27	B7Z6D5|Q96GQ7	Probable ATP-dependent RNA helicase DDX27 OS=Homo sapiens GN=DDX27 PE=1 SV=1|Probable ATP-dependent RNA helicase DDX27 OS=Homo sapiens GN=DDX27 PE=1 SV=2	28	3.30457	4.90956e-08	1.80602e-07	hit
UBTF	E9PKP7|P17480|P17480-2	Nucleolar transcription factor 1 OS=Homo sapiens GN=UBTF PE=1 SV=1|Nucleolar transcription factor 1 OS=Homo sapiens GN=UBTF PE=1 SV=1|Isoform UBF2 of Nucleolar transcription factor 1 OS=Homo sapiens GN=UBTF	9	3.06085	5.04237e-08	1.84546e-07	hit
LYAR	Q9NX58	Cell growth-regulating nucleolar protein OS=Homo sapiens GN=LYAR PE=1 SV=2	10	3.17052	5.08976e-08	1.85339e-07	hit
DDX21	Q9NR30	Nucleolar RNA helicase 2 OS=Homo sapiens GN=DDX21 PE=1 SV=5	35	2.9435	5.19497e-08	1.87558e-07	hit
IGF2BP2	F8W930|Q9Y6M1|Q9Y6M1-1|Q9Y6M1-6	Insulin-like growth factor 2 mRNA-binding protein 2 OS=Homo sapiens GN=IGF2BP2 PE=1 SV=1|Insulin-like growth factor 2 mRNA-binding protein 2 OS=Homo sapiens GN=IGF2BP2 PE=1 SV=2|Isoform 2 of Insulin-like growth factor 2 mRNA-binding protein 2 OS=Homo sapiens GN=IGF2BP2|Isoform 6 of Insulin-like growth factor 2 mRNA-binding protein 2 OS=Homo sapiens GN=IGF2BP2	15	3.45899	5.20273e-08	1.87558e-07	hit
RBMS2	F8W1T6|Q15434	RNA-binding motif, single-stranded-interacting protein 2 OS=Homo sapiens GN=RBMS2 PE=1 SV=1|RNA-binding motif, single-stranded-interacting protein 2 OS=Homo sapiens GN=RBMS2 PE=1 SV=1	3	5.41674	5.32728e-08	1.91093e-07	hit
RBM33	H0Y3K4|Q96EV2	RNA-binding protein 33 (Fragment) OS=Homo sapiens GN=RBM33 PE=1 SV=1|RNA-binding protein 33 OS=Homo sapiens GN=RBM33 PE=1 SV=3	8	4.02313	5.52871e-08	1.97337e-07	hit
TOP3B	O95985	DNA topoisomerase 3-beta-1 OS=Homo sapiens GN=TOP3B PE=1 SV=1	21	2.69594	5.64436e-08	2.00472e-07	hit
ACIN1	S4R3H4	Apoptotic chromatin condensation inducer in the nucleus OS=Homo sapiens GN=ACIN1 PE=1 SV=1	8	3.47158	6.06368e-08	2.14309e-07	hit
RPS14	P62263	40S ribosomal protein S14 OS=Homo sapiens GN=RPS14 PE=1 SV=3	5	3.29365	6.12246e-08	2.15331e-07	hit
ILF2	B4DY09|Q12905	Interleukin enhancer-binding factor 2 OS=Homo sapiens GN=ILF2 PE=1 SV=1|Interleukin enhancer-binding factor 2 OS=Homo sapiens GN=ILF2 PE=1 SV=2	10	3.23856	6.25681e-08	2.18988e-07	hit
RPL35A	C9K025|F8WB72|F8WBS5|P18077	60S ribosomal protein L35a (Fragment) OS=Homo sapiens GN=RPL35A PE=1 SV=1|60S ribosomal protein L35a OS=Homo sapiens GN=RPL35A PE=1 SV=1|60S ribosomal protein L35a OS=Homo sapiens GN=RPL35A PE=1 SV=1|60S ribosomal protein L35a OS=Homo sapiens GN=RPL35A PE=1 SV=2	2	2.91815	6.31489e-08	2.19954e-07	hit
ZCCHC3	Q9NUD5	Zinc finger CCHC domain-containing protein 3 OS=Homo sapiens GN=ZCCHC3 PE=1 SV=1	16	3.80141	6.42245e-08	2.22624e-07	hit
PATL1	Q86TB9|Q86TB9-4	Protein PAT1 homolog 1 OS=Homo sapiens GN=PATL1 PE=1 SV=2|Isoform 4 of Protein PAT1 homolog 1 OS=Homo sapiens GN=PATL1	7	3.11265	6.47544e-08	2.23387e-07	hit
SCAPER	Q9BY12|Q9BY12-3	S phase cyclin A-associated protein in the endoplasmic reticulum OS=Homo sapiens GN=SCAPER PE=1 SV=2|Isoform 3 of S phase cyclin A-associated protein in the endoplasmic reticulum OS=Homo sapiens GN=SCAPER	5	2.99583	6.73052e-08	2.30031e-07	hit
HNRNPA0	Q13151	Heterogeneous nuclear ribonucleoprotein A0 OS=Homo sapiens GN=HNRNPA0 PE=1 SV=1	9	5.16256	6.73183e-08	2.30031e-07	hit
TOP2A	P11388|P11388-2|P11388-3|P11388-4	DNA topoisomerase 2-alpha OS=Homo sapiens GN=TOP2A PE=1 SV=3|Isoform 2 of DNA topoisomerase 2-alpha OS=Homo sapiens GN=TOP2A|Isoform 3 of DNA topoisomerase 2-alpha OS=Homo sapiens GN=TOP2A|Isoform 4 of DNA topoisomerase 2-alpha OS=Homo sapiens GN=TOP2A	17	2.93649	6.8051e-08	2.3073e-07	hit
RPL3	P39023	60S ribosomal protein L3 OS=Homo sapiens GN=RPL3 PE=1 SV=2	16	2.70121	6.84722e-08	2.3073e-07	hit
FAM120C	F8W881|Q9NX05	Constitutive coactivator of PPAR-gamma-like protein 2 OS=Homo sapiens GN=FAM120C PE=1 SV=2|Constitutive coactivator of PPAR-gamma-like protein 2 OS=Homo sapiens GN=FAM120C PE=2 SV=3	21	3.49984	6.87749e-08	2.3073e-07	hit
EXOSC10	Q01780	Exosome component 10 OS=Homo sapiens GN=EXOSC10 PE=1 SV=2	18	2.83221	6.88029e-08	2.3073e-07	hit
ZCCHC8	Q6NZY4|Q6NZY4-2	Zinc finger CCHC domain-containing protein 8 OS=Homo sapiens GN=ZCCHC8 PE=1 SV=2|Isoform 2 of Zinc finger CCHC domain-containing protein 8 OS=Homo sapiens GN=ZCCHC8	2	4.7108	7.14775e-08	2.38589e-07	hit
UBA1	P22314|P22314-2|Q5JRR6	Ubiquitin-like modifier-activating enzyme 1 OS=Homo sapiens GN=UBA1 PE=1 SV=3|Isoform 2 of Ubiquitin-like modifier-activating enzyme 1 OS=Homo sapiens GN=UBA1|Ubiquitin-like modifier-activating enzyme 1 OS=Homo sapiens GN=UBA1 PE=1 SV=1	3	3.9446	7.26005e-08	2.38684e-07	hit
R3HDM1	Q15032-2	Isoform 2 of R3H domain-containing protein 1 OS=Homo sapiens GN=R3HDM1	10	3.95006	7.26387e-08	2.38684e-07	hit
EIF3E	P60228	Eukaryotic translation initiation factor 3 subunit E OS=Homo sapiens GN=EIF3E PE=1 SV=1	3	3.32536	7.32001e-08	2.38684e-07	hit
RBM39	Q14498|Q14498-2	RNA-binding protein 39 OS=Homo sapiens GN=RBM39 PE=1 SV=2|Isoform 2 of RNA-binding protein 39 OS=Homo sapiens GN=RBM39	9	2.84606	7.36574e-08	2.38684e-07	hit
WDR43	Q15061	WD repeat-containing protein 43 OS=Homo sapiens GN=WDR43 PE=1 SV=3	6	2.96037	7.37073e-08	2.38684e-07	hit
NOP2	A0A087WV73|P46087|P46087-2|P46087-4	Probable 28S rRNA (cytosine(4447)-C(5))-methyltransferase OS=Homo sapiens GN=NOP2 PE=1 SV=1|Probable 28S rRNA (cytosine(4447)-C(5))-methyltransferase OS=Homo sapiens GN=NOP2 PE=1 SV=2|Isoform 2 of Probable 28S rRNA (cytosine(4447)-C(5))-methyltransferase OS=Homo sapiens GN=NOP2|Isoform 4 of Probable 28S rRNA (cytosine(4447)-C(5))-methyltransferase OS=Homo sapiens GN=NOP2	25	2.88774	7.3726e-08	2.38684e-07	hit
FYB	O15117|O15117-2|O15117-3	FYN-binding protein OS=Homo sapiens GN=FYB PE=1 SV=2|Isoform FYB-130 of FYN-binding protein OS=Homo sapiens GN=FYB|Isoform 3 of FYN-binding protein OS=Homo sapiens GN=FYB	7	4.49991	7.43325e-08	2.38684e-07	hit
SARNP	P82979	SAP domain-containing ribonucleoprotein OS=Homo sapiens GN=SARNP PE=1 SV=3	5	4.09238	7.43876e-08	2.38684e-07	hit
HNRNPD	Q14103-3|Q14103-4	Isoform 3 of Heterogeneous nuclear ribonucleoprotein D0 OS=Homo sapiens GN=HNRNPD|Isoform 4 of Heterogeneous nuclear ribonucleoprotein D0 OS=Homo sapiens GN=HNRNPD	16	5.91844	7.44854e-08	2.38684e-07	hit
EIF4G2	P78344|P78344-2	Eukaryotic translation initiation factor 4 gamma 2 OS=Homo sapiens GN=EIF4G2 PE=1 SV=1|Isoform 2 of Eukaryotic translation initiation factor 4 gamma 2 OS=Homo sapiens GN=EIF4G2	21	3.80098	7.59321e-08	2.42244e-07	hit
BOP1	Q14137	Ribosome biogenesis protein BOP1 OS=Homo sapiens GN=BOP1 PE=1 SV=2	13	3.30316	7.69267e-08	2.44336e-07	hit
NGDN	Q8NEJ9|Q8NEJ9-2	Neuroguidin OS=Homo sapiens GN=NGDN PE=1 SV=1|Isoform 2 of Neuroguidin OS=Homo sapiens GN=NGDN	6	2.80375	7.77774e-08	2.45954e-07	hit
ASCC3	Q8N3C0	Activating signal cointegrator 1 complex subunit 3 OS=Homo sapiens GN=ASCC3 PE=1 SV=3	19	3.30782	7.92906e-08	2.49644e-07	hit
GNL2	Q13823	Nucleolar GTP-binding protein 2 OS=Homo sapiens GN=GNL2 PE=1 SV=1	15	3.01138	8.09701e-08	2.53824e-07	hit
SAFB2	Q14151	Scaffold attachment factor B2 OS=Homo sapiens GN=SAFB2 PE=1 SV=1	11	3.91258	8.284e-08	2.58317e-07	hit
CHD1	O14646|O14646-2	Chromodomain-helicase-DNA-binding protein 1 OS=Homo sapiens GN=CHD1 PE=1 SV=2|Isoform 2 of Chromodomain-helicase-DNA-binding protein 1 OS=Homo sapiens GN=CHD1	14	2.90685	8.33071e-08	2.58317e-07	hit
DDX42	Q86XP3	ATP-dependent RNA helicase DDX42 OS=Homo sapiens GN=DDX42 PE=1 SV=1	6	5.64261	8.34783e-08	2.58317e-07	hit
FLNA	A0A087WWY3|P21333|P21333-2|Q5HY54|Q60FE5	Filamin-A OS=Homo sapiens GN=FLNA PE=1 SV=1|Filamin-A OS=Homo sapiens GN=FLNA PE=1 SV=4|Isoform 2 of Filamin-A OS=Homo sapiens GN=FLNA|Filamin-A OS=Homo sapiens GN=FLNA PE=1 SV=1|Filamin A OS=Homo sapiens GN=FLNA PE=1 SV=1	11	3.36328	8.49539e-08	2.6176e-07	hit
EIF3CL|EIF3C	B5ME19|Q99613|Q99613-2	Eukaryotic translation initiation factor 3 subunit C-like protein OS=Homo sapiens GN=EIF3CL PE=3 SV=1|Eukaryotic translation initiation factor 3 subunit C OS=Homo sapiens GN=EIF3C PE=1 SV=1|Isoform 2 of Eukaryotic translation initiation factor 3 subunit C OS=Homo sapiens GN=EIF3C	26	3.16354	8.97499e-08	2.7536e-07	hit
RBM14	Q96PK6	RNA-binding protein 14 OS=Homo sapiens GN=RBM14 PE=1 SV=2	23	3.44349	9.06094e-08	2.76819e-07	hit
CCDC9	Q9Y3X0	Coiled-coil domain-containing protein 9 OS=Homo sapiens GN=CCDC9 PE=1 SV=1	20	3.95269	9.11572e-08	2.77318e-07	hit
RBM28	Q9NW13	RNA-binding protein 28 OS=Homo sapiens GN=RBM28 PE=1 SV=3	34	2.89096	9.48688e-08	2.87397e-07	hit
DAZAP1	K7EK33|K7EQ55|Q96EP5	DAZ-associated protein 1 OS=Homo sapiens GN=DAZAP1 PE=1 SV=2|DAZ-associated protein 1 OS=Homo sapiens GN=DAZAP1 PE=1 SV=2|DAZ-associated protein 1 OS=Homo sapiens GN=DAZAP1 PE=1 SV=1	12	3.67069	9.53741e-08	2.87718e-07	hit
SRPK2	P78362-2	Isoform 2 of SRSF protein kinase 2 OS=Homo sapiens GN=SRPK2	3	3.10641	9.60389e-08	2.88517e-07	hit
CAD	F8VPD4|P27708	CAD protein OS=Homo sapiens GN=CAD PE=1 SV=1|CAD protein OS=Homo sapiens GN=CAD PE=1 SV=3	3	3.84036	9.66558e-08	2.89067e-07	hit
DDX31	F8WAJ0	Probable ATP-dependent RNA helicase DDX31 OS=Homo sapiens GN=DDX31 PE=1 SV=2	19	2.88249	9.71039e-08	2.89067e-07	hit
EIF3A	Q14152	Eukaryotic translation initiation factor 3 subunit A OS=Homo sapiens GN=EIF3A PE=1 SV=1	47	2.83961	9.74246e-08	2.89067e-07	hit
LRRC47	Q8N1G4	Leucine-rich repeat-containing protein 47 OS=Homo sapiens GN=LRRC47 PE=1 SV=1	5	3.21588	9.81297e-08	2.89965e-07	hit
RBMS1	E7ETU5|F6Y5H0|P29558|P29558-2	RNA-binding motif, single-stranded-interacting protein 1 OS=Homo sapiens GN=RBMS1 PE=1 SV=1|RNA-binding motif, single-stranded-interacting protein 1 OS=Homo sapiens GN=RBMS1 PE=1 SV=1|RNA-binding motif, single-stranded-interacting protein 1 OS=Homo sapiens GN=RBMS1 PE=1 SV=3|Isoform 2 of RNA-binding motif, single-stranded-interacting protein 1 OS=Homo sapiens GN=RBMS1	4	5.79236	1.02906e-07	3.02837e-07	hit
HNRNPUL2	H3BQZ7|Q1KMD3	HCG2044799 OS=Homo sapiens GN=HNRNPUL2-BSCL2 PE=4 SV=1|Heterogeneous nuclear ribonucleoprotein U-like protein 2 OS=Homo sapiens GN=HNRNPUL2 PE=1 SV=1	15	3.14018	1.04769e-07	3.07067e-07	hit
RBM3	P98179	RNA-binding protein 3 OS=Homo sapiens GN=RBM3 PE=1 SV=1	5	4.67091	1.05425e-07	3.07089e-07	hit
RBMX	P38159	RNA-binding motif protein, X chromosome OS=Homo sapiens GN=RBMX PE=1 SV=3	14	3.49316	1.05629e-07	3.07089e-07	hit
PPIA	P62937	Peptidyl-prolyl cis-trans isomerase A OS=Homo sapiens GN=PPIA PE=1 SV=2	5	4.5486	1.06928e-07	3.09618e-07	hit
SPTY2D1	Q68D10|Q68D10-2|Q68D10-3	Protein SPT2 homolog OS=Homo sapiens GN=SPTY2D1 PE=1 SV=3|Isoform 2 of Protein SPT2 homolog OS=Homo sapiens GN=SPTY2D1|Isoform 3 of Protein SPT2 homolog OS=Homo sapiens GN=SPTY2D1	8	2.52594	1.08216e-07	3.12096e-07	hit
RC3H2	Q9HBD1	Roquin-2 OS=Homo sapiens GN=RC3H2 PE=1 SV=2	13	3.52895	1.10322e-07	3.13646e-07	hit
NSUN2	Q08J23|Q08J23-2	tRNA (cytosine(34)-C(5))-methyltransferase OS=Homo sapiens GN=NSUN2 PE=1 SV=2|Isoform 2 of tRNA (cytosine(34)-C(5))-methyltransferase OS=Homo sapiens GN=NSUN2	11	2.77073	1.10329e-07	3.13646e-07	hit
RCC2	Q9P258	Protein RCC2 OS=Homo sapiens GN=RCC2 PE=1 SV=2	7	2.72779	1.10423e-07	3.13646e-07	hit
NEMF	G3V5V3|O60524|O60524-3|O60524-4|O60524-5	Nuclear export mediator factor NEMF (Fragment) OS=Homo sapiens GN=NEMF PE=1 SV=7|Nuclear export mediator factor NEMF OS=Homo sapiens GN=NEMF PE=1 SV=4|Isoform 3 of Nuclear export mediator factor NEMF OS=Homo sapiens GN=NEMF|Isoform 4 of Nuclear export mediator factor NEMF OS=Homo sapiens GN=NEMF|Isoform 5 of Nuclear export mediator factor NEMF OS=Homo sapiens GN=NEMF	3	3.20348	1.10494e-07	3.13646e-07	hit
TRIM56	Q9BRZ2	E3 ubiquitin-protein ligase TRIM56 OS=Homo sapiens GN=TRIM56 PE=1 SV=3	17	2.77448	1.11481e-07	3.15207e-07	hit
FAM120A	Q9NZB2|Q9NZB2-4|Q9NZB2-6	Constitutive coactivator of PPAR-gamma-like protein 1 OS=Homo sapiens GN=FAM120A PE=1 SV=2|Isoform D of Constitutive coactivator of PPAR-gamma-like protein 1 OS=Homo sapiens GN=FAM120A|Isoform F of Constitutive coactivator of PPAR-gamma-like protein 1 OS=Homo sapiens GN=FAM120A	45	3.07744	1.1544e-07	3.25126e-07	hit
HERC5	Q9UII4	E3 ISG15--protein ligase HERC5 OS=Homo sapiens GN=HERC5 PE=1 SV=2	12	2.92079	1.18246e-07	3.31733e-07	hit
LARP4B	Q92615	La-related protein 4B OS=Homo sapiens GN=LARP4B PE=1 SV=3	15	3.10096	1.18843e-07	3.32115e-07	hit
GNL3	Q9BVP2|Q9BVP2-2	Guanine nucleotide-binding protein-like 3 OS=Homo sapiens GN=GNL3 PE=1 SV=2|Isoform 2 of Guanine nucleotide-binding protein-like 3 OS=Homo sapiens GN=GNL3	18	3.24509	1.20428e-07	3.34132e-07	hit
DIAPH1	A0A0G2JH68|A0A140T8Z0	Protein diaphanous homolog 1 OS=Homo sapiens GN=DIAPH1 PE=1 SV=1|Protein diaphanous homolog 1 OS=Homo sapiens GN=DIAPH1 PE=1 SV=1	3	3.45517	1.20491e-07	3.34132e-07	hit
UTP20	O75691	Small subunit processome component 20 homolog OS=Homo sapiens GN=UTP20 PE=1 SV=3	41	3.05109	1.21524e-07	3.351e-07	hit
XRCC6	P12956	X-ray repair cross-complementing protein 6 OS=Homo sapiens GN=XRCC6 PE=1 SV=2	19	3.81103	1.2177e-07	3.351e-07	hit
YTHDC2	Q9H6S0	Probable ATP-dependent RNA helicase YTHDC2 OS=Homo sapiens GN=YTHDC2 PE=1 SV=2	18	3.01549	1.23974e-07	3.38577e-07	hit
SF3A3	Q12874	Splicing factor 3A subunit 3 OS=Homo sapiens GN=SF3A3 PE=1 SV=1	5	3.55138	1.24424e-07	3.38577e-07	hit
SNRPB	A8MT02|P14678|P14678-2|P14678-3	Small nuclear ribonucleoprotein-associated proteins B and B' OS=Homo sapiens GN=SNRPB PE=1 SV=3|Small nuclear ribonucleoprotein-associated proteins B and B' OS=Homo sapiens GN=SNRPB PE=1 SV=2|Isoform SM-B of Small nuclear ribonucleoprotein-associated proteins B and B' OS=Homo sapiens GN=SNRPB|Isoform SM-B1 of Small nuclear ribonucleoprotein-associated proteins B and B' OS=Homo sapiens GN=SNRPB	4	2.73254	1.24819e-07	3.38577e-07	hit
SAP18	H7BZW6|O00422|X6RAL5	Histone deacetylase complex subunit SAP18 (Fragment) OS=Homo sapiens GN=SAP18 PE=1 SV=2|Histone deacetylase complex subunit SAP18 OS=Homo sapiens GN=SAP18 PE=1 SV=1|Histone deacetylase complex subunit SAP18 OS=Homo sapiens GN=SAP18 PE=1 SV=1	2	4.72243	1.24932e-07	3.38577e-07	hit
ZC3H7A	Q8IWR0	Zinc finger CCCH domain-containing protein 7A OS=Homo sapiens GN=ZC3H7A PE=1 SV=1	24	3.63314	1.25382e-07	3.38577e-07	hit
DDX6	P26196	Probable ATP-dependent RNA helicase DDX6 OS=Homo sapiens GN=DDX6 PE=1 SV=2	13	3.84193	1.27068e-07	3.41225e-07	hit
SRSF5	Q13243	Serine/arginine-rich splicing factor 5 OS=Homo sapiens GN=SRSF5 PE=1 SV=1	11	5.85967	1.27761e-07	3.41225e-07	hit
GDI2	P50395	Rab GDP dissociation inhibitor beta OS=Homo sapiens GN=GDI2 PE=1 SV=2	4	3.84276	1.28187e-07	3.41225e-07	hit
FASTKD2	Q9NYY8	FAST kinase domain-containing protein 2, mitochondrial OS=Homo sapiens GN=FASTKD2 PE=1 SV=1	18	3.98048	1.289e-07	3.41225e-07	hit
SAFB	Q15424|Q15424-3|Q15424-4	Scaffold attachment factor B1 OS=Homo sapiens GN=SAFB PE=1 SV=4|Isoform 3 of Scaffold attachment factor B1 OS=Homo sapiens GN=SAFB|Isoform 4 of Scaffold attachment factor B1 OS=Homo sapiens GN=SAFB	16	3.81975	1.29143e-07	3.41225e-07	hit
SMG1	J3KRA9|Q96Q15|Q96Q15-2	Serine/threonine-protein kinase SMG1 (Fragment) OS=Homo sapiens GN=SMG1 PE=1 SV=1|Serine/threonine-protein kinase SMG1 OS=Homo sapiens GN=SMG1 PE=1 SV=3|Isoform 2 of Serine/threonine-protein kinase SMG1 OS=Homo sapiens GN=SMG1	5	4.33786	1.29202e-07	3.41225e-07	hit
DDX10	Q13206	Probable ATP-dependent RNA helicase DDX10 OS=Homo sapiens GN=DDX10 PE=1 SV=2	20	2.90523	1.30848e-07	3.44312e-07	hit
HNRNPH2	P55795	Heterogeneous nuclear ribonucleoprotein H2 OS=Homo sapiens GN=HNRNPH2 PE=1 SV=1	9	5.01029	1.35959e-07	3.56459e-07	hit
TIA1	F8W8I6|P31483	Nucleolysin TIA-1 isoform p40 OS=Homo sapiens GN=TIA1 PE=1 SV=1|Nucleolysin TIA-1 isoform p40 OS=Homo sapiens GN=TIA1 PE=1 SV=3	9	4.28662	1.40678e-07	3.67495e-07	hit
NIFK	Q9BYG3	MKI67 FHA domain-interacting nucleolar phosphoprotein OS=Homo sapiens GN=NIFK PE=1 SV=1	9	2.61241	1.44596e-07	3.76367e-07	hit
UTP18	Q9Y5J1	U3 small nucleolar RNA-associated protein 18 homolog OS=Homo sapiens GN=UTP18 PE=1 SV=3	13	3.58119	1.47955e-07	3.83724e-07	hit
UTP15	Q8TED0	U3 small nucleolar RNA-associated protein 15 homolog OS=Homo sapiens GN=UTP15 PE=1 SV=3	23	2.89146	1.50464e-07	3.88833e-07	hit
CCDC59	Q9P031	Thyroid transcription factor 1-associated protein 26 OS=Homo sapiens GN=CCDC59 PE=1 SV=2	6	3.18012	1.52573e-07	3.92875e-07	hit
TRIM25	Q14258	E3 ubiquitin/ISG15 ligase TRIM25 OS=Homo sapiens GN=TRIM25 PE=1 SV=2	17	3.67717	1.6255e-07	4.15218e-07	hit
DHX8	F5H658|Q14562	ATP-dependent RNA helicase DHX8 OS=Homo sapiens GN=DHX8 PE=1 SV=1|ATP-dependent RNA helicase DHX8 OS=Homo sapiens GN=DHX8 PE=1 SV=1	6	3.18269	1.6281e-07	4.15218e-07	hit
SURF6	O75683	Surfeit locus protein 6 OS=Homo sapiens GN=SURF6 PE=1 SV=3	12	3.1074	1.63267e-07	4.15218e-07	hit
RBM5	P52756	RNA-binding protein 5 OS=Homo sapiens GN=RBM5 PE=1 SV=2	12	5.39568	1.63553e-07	4.15218e-07	hit
H2AFY	O75367|O75367-2|O75367-3	Core histone macro-H2A.1 OS=Homo sapiens GN=H2AFY PE=1 SV=4|Isoform 1 of Core histone macro-H2A.1 OS=Homo sapiens GN=H2AFY|Isoform 3 of Core histone macro-H2A.1 OS=Homo sapiens GN=H2AFY	3	2.93804	1.67612e-07	4.24028e-07	hit
RRS1	Q15050	Ribosome biogenesis regulatory protein homolog OS=Homo sapiens GN=RRS1 PE=1 SV=2	6	3.18377	1.70203e-07	4.29077e-07	hit
EIF4A2	Q14240|Q14240-2	Eukaryotic initiation factor 4A-II OS=Homo sapiens GN=EIF4A2 PE=1 SV=2|Isoform 2 of Eukaryotic initiation factor 4A-II OS=Homo sapiens GN=EIF4A2	5	3.88611	1.71081e-07	4.29789e-07	hit
PPIG	Q13427	Peptidyl-prolyl cis-trans isomerase G OS=Homo sapiens GN=PPIG PE=1 SV=2	12	2.94034	1.75896e-07	4.40351e-07	hit
YTHDF2	Q9Y5A9	YTH domain-containing family protein 2 OS=Homo sapiens GN=YTHDF2 PE=1 SV=2	11	4.25098	1.77932e-07	4.43906e-07	hit
SUPT6H	Q7KZ85	Transcription elongation factor SPT6 OS=Homo sapiens GN=SUPT6H PE=1 SV=2	5	4.40363	1.80044e-07	4.46425e-07	hit
CORO1A	P31146	Coronin-1A OS=Homo sapiens GN=CORO1A PE=1 SV=4	5	3.29964	1.8018e-07	4.46425e-07	hit
TTN	A0A0A0MTS7|Q8WZ42|Q8WZ42-11|Q8WZ42-12|Q8WZ42-13|Q8WZ42-2|Q8WZ42-4|Q8WZ42-5|Q8WZ42-7|Q8WZ42-8	Titin OS=Homo sapiens GN=TTN PE=1 SV=1|Titin OS=Homo sapiens GN=TTN PE=1 SV=4|Isoform 11 of Titin OS=Homo sapiens GN=TTN|Isoform 12 of Titin OS=Homo sapiens GN=TTN|Isoform 13 of Titin OS=Homo sapiens GN=TTN|Isoform 2 of Titin OS=Homo sapiens GN=TTN|Isoform 4 of Titin OS=Homo sapiens GN=TTN|Isoform 5 of Titin OS=Homo sapiens GN=TTN|Isoform 7 of Titin OS=Homo sapiens GN=TTN|Isoform 8 of Titin OS=Ho…	4	4.72251	1.84016e-07	4.54369e-07	hit
PABPN1	Q86U42|Q86U42-2	Polyadenylate-binding protein 2 OS=Homo sapiens GN=PABPN1 PE=1 SV=3|Isoform 2 of Polyadenylate-binding protein 2 OS=Homo sapiens GN=PABPN1	7	4.11887	1.87368e-07	4.61065e-07	hit
PUM3	Q15397	Pumilio homolog 3 OS=Homo sapiens GN=PUM3 PE=1 SV=3	22	2.90316	1.88236e-07	4.61627e-07	hit
ZFR	Q96KR1	Zinc finger RNA-binding protein OS=Homo sapiens GN=ZFR PE=1 SV=2	15	3.00334	1.90505e-07	4.64165e-07	hit
NXF1	Q9UBU9	Nuclear RNA export factor 1 OS=Homo sapiens GN=NXF1 PE=1 SV=1	11	3.223	1.90559e-07	4.64165e-07	hit
KIAA0430	Q9Y4F3|Q9Y4F3-3|Q9Y4F3-4|Q9Y4F3-5	Meiosis arrest female protein 1 OS=Homo sapiens GN=KIAA0430 PE=1 SV=6|Isoform 2 of Meiosis arrest female protein 1 OS=Homo sapiens GN=KIAA0430|Isoform 3 of Meiosis arrest female protein 1 OS=Homo sapiens GN=KIAA0430|Isoform 4 of Meiosis arrest female protein 1 OS=Homo sapiens GN=KIAA0430	5	3.20021	1.91518e-07	4.6493e-07	hit
PABPC1	H0YAR2|P11940	Polyadenylate-binding protein 1 (Fragment) OS=Homo sapiens GN=PABPC1 PE=1 SV=1|Polyadenylate-binding protein 1 OS=Homo sapiens GN=PABPC1 PE=1 SV=2	25	2.21362	1.9234e-07	4.65358e-07	hit
CEBPZ	Q03701	CCAAT/enhancer-binding protein zeta OS=Homo sapiens GN=CEBPZ PE=1 SV=3	26	3.02999	1.93468e-07	4.66523e-07	hit
RBM6	P78332	RNA-binding protein 6 OS=Homo sapiens GN=RBM6 PE=1 SV=5	17	4.31292	1.95229e-07	4.69199e-07	hit
ATP5J2|PTCD1	G3V325|O75127	Protein ATP5J2-PTCD1 OS=Homo sapiens GN=ATP5J2-PTCD1 PE=4 SV=1|Pentatricopeptide repeat-containing protein 1, mitochondrial OS=Homo sapiens GN=PTCD1 PE=1 SV=2	3	3.88247	1.96537e-07	4.70774e-07	hit
RPS4X	P62701	40S ribosomal protein S4, X isoform OS=Homo sapiens GN=RPS4X PE=1 SV=2	7	2.96451	1.98356e-07	4.73558e-07	hit
SRP54	G3V4F7|P61011|P61011-2	Signal recognition particle 54 kDa protein OS=Homo sapiens GN=SRP54 PE=1 SV=1|Signal recognition particle 54 kDa protein OS=Homo sapiens GN=SRP54 PE=1 SV=1|Isoform 2 of Signal recognition particle 54 kDa protein OS=Homo sapiens GN=SRP54	4	3.4878	2.00578e-07	4.77283e-07	hit
RPL5	P46777	60S ribosomal protein L5 OS=Homo sapiens GN=RPL5 PE=1 SV=3	17	2.68122	2.02136e-07	4.79409e-07	hit
RNMT	O43148|O43148-2	mRNA cap guanine-N7 methyltransferase OS=Homo sapiens GN=RNMT PE=1 SV=1|Isoform 2 of mRNA cap guanine-N7 methyltransferase OS=Homo sapiens GN=RNMT	10	5.72335	2.04536e-07	4.8351e-07	hit
SUPT5H	O00267|O00267-2	Transcription elongation factor SPT5 OS=Homo sapiens GN=SUPT5H PE=1 SV=1|Isoform 2 of Transcription elongation factor SPT5 OS=Homo sapiens GN=SUPT5H	6	3.37182	2.0544e-07	4.8406e-07	hit
MRPS9	P82933	28S ribosomal protein S9, mitochondrial OS=Homo sapiens GN=MRPS9 PE=1 SV=2	5	3.11224	2.18916e-07	5.14132e-07	hit
GTPBP4	Q9BZE4	Nucleolar GTP-binding protein 1 OS=Homo sapiens GN=GTPBP4 PE=1 SV=3	29	3.22234	2.20426e-07	5.159e-07	hit
NAT10	Q9H0A0	RNA cytidine acetyltransferase OS=Homo sapiens GN=NAT10 PE=1 SV=2	23	3.1372	2.211e-07	5.159e-07	hit
HTATSF1	O43719	HIV Tat-specific factor 1 OS=Homo sapiens GN=HTATSF1 PE=1 SV=1	2	4.82089	2.22622e-07	5.16155e-07	hit
RPL27	K7ELC7|P61353	60S ribosomal protein L27 (Fragment) OS=Homo sapiens GN=RPL27 PE=1 SV=1|60S ribosomal protein L27 OS=Homo sapiens GN=RPL27 PE=1 SV=2	6	2.57885	2.2384e-07	5.16155e-07	hit
SON	P18583|P18583-2|P18583-5|P18583-6|P18583-7|P18583-9	Protein SON OS=Homo sapiens GN=SON PE=1 SV=4|Isoform A of Protein SON OS=Homo sapiens GN=SON|Isoform D of Protein SON OS=Homo sapiens GN=SON|Isoform E of Protein SON OS=Homo sapiens GN=SON|Isoform G of Protein SON OS=Homo sapiens GN=SON|Isoform I of Protein SON OS=Homo sapiens GN=SON	21	2.95437	2.24364e-07	5.16155e-07	hit
RBM19	Q9Y4C8	Probable RNA-binding protein 19 OS=Homo sapiens GN=RBM19 PE=1 SV=3	32	2.33871	2.24588e-07	5.16155e-07	hit
DDX28	Q9NUL7	Probable ATP-dependent RNA helicase DDX28 OS=Homo sapiens GN=DDX28 PE=1 SV=2	5	2.89845	2.24921e-07	5.16155e-07	hit
G3BP2	Q9UN86	Ras GTPase-activating protein-binding protein 2 OS=Homo sapiens GN=G3BP2 PE=1 SV=2	12	4.04772	2.25505e-07	5.16155e-07	hit
PHF5A	Q7RTV0	PHD finger-like domain-containing protein 5A OS=Homo sapiens GN=PHF5A PE=1 SV=1	4	5.03698	2.28057e-07	5.20346e-07	hit
RBM15B	Q8NDT2	Putative RNA-binding protein 15B OS=Homo sapiens GN=RBM15B PE=1 SV=3	14	2.66352	2.30165e-07	5.23499e-07	hit
RPL26	P61254	60S ribosomal protein L26 OS=Homo sapiens GN=RPL26 PE=1 SV=1	6	2.79438	2.33819e-07	5.30136e-07	hit
PURG	Q9UJV8	Purine-rich element-binding protein gamma OS=Homo sapiens GN=PURG PE=2 SV=1	5	4.2563	2.3974e-07	5.41858e-07	hit
CNOT4	O95628|O95628-10|O95628-2|O95628-3|O95628-4|O95628-6|O95628-7|O95628-8|O95628-9	CCR4-NOT transcription complex subunit 4 OS=Homo sapiens GN=CNOT4 PE=1 SV=3|Isoform 10 of CCR4-NOT transcription complex subunit 4 OS=Homo sapiens GN=CNOT4|Isoform 2 of CCR4-NOT transcription complex subunit 4 OS=Homo sapiens GN=CNOT4|Isoform 3 of CCR4-NOT transcription complex subunit 4 OS=Homo sapiens GN=CNOT4|Isoform 4 of CCR4-NOT transcription complex subunit 4 OS=Homo sapiens GN=CNOT4|Isofor…	4	4.52588	2.48576e-07	5.59726e-07	hit
NOP58	Q9Y2X3	Nucleolar protein 58 OS=Homo sapiens GN=NOP58 PE=1 SV=1	16	3.26567	2.4968e-07	5.59726e-07	hit
SPEN	Q96T58	Msx2-interacting protein OS=Homo sapiens GN=SPEN PE=1 SV=1	79	2.54526	2.49975e-07	5.59726e-07	hit
LARP7	Q4G0J3|Q4G0J3-3	La-related protein 7 OS=Homo sapiens GN=LARP7 PE=1 SV=1|Isoform 3 of La-related protein 7 OS=Homo sapiens GN=LARP7	9	3.30066	2.56064e-07	5.71587e-07	hit
FUS	H3BPE7|P35637|P35637-2	RNA-binding protein FUS OS=Homo sapiens GN=FUS PE=1 SV=1|RNA-binding protein FUS OS=Homo sapiens GN=FUS PE=1 SV=1|Isoform Short of RNA-binding protein FUS OS=Homo sapiens GN=FUS	7	5.21347	2.57607e-07	5.73256e-07	hit
TDRD3	Q9H7E2-3	Isoform 3 of Tudor domain-containing protein 3 OS=Homo sapiens GN=TDRD3	14	2.48471	2.61052e-07	5.79134e-07	hit
MAP1A	E9PGC8|P78559|P78559-2	Microtubule-associated protein 1A OS=Homo sapiens GN=MAP1A PE=1 SV=1|Microtubule-associated protein 1A OS=Homo sapiens GN=MAP1A PE=1 SV=6|Isoform 2 of Microtubule-associated protein 1A OS=Homo sapiens GN=MAP1A	9	3.4461	2.64002e-07	5.83881e-07	hit
DIS3L2	Q8IYB7	DIS3-like exonuclease 2 OS=Homo sapiens GN=DIS3L2 PE=1 SV=4	6	4.78009	2.67635e-07	5.90106e-07	hit
DDX54	Q8TDD1|Q8TDD1-2	ATP-dependent RNA helicase DDX54 OS=Homo sapiens GN=DDX54 PE=1 SV=2|Isoform 2 of ATP-dependent RNA helicase DDX54 OS=Homo sapiens GN=DDX54	43	2.73534	2.72446e-07	5.98883e-07	hit
PPIL4	Q8WUA2	Peptidyl-prolyl cis-trans isomerase-like 4 OS=Homo sapiens GN=PPIL4 PE=1 SV=1	4	3.59523	2.74984e-07	6.02624e-07	hit
RRP1	P56182	Ribosomal RNA processing protein 1 homolog A OS=Homo sapiens GN=RRP1 PE=1 SV=1	14	2.51629	2.77881e-07	6.06561e-07	hit
TTF1	Q15361	Transcription termination factor 1 OS=Homo sapiens GN=TTF1 PE=1 SV=3	12	2.716	2.78463e-07	6.06561e-07	hit
RBM8A	A0A0J9YW13|Q9Y5S9|Q9Y5S9-2	RNA-binding protein 8A (Fragment) OS=Homo sapiens GN=RBM8A PE=1 SV=1|RNA-binding protein 8A OS=Homo sapiens GN=RBM8A PE=1 SV=1|Isoform 2 of RNA-binding protein 8A OS=Homo sapiens GN=RBM8A	2	4.76504	6.62107e-07	1.19047e-06	hit
KRR1	Q13601	KRR1 small subunit processome component homolog OS=Homo sapiens GN=KRR1 PE=1 SV=4	10	2.92592	2.85923e-07	6.20935e-07	hit
PUS1	F5H1S9|G8JLB3|Q9Y606|Q9Y606-2	tRNA pseudouridine synthase OS=Homo sapiens GN=PUS1 PE=1 SV=1|tRNA pseudouridine synthase (Fragment) OS=Homo sapiens GN=PUS1 PE=1 SV=1|tRNA pseudouridine synthase A, mitochondrial OS=Homo sapiens GN=PUS1 PE=1 SV=3|Isoform 2 of tRNA pseudouridine synthase A, mitochondrial OS=Homo sapiens GN=PUS1	3	3.78339	2.91695e-07	6.31568e-07	hit
RRP12	Q5JTH9	RRP12-like protein OS=Homo sapiens GN=RRP12 PE=1 SV=2	28	3.15399	2.99318e-07	6.46133e-07	hit
DIEXF	Q68CQ4	Digestive organ expansion factor homolog OS=Homo sapiens GN=DIEXF PE=1 SV=2	8	2.5327	3.07197e-07	6.60352e-07	hit
MKI67	A0A087WV66|P46013|P46013-2	Antigen KI-67 OS=Homo sapiens GN=MKI67 PE=1 SV=1|Antigen KI-67 OS=Homo sapiens GN=MKI67 PE=1 SV=2|Isoform Short of Antigen KI-67 OS=Homo sapiens GN=MKI67	113	2.75169	3.08501e-07	6.60352e-07	hit
SF3B1	O75533	Splicing factor 3B subunit 1 OS=Homo sapiens GN=SF3B1 PE=1 SV=3	28	2.49655	3.08653e-07	6.60352e-07	hit
PABPC4	Q13310|Q13310-2	Polyadenylate-binding protein 4 OS=Homo sapiens GN=PABPC4 PE=1 SV=1|Isoform 2 of Polyadenylate-binding protein 4 OS=Homo sapiens GN=PABPC4	29	2.91533	3.15302e-07	6.72581e-07	hit
GSPT1	H3BSV8|P15170-2|P15170-3	Eukaryotic peptide chain release factor GTP-binding subunit ERF3A (Fragment) OS=Homo sapiens GN=GSPT1 PE=1 SV=1|Isoform 2 of Eukaryotic peptide chain release factor GTP-binding subunit ERF3A OS=Homo sapiens GN=GSPT1|Isoform 3 of Eukaryotic peptide chain release factor GTP-binding subunit ERF3A OS=Homo sapiens GN=GSPT1	14	3.82419	3.17937e-07	6.76203e-07	hit
ZNF638	Q14966|Q14966-3	Zinc finger protein 638 OS=Homo sapiens GN=ZNF638 PE=1 SV=2|Isoform 3 of Zinc finger protein 638 OS=Homo sapiens GN=ZNF638	11	2.94942	3.21864e-07	6.81489e-07	hit
ZNFX1	Q9P2E3	NFX1-type zinc finger-containing protein 1 OS=Homo sapiens GN=ZNFX1 PE=2 SV=2	12	2.97909	3.22313e-07	6.81489e-07	hit
CPSF7	F5H669|Q8N684|Q8N684-2|Q8N684-3	Cleavage and polyadenylation-specificity factor subunit 7 (Fragment) OS=Homo sapiens GN=CPSF7 PE=1 SV=1|Cleavage and polyadenylation specificity factor subunit 7 OS=Homo sapiens GN=CPSF7 PE=1 SV=1|Isoform 2 of Cleavage and polyadenylation specificity factor subunit 7 OS=Homo sapiens GN=CPSF7|Isoform 3 of Cleavage and polyadenylation specificity factor subunit 7 OS=Homo sapiens GN=CPSF7	4	3.3005	3.26464e-07	6.88247e-07	hit
RPS3A	P61247	40S ribosomal protein S3a OS=Homo sapiens GN=RPS3A PE=1 SV=2	10	2.83041	3.28858e-07	6.91274e-07	hit
SKIV2L2	P42285	Superkiller viralicidic activity 2-like 2 OS=Homo sapiens GN=SKIV2L2 PE=1 SV=3	16	3.50234	3.29918e-07	6.91485e-07	hit
ZCCHC6	Q5VYS8	Terminal uridylyltransferase 7 OS=Homo sapiens GN=ZCCHC6 PE=1 SV=1	24	2.63007	3.32194e-07	6.94238e-07	hit
RRP8	O43159	Ribosomal RNA-processing protein 8 OS=Homo sapiens GN=RRP8 PE=1 SV=2	12	2.65134	3.34917e-07	6.97905e-07	hit
NOP14	P78316	Nucleolar protein 14 OS=Homo sapiens GN=NOP14 PE=1 SV=3	21	2.58856	3.42644e-07	7.1195e-07	hit
SRFBP1	Q8NEF9	Serum response factor-binding protein 1 OS=Homo sapiens GN=SRFBP1 PE=1 SV=1	9	2.69752	3.46921e-07	7.1815e-07	hit
PTPN6	P29350|P29350-3|P29350-4	Tyrosine-protein phosphatase non-receptor type 6 OS=Homo sapiens GN=PTPN6 PE=1 SV=1|Isoform 2 of Tyrosine-protein phosphatase non-receptor type 6 OS=Homo sapiens GN=PTPN6|Isoform 4 of Tyrosine-protein phosphatase non-receptor type 6 OS=Homo sapiens GN=PTPN6	5	3.35296	3.4762e-07	7.1815e-07	hit
CCDC137	I3L0U5|Q6PK04	Coiled-coil domain-containing protein 137 (Fragment) OS=Homo sapiens GN=CCDC137 PE=1 SV=1|Coiled-coil domain-containing protein 137 OS=Homo sapiens GN=CCDC137 PE=1 SV=1	7	3.07801	3.54309e-07	7.29193e-07	hit
NPM1	P06748	Nucleophosmin OS=Homo sapiens GN=NPM1 PE=1 SV=2	15	2.74324	3.54989e-07	7.29193e-07	hit
DHX9	Q08211	ATP-dependent RNA helicase A OS=Homo sapiens GN=DHX9 PE=1 SV=4	45	2.53874	3.56294e-07	7.29796e-07	hit
DDX49	Q9Y6V7	Probable ATP-dependent RNA helicase DDX49 OS=Homo sapiens GN=DDX49 PE=1 SV=1	6	3.22612	3.60504e-07	7.33873e-07	hit
RPS23	D6RD47|P62266	40S ribosomal protein S23 OS=Homo sapiens GN=RPS23 PE=1 SV=1|40S ribosomal protein S23 OS=Homo sapiens GN=RPS23 PE=1 SV=3	4	2.61093	3.60723e-07	7.33873e-07	hit
UPF2	Q9HAU5	Regulator of nonsense transcripts 2 OS=Homo sapiens GN=UPF2 PE=1 SV=1	7	3.88936	3.61338e-07	7.33873e-07	hit
TCOF1	Q13428|Q13428-3|Q13428-4	Treacle protein OS=Homo sapiens GN=TCOF1 PE=1 SV=3|Isoform 3 of Treacle protein OS=Homo sapiens GN=TCOF1|Isoform 4 of Treacle protein OS=Homo sapiens GN=TCOF1	30	2.26886	3.64771e-07	7.38764e-07	hit
NFX1	Q12986	Transcriptional repressor NF-X1 OS=Homo sapiens GN=NFX1 PE=1 SV=2	37	2.83685	3.66437e-07	7.40059e-07	hit
ZNF326	Q5BKZ1	DBIRD complex subunit ZNF326 OS=Homo sapiens GN=ZNF326 PE=1 SV=2	11	3.03605	3.72519e-07	7.50241e-07	hit
RPL4	P36578	60S ribosomal protein L4 OS=Homo sapiens GN=RPL4 PE=1 SV=5	18	2.6723	3.75823e-07	7.54786e-07	hit
BMS1	Q14692	Ribosome biogenesis protein BMS1 homolog OS=Homo sapiens GN=BMS1 PE=1 SV=1	35	2.20416	3.79673e-07	7.604e-07	hit
NAA15	Q9BXJ9	N-alpha-acetyltransferase 15, NatA auxiliary subunit OS=Homo sapiens GN=NAA15 PE=1 SV=1	8	3.6949	3.84767e-07	7.68468e-07	hit
ZC3H11A	O75152	Zinc finger CCCH domain-containing protein 11A OS=Homo sapiens GN=ZC3H11A PE=1 SV=3	28	2.8844	3.92707e-07	7.82159e-07	hit
PRPF38A	Q8NAV1	Pre-mRNA-splicing factor 38A OS=Homo sapiens GN=PRPF38A PE=1 SV=1	3	2.7584	3.99179e-07	7.9286e-07	hit
EWSR1	B0QYK0|Q01844|Q01844-3|Q01844-5|Q01844-6	RNA-binding protein EWS OS=Homo sapiens GN=EWSR1 PE=1 SV=1|RNA-binding protein EWS OS=Homo sapiens GN=EWSR1 PE=1 SV=1|Isoform 3 of RNA-binding protein EWS OS=Homo sapiens GN=EWSR1|Isoform 5 of RNA-binding protein EWS OS=Homo sapiens GN=EWSR1|Isoform 6 of RNA-binding protein EWS OS=Homo sapiens GN=EWSR1	5	5.58819	4.05614e-07	8.03428e-07	hit
UHRF1	A0A087WTW0|A0A087WVR3|Q96T88|Q96T88-2	E3 ubiquitin-protein ligase UHRF1 OS=Homo sapiens GN=UHRF1 PE=1 SV=1|E3 ubiquitin-protein ligase UHRF1 OS=Homo sapiens GN=UHRF1 PE=1 SV=1|E3 ubiquitin-protein ligase UHRF1 OS=Homo sapiens GN=UHRF1 PE=1 SV=1|Isoform 2 of E3 ubiquitin-protein ligase UHRF1 OS=Homo sapiens GN=UHRF1	3	3.16324	9.31237e-07	1.57982e-06	hit
KIF2A	O00139|O00139-1|O00139-2|O00139-4|O00139-5	Kinesin-like protein KIF2A OS=Homo sapiens GN=KIF2A PE=1 SV=3|Isoform 1 of Kinesin-like protein KIF2A OS=Homo sapiens GN=KIF2A|Isoform 2 of Kinesin-like protein KIF2A OS=Homo sapiens GN=KIF2A|Isoform 4 of Kinesin-like protein KIF2A OS=Homo sapiens GN=KIF2A|Isoform 5 of Kinesin-like protein KIF2A OS=Homo sapiens GN=KIF2A	4	3.95158	4.14465e-07	8.18203e-07	hit
WDR36	A0A0A0MTB8|Q8NI36	WD repeat-containing protein 36 OS=Homo sapiens GN=WDR36 PE=1 SV=1|WD repeat-containing protein 36 OS=Homo sapiens GN=WDR36 PE=1 SV=1	6	3.17812	4.15343e-07	8.18203e-07	hit
RAN	B5MDF5|P62826	GTP-binding nuclear protein Ran OS=Homo sapiens GN=RAN PE=1 SV=1|GTP-binding nuclear protein Ran OS=Homo sapiens GN=RAN PE=1 SV=3	4	3.3456	4.19701e-07	8.24534e-07	hit
ANKHD1	D6RHC4|E9PDP5|Q8IWZ3|Q8IWZ3-4|Q8IWZ3-6	Ankyrin repeat and KH domain-containing protein 1 (Fragment) OS=Homo sapiens GN=ANKHD1 PE=1 SV=1|Ankyrin repeat and KH domain-containing protein 1 (Fragment) OS=Homo sapiens GN=ANKHD1 PE=1 SV=1|Ankyrin repeat and KH domain-containing protein 1 OS=Homo sapiens GN=ANKHD1 PE=1 SV=1|Isoform 4 of Ankyrin repeat and KH domain-containing protein 1 OS=Homo sapiens GN=ANKHD1|Isoform 6 of Ankyrin repeat an…	20	3.67829	4.49685e-07	8.81041e-07	hit
HSPA9	P38646	Stress-70 protein, mitochondrial OS=Homo sapiens GN=HSPA9 PE=1 SV=2	4	3.86017	4.57192e-07	8.9332e-07	hit
SNRPD1	P62314	Small nuclear ribonucleoprotein Sm D1 OS=Homo sapiens GN=SNRPD1 PE=1 SV=1	3	3.17804	4.58687e-07	8.93819e-07	hit
NOC2L	Q9Y3T9	Nucleolar complex protein 2 homolog OS=Homo sapiens GN=NOC2L PE=1 SV=4	8	2.94734	4.61456e-07	8.96792e-07	hit
ZRANB2	A0A0C4DGV5|O95218|O95218-2	Zinc finger Ran-binding domain-containing protein 2 OS=Homo sapiens GN=ZRANB2 PE=1 SV=1|Zinc finger Ran-binding domain-containing protein 2 OS=Homo sapiens GN=ZRANB2 PE=1 SV=2|Isoform 2 of Zinc finger Ran-binding domain-containing protein 2 OS=Homo sapiens GN=ZRANB2	3	2.78908	4.98337e-07	9.65862e-07	hit
RPL6	Q02878	60S ribosomal protein L6 OS=Homo sapiens GN=RPL6 PE=1 SV=3	13	2.46552	5.12182e-07	9.90035e-07	hit
DHX57	Q6P158	Putative ATP-dependent RNA helicase DHX57 OS=Homo sapiens GN=DHX57 PE=1 SV=2	15	3.05111	5.16836e-07	9.91986e-07	hit
PARP12	Q9H0J9	Poly [ADP-ribose] polymerase 12 OS=Homo sapiens GN=PARP12 PE=1 SV=1	15	3.11376	5.17752e-07	9.91986e-07	hit
CKAP5	Q14008|Q14008-2|Q14008-3	Cytoskeleton-associated protein 5 OS=Homo sapiens GN=CKAP5 PE=1 SV=3|Isoform 2 of Cytoskeleton-associated protein 5 OS=Homo sapiens GN=CKAP5|Isoform 3 of Cytoskeleton-associated protein 5 OS=Homo sapiens GN=CKAP5	8	3.22137	5.18674e-07	9.91986e-07	hit
POLR2A	A0A087WWE2|A0A0C4DGZ0|P24928	DNA-directed RNA polymerase subunit OS=Homo sapiens GN=POLR2A PE=1 SV=1|DNA-directed RNA polymerase subunit OS=Homo sapiens GN=POLR2A PE=1 SV=1|DNA-directed RNA polymerase II subunit RPB1 OS=Homo sapiens GN=POLR2A PE=1 SV=2	9	3.41442	5.18695e-07	9.91986e-07	hit
TNPO1	Q92973|Q92973-2	Transportin-1 OS=Homo sapiens GN=TNPO1 PE=1 SV=2|Isoform 2 of Transportin-1 OS=Homo sapiens GN=TNPO1	5	3.96152	5.20416e-07	9.92646e-07	hit
TRANK1	O15050	TPR and ankyrin repeat-containing protein 1 OS=Homo sapiens GN=TRANK1 PE=2 SV=4	7	3.72907	5.29634e-07	1.00756e-06	hit
RPS2	P15880	40S ribosomal protein S2 OS=Homo sapiens GN=RPS2 PE=1 SV=2	18	3.05996	5.39813e-07	1.02422e-06	hit
EEF1G	P26641|P26641-2	Elongation factor 1-gamma OS=Homo sapiens GN=EEF1G PE=1 SV=3|Isoform 2 of Elongation factor 1-gamma OS=Homo sapiens GN=EEF1G	8	3.25534	5.45444e-07	1.03219e-06	hit
DDX50	Q9BQ39	ATP-dependent RNA helicase DDX50 OS=Homo sapiens GN=DDX50 PE=1 SV=1	15	3.48768	5.65501e-07	1.06735e-06	hit
RPL22	K7ERI7|P35268	60S ribosomal protein L22 OS=Homo sapiens GN=RPL22 PE=1 SV=1|60S ribosomal protein L22 OS=Homo sapiens GN=RPL22 PE=1 SV=2	4	2.67885	5.67753e-07	1.0688e-06	hit
RNPS1	H3BMM9|H3BTC0|H3BV80|Q15287	RNA-binding protein with serine-rich domain 1 (Fragment) OS=Homo sapiens GN=RNPS1 PE=1 SV=1|RNA-binding protein with serine-rich domain 1 (Fragment) OS=Homo sapiens GN=RNPS1 PE=1 SV=1|RNA-binding protein with serine-rich domain 1 OS=Homo sapiens GN=RNPS1 PE=1 SV=2|RNA-binding protein with serine-rich domain 1 OS=Homo sapiens GN=RNPS1 PE=1 SV=1	4	3.35774	5.78226e-07	1.08335e-06	hit
ANKRD17	H0YM23|O75179|O75179-2|O75179-7	Ankyrin repeat domain-containing protein 17 (Fragment) OS=Homo sapiens GN=ANKRD17 PE=1 SV=1|Ankyrin repeat domain-containing protein 17 OS=Homo sapiens GN=ANKRD17 PE=1 SV=3|Isoform 2 of Ankyrin repeat domain-containing protein 17 OS=Homo sapiens GN=ANKRD17|Isoform 7 of Ankyrin repeat domain-containing protein 17 OS=Homo sapiens GN=ANKRD17	14	3.22076	5.78487e-07	1.08335e-06	hit
RPL36	Q9Y3U8	60S ribosomal protein L36 OS=Homo sapiens GN=RPL36 PE=1 SV=3	2	2.84683	5.91581e-07	1.10476e-06	hit
C9ORF78	A0A087X2F5|Q9NZ63	Uncharacterized protein C9orf78 OS=Homo sapiens GN=C9orf78 PE=1 SV=1|Uncharacterized protein C9orf78 OS=Homo sapiens GN=C9orf78 PE=1 SV=1	2	3.97119	5.93036e-07	1.10476e-06	hit
DIMT1	Q9UNQ2	Probable dimethyladenosine transferase OS=Homo sapiens GN=DIMT1 PE=1 SV=1	3	3.4351	5.94518e-07	1.10476e-06	hit
RNF213	A0A0A0MTC1|A0A0A0MTR7|Q63HN8|Q63HN8-4	E3 ubiquitin-protein ligase RNF213 OS=Homo sapiens GN=RNF213 PE=1 SV=1|E3 ubiquitin-protein ligase RNF213 OS=Homo sapiens GN=RNF213 PE=1 SV=1|E3 ubiquitin-protein ligase RNF213 OS=Homo sapiens GN=RNF213 PE=1 SV=3|Isoform 2 of E3 ubiquitin-protein ligase RNF213 OS=Homo sapiens GN=RNF213	9	3.81693	6.03199e-07	1.11801e-06	hit
RPL18	G3V203|H0YHA7|J3QQ67|Q07020|Q07020-2	60S ribosomal protein L18 OS=Homo sapiens GN=RPL18 PE=1 SV=1|60S ribosomal protein L18 (Fragment) OS=Homo sapiens GN=RPL18 PE=1 SV=1|60S ribosomal protein L18 (Fragment) OS=Homo sapiens GN=RPL18 PE=1 SV=1|60S ribosomal protein L18 OS=Homo sapiens GN=RPL18 PE=1 SV=2|Isoform 2 of 60S ribosomal protein L18 OS=Homo sapiens GN=RPL18	5	3.67546	6.08639e-07	1.1252e-06	hit
RPS11	P62280	40S ribosomal protein S11 OS=Homo sapiens GN=RPS11 PE=1 SV=3	8	2.90248	6.13303e-07	1.13092e-06	hit
PPAN	Q9NQ55	Suppressor of SWI4 1 homolog OS=Homo sapiens GN=PPAN PE=2 SV=1	16	2.45125	6.18197e-07	1.13704e-06	hit
POLR1E	Q9GZS1|Q9GZS1-2	DNA-directed RNA polymerase I subunit RPA49 OS=Homo sapiens GN=POLR1E PE=1 SV=2|Isoform 2 of DNA-directed RNA polymerase I subunit RPA49 OS=Homo sapiens GN=POLR1E	2	4.18399	6.34177e-07	1.16346e-06	hit
RTCB	Q9Y3I0	tRNA-splicing ligase RtcB homolog OS=Homo sapiens GN=RTCB PE=1 SV=1	11	3.29121	6.3909e-07	1.1695e-06	hit
CIRBP	Q14011	Cold-inducible RNA-binding protein OS=Homo sapiens GN=CIRBP PE=1 SV=1	6	4.78611	6.43385e-07	1.17192e-06	hit
PES1	B5MCF9|O00541|O00541-2	Pescadillo homolog OS=Homo sapiens GN=PES1 PE=1 SV=1|Pescadillo homolog OS=Homo sapiens GN=PES1 PE=1 SV=1|Isoform 2 of Pescadillo homolog OS=Homo sapiens GN=PES1	15	2.98926	6.4369e-07	1.17192e-06	hit
DHX29	A0A087WYN9|Q7Z478	ATP-dependent RNA helicase DHX29 OS=Homo sapiens GN=DHX29 PE=1 SV=1|ATP-dependent RNA helicase DHX29 OS=Homo sapiens GN=DHX29 PE=1 SV=2	7	2.85617	6.45286e-07	1.17192e-06	hit
DHX33	Q9H6R0	Putative ATP-dependent RNA helicase DHX33 OS=Homo sapiens GN=DHX33 PE=1 SV=2	11	3.48276	6.52468e-07	1.18198e-06	hit
DNTTIP2	Q5QJE6	Deoxynucleotidyltransferase terminal-interacting protein 2 OS=Homo sapiens GN=DNTTIP2 PE=1 SV=2	21	2.46073	6.59103e-07	1.19047e-06	hit
SECISBP2	Q96T21|Q96T21-2|Q96T21-3	Selenocysteine insertion sequence-binding protein 2 OS=Homo sapiens GN=SECISBP2 PE=1 SV=2|Isoform 2 of Selenocysteine insertion sequence-binding protein 2 OS=Homo sapiens GN=SECISBP2|Isoform 3 of Selenocysteine insertion sequence-binding protein 2 OS=Homo sapiens GN=SECISBP2	7	3.00298	6.6119e-07	1.19047e-06	hit
STAU1	O95793|O95793-2|O95793-3|Q5JW30	Double-stranded RNA-binding protein Staufen homolog 1 OS=Homo sapiens GN=STAU1 PE=1 SV=2|Isoform Short of Double-stranded RNA-binding protein Staufen homolog 1 OS=Homo sapiens GN=STAU1|Isoform 3 of Double-stranded RNA-binding protein Staufen homolog 1 OS=Homo sapiens GN=STAU1|Double-stranded RNA-binding protein Staufen homolog 1 OS=Homo sapiens GN=STAU1 PE=1 SV=1	10	3.14842	6.81739e-07	1.22059e-06	hit
SRPK1	Q96SB4	SRSF protein kinase 1 OS=Homo sapiens GN=SRPK1 PE=1 SV=2	6	2.99679	6.82353e-07	1.22059e-06	hit
NOM1	Q5C9Z4	Nucleolar MIF4G domain-containing protein 1 OS=Homo sapiens GN=NOM1 PE=1 SV=1	22	2.1882	6.83939e-07	1.22059e-06	hit
NKRF	O15226|O15226-2	NF-kappa-B-repressing factor OS=Homo sapiens GN=NKRF PE=1 SV=2|Isoform 2 of NF-kappa-B-repressing factor OS=Homo sapiens GN=NKRF	24	3.1776	6.90379e-07	1.22621e-06	hit
CNBP	P62633|P62633-3|P62633-4	Cellular nucleic acid-binding protein OS=Homo sapiens GN=CNBP PE=1 SV=1|Isoform 3 of Cellular nucleic acid-binding protein OS=Homo sapiens GN=CNBP|Isoform 4 of Cellular nucleic acid-binding protein OS=Homo sapiens GN=CNBP	15	4.15828	6.90489e-07	1.22621e-06	hit
MYBBP1A	Q9BQG0|Q9BQG0-2	Myb-binding protein 1A OS=Homo sapiens GN=MYBBP1A PE=1 SV=2|Isoform 2 of Myb-binding protein 1A OS=Homo sapiens GN=MYBBP1A	42	2.55552	7.11909e-07	1.26115e-06	hit
PRRC2C	Q9Y520|Q9Y520-4|Q9Y520-5|Q9Y520-7	Protein PRRC2C OS=Homo sapiens GN=PRRC2C PE=1 SV=4|Isoform 4 of Protein PRRC2C OS=Homo sapiens GN=PRRC2C|Isoform 5 of Protein PRRC2C OS=Homo sapiens GN=PRRC2C|Isoform 7 of Protein PRRC2C OS=Homo sapiens GN=PRRC2C	73	2.39695	7.19752e-07	1.26906e-06	hit
USP42	Q9H9J4|Q9H9J4-2	Ubiquitin carboxyl-terminal hydrolase 42 OS=Homo sapiens GN=USP42 PE=1 SV=3|Isoform 2 of Ubiquitin carboxyl-terminal hydrolase 42 OS=Homo sapiens GN=USP42	2	2.70629	7.19898e-07	1.26906e-06	hit
NOLC1	A0A0A0MRM9|Q14978|Q14978-2|Q14978-3	Nucleolar and coiled-body phosphoprotein 1 (Fragment) OS=Homo sapiens GN=NOLC1 PE=1 SV=1|Nucleolar and coiled-body phosphoprotein 1 OS=Homo sapiens GN=NOLC1 PE=1 SV=2|Isoform Beta of Nucleolar and coiled-body phosphoprotein 1 OS=Homo sapiens GN=NOLC1|Isoform 3 of Nucleolar and coiled-body phosphoprotein 1 OS=Homo sapiens GN=NOLC1	20	2.33668	7.25993e-07	1.27565e-06	hit
UBAP2L	F8W726|Q14157|Q14157-4|Q14157-5	Ubiquitin-associated protein 2-like OS=Homo sapiens GN=UBAP2L PE=1 SV=2|Ubiquitin-associated protein 2-like OS=Homo sapiens GN=UBAP2L PE=1 SV=2|Isoform 4 of Ubiquitin-associated protein 2-like OS=Homo sapiens GN=UBAP2L|Isoform 5 of Ubiquitin-associated protein 2-like OS=Homo sapiens GN=UBAP2L	24	4.99105	7.27175e-07	1.27565e-06	hit
ERI1	Q8IV48	3'-5' exoribonuclease 1 OS=Homo sapiens GN=ERI1 PE=1 SV=3	2	3.43581	7.51061e-07	1.31436e-06	hit
IFI16	Q16666|Q16666-2	Gamma-interferon-inducible protein 16 OS=Homo sapiens GN=IFI16 PE=1 SV=3|Isoform 2 of Gamma-interferon-inducible protein 16 OS=Homo sapiens GN=IFI16	26	2.74303	7.53671e-07	1.31573e-06	hit
NOL6	A0A0A0MRW6|Q9H6R4|Q9H6R4-2|Q9H6R4-4	Nucleolar protein 6 OS=Homo sapiens GN=NOL6 PE=1 SV=1|Nucleolar protein 6 OS=Homo sapiens GN=NOL6 PE=1 SV=2|Isoform 2 of Nucleolar protein 6 OS=Homo sapiens GN=NOL6|Isoform 4 of Nucleolar protein 6 OS=Homo sapiens GN=NOL6	12	2.8432	7.57047e-07	1.31843e-06	hit
WDR46	A0A140T9L0|O15213	WD repeat-containing protein 46 (Fragment) OS=Homo sapiens GN=WDR46 PE=1 SV=1|WD repeat-containing protein 46 OS=Homo sapiens GN=WDR46 PE=1 SV=3	18	2.57443	7.72777e-07	1.34258e-06	hit
AATF	Q9NY61	Protein AATF OS=Homo sapiens GN=AATF PE=1 SV=1	10	3.59103	7.86757e-07	1.36359e-06	hit
PRDX1	A0A0A0MSI0|Q06830	Peroxiredoxin-1 (Fragment) OS=Homo sapiens GN=PRDX1 PE=1 SV=1|Peroxiredoxin-1 OS=Homo sapiens GN=PRDX1 PE=1 SV=1	7	3.676	8.39587e-07	1.45166e-06	hit
CMSS1	C9J384|Q9BQ75|Q9BQ75-2	Protein CMSS1 (Fragment) OS=Homo sapiens GN=CMSS1 PE=1 SV=1|Protein CMSS1 OS=Homo sapiens GN=CMSS1 PE=1 SV=2|Isoform 2 of Protein CMSS1 OS=Homo sapiens GN=CMSS1	2	3.95451	8.42035e-07	1.45241e-06	hit
DKC1	O60832	H/ACA ribonucleoprotein complex subunit 4 OS=Homo sapiens GN=DKC1 PE=1 SV=3	12	2.40287	8.62064e-07	1.48341e-06	hit
RPL7A	P62424	60S ribosomal protein L7a OS=Homo sapiens GN=RPL7A PE=1 SV=2	9	3.25838	8.83322e-07	1.51559e-06	hit
CDC40	O60508|Q5SRN1	Pre-mRNA-processing factor 17 OS=Homo sapiens GN=CDC40 PE=1 SV=1|Pre-mRNA-processing factor 17 OS=Homo sapiens GN=CDC40 PE=1 SV=1	2	3.35325	8.84968e-07	1.51559e-06	hit
SF3B4	Q15427	Splicing factor 3B subunit 4 OS=Homo sapiens GN=SF3B4 PE=1 SV=1	4	5.58395	8.91244e-07	1.52272e-06	hit
KPNA2	P52292	Importin subunit alpha-1 OS=Homo sapiens GN=KPNA2 PE=1 SV=1	4	4.73734	9.04463e-07	1.54165e-06	hit
AGO2	Q9UKV8	Protein argonaute-2 OS=Homo sapiens GN=AGO2 PE=1 SV=3	18	2.79565	9.13592e-07	1.55354e-06	hit
HELZ2	Q9BYK8	Helicase with zinc finger domain 2 OS=Homo sapiens GN=HELZ2 PE=1 SV=6	8	2.91357	9.43372e-07	1.59665e-06	hit
MTDH	Q86UE4	Protein LYRIC OS=Homo sapiens GN=MTDH PE=1 SV=2	12	3.03547	9.45877e-07	1.59712e-06	hit
DEK	B4DFG0|P35659|P35659-2	Protein DEK OS=Homo sapiens GN=DEK PE=1 SV=1|Protein DEK OS=Homo sapiens GN=DEK PE=1 SV=1|Isoform 2 of Protein DEK OS=Homo sapiens GN=DEK	3	4.54033	9.48085e-07	1.59712e-06	hit
RBM38	Q9H0Z9|Q9H0Z9-2	RNA-binding protein 38 OS=Homo sapiens GN=RBM38 PE=1 SV=2|Isoform 2 of RNA-binding protein 38 OS=Homo sapiens GN=RBM38	4	5.77489	9.50359e-07	1.59722e-06	hit
DNMT1	P26358|P26358-2	DNA (cytosine-5)-methyltransferase 1 OS=Homo sapiens GN=DNMT1 PE=1 SV=2|Isoform 2 of DNA (cytosine-5)-methyltransferase 1 OS=Homo sapiens GN=DNMT1	2	3.45991	9.56781e-07	1.60428e-06	hit
SECISBP2L	Q93073	Selenocysteine insertion sequence-binding protein 2-like OS=Homo sapiens GN=SECISBP2L PE=1 SV=3	16	3.3446	9.60039e-07	1.606e-06	hit
LUC7L3	J3KPP4|O95232	Cisplatin resistance-associated overexpressed protein, isoform CRA_b OS=Homo sapiens GN=LUC7L3 PE=1 SV=1|Luc7-like protein 3 OS=Homo sapiens GN=LUC7L3 PE=1 SV=2	5	3.2497	9.72154e-07	1.62251e-06	hit
HIST1H4A	P62805	Histone H4 OS=Homo sapiens GN=HIST1H4A PE=1 SV=2	6	2.38824	9.84947e-07	1.63654e-06	hit
SNRNP70	P08621|P08621-2	U1 small nuclear ribonucleoprotein 70 kDa OS=Homo sapiens GN=SNRNP70 PE=1 SV=2|Isoform 2 of U1 small nuclear ribonucleoprotein 70 kDa OS=Homo sapiens GN=SNRNP70	6	2.82858	9.85104e-07	1.63654e-06	hit
AGO3	Q9H9G7	Protein argonaute-3 OS=Homo sapiens GN=AGO3 PE=1 SV=2	6	2.54847	9.98022e-07	1.65419e-06	hit
FASTKD1	Q53R41	FAST kinase domain-containing protein 1, mitochondrial OS=Homo sapiens GN=FASTKD1 PE=1 SV=1	9	4.54421	1.00897e-06	1.6685e-06	hit
ZNF277	Q9NRM2	Zinc finger protein 277 OS=Homo sapiens GN=ZNF277 PE=1 SV=2	3	3.4983	1.01702e-06	1.67796e-06	hit
KNOP1	Q1ED39	Lysine-rich nucleolar protein 1 OS=Homo sapiens GN=KNOP1 PE=1 SV=1	7	2.75132	1.0379e-06	1.7085e-06	hit
DDX56	Q9NY93|Q9NY93-2	Probable ATP-dependent RNA helicase DDX56 OS=Homo sapiens GN=DDX56 PE=1 SV=1|Isoform 2 of Probable ATP-dependent RNA helicase DDX56 OS=Homo sapiens GN=DDX56	15	2.48263	1.04547e-06	1.71704e-06	hit
ZAK	Q9NYL2	Mitogen-activated protein kinase kinase kinase MLT OS=Homo sapiens GN=ZAK PE=1 SV=3	4	3.19616	1.06118e-06	1.73889e-06	hit
PCF11	A0A0C4DGU6|E9PKN0|E9PQ01|O94913	Pre-mRNA cleavage complex 2 protein Pcf11 OS=Homo sapiens GN=PCF11 PE=1 SV=1|Pre-mRNA cleavage complex 2 protein Pcf11 (Fragment) OS=Homo sapiens GN=PCF11 PE=1 SV=1|Pre-mRNA cleavage complex 2 protein Pcf11 (Fragment) OS=Homo sapiens GN=PCF11 PE=1 SV=7|Pre-mRNA cleavage complex 2 protein Pcf11 OS=Homo sapiens GN=PCF11 PE=1 SV=3	4	3.59276	1.07221e-06	1.75297e-06	hit
MRPL3	E7ETU7|H0Y9G6|P09001	39S ribosomal protein L3, mitochondrial OS=Homo sapiens GN=MRPL3 PE=1 SV=1|39S ribosomal protein L3, mitochondrial (Fragment) OS=Homo sapiens GN=MRPL3 PE=1 SV=1|39S ribosomal protein L3, mitochondrial OS=Homo sapiens GN=MRPL3 PE=1 SV=1	5	3.3553	1.09184e-06	1.78104e-06	hit
RPL15	P61313	60S ribosomal protein L15 OS=Homo sapiens GN=RPL15 PE=1 SV=2	7	2.93113	1.12293e-06	1.82762e-06	hit
XRN2	Q9H0D6	5'-3' exoribonuclease 2 OS=Homo sapiens GN=XRN2 PE=1 SV=1	13	3.41317	1.12972e-06	1.83453e-06	hit
PRPF40A	O75400|O75400-2|O75400-3	Pre-mRNA-processing factor 40 homolog A OS=Homo sapiens GN=PRPF40A PE=1 SV=2|Isoform 2 of Pre-mRNA-processing factor 40 homolog A OS=Homo sapiens GN=PRPF40A|Isoform 3 of Pre-mRNA-processing factor 40 homolog A OS=Homo sapiens GN=PRPF40A	3	2.85304	1.13774e-06	1.84339e-06	hit
PRRC2B	Q5JSZ5	Protein PRRC2B OS=Homo sapiens GN=PRRC2B PE=1 SV=2	15	2.89178	1.15048e-06	1.85985e-06	hit
WDR82	Q6UXN9	WD repeat-containing protein 82 OS=Homo sapiens GN=WDR82 PE=1 SV=1	2	5.98196	1.18019e-06	1.90363e-06	hit
PRKRA	O75569	Interferon-inducible double-stranded RNA-dependent protein kinase activator A OS=Homo sapiens GN=PRKRA PE=1 SV=1	2	4.84964	1.20257e-06	1.93538e-06	hit
PTBP3	O95758|O95758-5	Polypyrimidine tract-binding protein 3 OS=Homo sapiens GN=PTBP3 PE=1 SV=2|Isoform 5 of Polypyrimidine tract-binding protein 3 OS=Homo sapiens GN=PTBP3	10	3.84365	1.20984e-06	1.94275e-06	hit
SRBD1	Q8N5C6	S1 RNA-binding domain-containing protein 1 OS=Homo sapiens GN=SRBD1 PE=1 SV=2	5	3.43269	1.24311e-06	1.99174e-06	hit
HSPA8	P11142	Heat shock cognate 71 kDa protein OS=Homo sapiens GN=HSPA8 PE=1 SV=1	10	3.18952	1.28141e-06	2.04855e-06	hit
CNOT1	A5YKK6|A5YKK6-2	CCR4-NOT transcription complex subunit 1 OS=Homo sapiens GN=CNOT1 PE=1 SV=2|Isoform 2 of CCR4-NOT transcription complex subunit 1 OS=Homo sapiens GN=CNOT1	23	2.43884	1.28455e-06	2.04903e-06	hit
TEX10	Q9NXF1|Q9NXF1-2	Testis-expressed sequence 10 protein OS=Homo sapiens GN=TEX10 PE=1 SV=2|Isoform 2 of Testis-expressed sequence 10 protein OS=Homo sapiens GN=TEX10	9	2.94543	1.30157e-06	2.07159e-06	hit
WDR75	Q8IWA0	WD repeat-containing protein 75 OS=Homo sapiens GN=WDR75 PE=1 SV=1	20	3.41845	1.31157e-06	2.08291e-06	hit
NOC3L	Q8WTT2	Nucleolar complex protein 3 homolog OS=Homo sapiens GN=NOC3L PE=1 SV=1	17	2.7656	1.31497e-06	2.08373e-06	hit
MRPL2	C9IY40|Q5T653	39S ribosomal protein L2, mitochondrial OS=Homo sapiens GN=MRPL2 PE=1 SV=1|39S ribosomal protein L2, mitochondrial OS=Homo sapiens GN=MRPL2 PE=1 SV=2	3	4.08169	1.32664e-06	2.09761e-06	hit
TOP1	P11387	DNA topoisomerase 1 OS=Homo sapiens GN=TOP1 PE=1 SV=2	14	2.44693	1.33679e-06	2.10902e-06	hit
STRBP	Q96SI9|Q96SI9-2	Spermatid perinuclear RNA-binding protein OS=Homo sapiens GN=STRBP PE=1 SV=1|Isoform 2 of Spermatid perinuclear RNA-binding protein OS=Homo sapiens GN=STRBP	12	2.87952	1.34667e-06	2.11998e-06	hit
DDX51	Q8N8A6	ATP-dependent RNA helicase DDX51 OS=Homo sapiens GN=DDX51 PE=1 SV=3	9	2.48948	1.3529e-06	2.12514e-06	hit
CCT8	P50990|P50990-2|P50990-3	T-complex protein 1 subunit theta OS=Homo sapiens GN=CCT8 PE=1 SV=4|Isoform 2 of T-complex protein 1 subunit theta OS=Homo sapiens GN=CCT8|Isoform 3 of T-complex protein 1 subunit theta OS=Homo sapiens GN=CCT8	2	3.70404	1.35815e-06	2.12773e-06	hit
BUB3	J3QT28|O43684|O43684-2	Mitotic checkpoint protein BUB3 (Fragment) OS=Homo sapiens GN=BUB3 PE=1 SV=1|Mitotic checkpoint protein BUB3 OS=Homo sapiens GN=BUB3 PE=1 SV=1|Isoform 2 of Mitotic checkpoint protein BUB3 OS=Homo sapiens GN=BUB3	3	3.59384	1.36329e-06	2.12773e-06	hit
FARSB	Q9NSD9	Phenylalanine--tRNA ligase beta subunit OS=Homo sapiens GN=FARSB PE=1 SV=3	7	3.27376	1.3634e-06	2.12773e-06	hit
DDX60L	H0Y8H0|Q5H9U9	Probable ATP-dependent RNA helicase DDX60-like (Fragment) OS=Homo sapiens GN=DDX60L PE=1 SV=2|Probable ATP-dependent RNA helicase DDX60-like OS=Homo sapiens GN=DDX60L PE=2 SV=2	15	2.88573	1.49927e-06	2.33471e-06	hit
DCAF13	A0A087WT20|Q9NV06	DDB1- and CUL4-associated factor 13 OS=Homo sapiens GN=DCAF13 PE=1 SV=1|DDB1- and CUL4-associated factor 13 OS=Homo sapiens GN=DCAF13 PE=1 SV=2	17	2.64892	1.52584e-06	2.37097e-06	hit
RPF2	Q9H7B2	Ribosome production factor 2 homolog OS=Homo sapiens GN=RPF2 PE=1 SV=2	6	2.71806	1.53843e-06	2.3854e-06	hit
RBM15	A0A087WWP4|Q96T37	Putative RNA-binding protein 15 OS=Homo sapiens GN=RBM15 PE=1 SV=1|Putative RNA-binding protein 15 OS=Homo sapiens GN=RBM15 PE=1 SV=2	28	2.73164	1.57633e-06	2.43892e-06	hit
OTUD4	Q01804	OTU domain-containing protein 4 OS=Homo sapiens GN=OTUD4 PE=1 SV=4	15	2.50117	1.59935e-06	2.46923e-06	hit
RBM34	P42696	RNA-binding protein 34 OS=Homo sapiens GN=RBM34 PE=1 SV=2	15	2.71434	1.62214e-06	2.49906e-06	hit
MKRN2	C9J494|Q9H000	Probable E3 ubiquitin-protein ligase makorin-2 OS=Homo sapiens GN=MKRN2 PE=1 SV=1|Probable E3 ubiquitin-protein ligase makorin-2 OS=Homo sapiens GN=MKRN2 PE=1 SV=2	6	3.22156	1.64672e-06	2.53153e-06	hit
NOL9	Q5SY16	Polynucleotide 5'-hydroxyl-kinase NOL9 OS=Homo sapiens GN=NOL9 PE=1 SV=1	7	2.56932	1.70166e-06	2.60812e-06	hit
SNRPGP15|SNRPG	A8MWD9|P62308	Putative small nuclear ribonucleoprotein G-like protein 15 OS=Homo sapiens GN=SNRPGP15 PE=5 SV=2|Small nuclear ribonucleoprotein G OS=Homo sapiens GN=SNRPG PE=1 SV=1	3	2.92487	1.70378e-06	2.60812e-06	hit
PAN3	A0A0C4DFZ9|Q58A45|Q58A45-2|Q58A45-3	PAB-dependent poly(A)-specific ribonuclease subunit PAN3 OS=Homo sapiens GN=PAN3 PE=1 SV=1|PAB-dependent poly(A)-specific ribonuclease subunit PAN3 OS=Homo sapiens GN=PAN3 PE=1 SV=3|Isoform 2 of PAB-dependent poly(A)-specific ribonuclease subunit PAN3 OS=Homo sapiens GN=PAN3|Isoform 3 of PAB-dependent poly(A)-specific ribonuclease subunit PAN3 OS=Homo sapiens GN=PAN3	2	3.16285	1.73566e-06	2.6513e-06	hit
FBL	P22087	rRNA 2'-O-methyltransferase fibrillarin OS=Homo sapiens GN=FBL PE=1 SV=2	13	3.13717	1.75343e-06	2.67277e-06	hit
RPL13	P26373	60S ribosomal protein L13 OS=Homo sapiens GN=RPL13 PE=1 SV=4	9	2.36702	1.79084e-06	2.72404e-06	hit
ZC3H14	Q6PJT7|Q6PJT7-5|Q6PJT7-9	Zinc finger CCCH domain-containing protein 14 OS=Homo sapiens GN=ZC3H14 PE=1 SV=1|Isoform 5 of Zinc finger CCCH domain-containing protein 14 OS=Homo sapiens GN=ZC3H14|Isoform 9 of Zinc finger CCCH domain-containing protein 14 OS=Homo sapiens GN=ZC3H14	20	2.79544	1.81034e-06	2.7479e-06	hit
TRIP12	Q14669|Q14669-2|Q14669-3|Q14669-4	E3 ubiquitin-protein ligase TRIP12 OS=Homo sapiens GN=TRIP12 PE=1 SV=1|Isoform 2 of E3 ubiquitin-protein ligase TRIP12 OS=Homo sapiens GN=TRIP12|Isoform 3 of E3 ubiquitin-protein ligase TRIP12 OS=Homo sapiens GN=TRIP12|Isoform 4 of E3 ubiquitin-protein ligase TRIP12 OS=Homo sapiens GN=TRIP12	5	2.8168	1.85216e-06	2.80547e-06	hit
GEMIN5	Q8TEQ6	Gem-associated protein 5 OS=Homo sapiens GN=GEMIN5 PE=1 SV=3	4	4.36648	1.87237e-06	2.83015e-06	hit
SPATS2L	Q9NUQ6|Q9NUQ6-2	SPATS2-like protein OS=Homo sapiens GN=SPATS2L PE=1 SV=2|Isoform 2 of SPATS2-like protein OS=Homo sapiens GN=SPATS2L	6	2.80743	1.90735e-06	2.87166e-06	hit
ZNF622	Q969S3	Zinc finger protein 622 OS=Homo sapiens GN=ZNF622 PE=1 SV=1	6	3.78389	1.9078e-06	2.87166e-06	hit
PINX1	Q96BK5	PIN2/TERF1-interacting telomerase inhibitor 1 OS=Homo sapiens GN=PINX1 PE=1 SV=2	2	3.04804	1.95539e-06	2.93716e-06	hit
RAVER1	A0A087WZ13|E9PAU2|Q8IY67-2	Ribonucleoprotein PTB-binding 1 OS=Homo sapiens GN=RAVER1 PE=1 SV=1|Ribonucleoprotein PTB-binding 1 OS=Homo sapiens GN=RAVER1 PE=1 SV=1|Isoform 2 of Ribonucleoprotein PTB-binding 1 OS=Homo sapiens GN=RAVER1	6	3.8236	2.00132e-06	2.9999e-06	hit
NSA2	O95478	Ribosome biogenesis protein NSA2 homolog OS=Homo sapiens GN=NSA2 PE=1 SV=1	6	3.58632	2.02401e-06	3.02762e-06	hit
CPEB4	B7ZLQ8|E5RFP2|E5RJM0|Q17RY0|Q17RY0-2|Q17RY0-3	CPEB4 protein OS=Homo sapiens GN=CPEB4 PE=1 SV=1|Cytoplasmic polyadenylation element-binding protein 4 OS=Homo sapiens GN=CPEB4 PE=1 SV=1|Cytoplasmic polyadenylation element-binding protein 4 OS=Homo sapiens GN=CPEB4 PE=1 SV=1|Cytoplasmic polyadenylation element-binding protein 4 OS=Homo sapiens GN=CPEB4 PE=1 SV=1|Isoform 2 of Cytoplasmic polyadenylation element-binding protein 4 OS=Homo sapiens …	2	3.63585	2.2074e-06	3.2951e-06	hit
ABCF2	Q9UG63|Q9UG63-2	ATP-binding cassette sub-family F member 2 OS=Homo sapiens GN=ABCF2 PE=1 SV=2|Isoform 2 of ATP-binding cassette sub-family F member 2 OS=Homo sapiens GN=ABCF2	5	3.24025	2.27306e-06	3.38599e-06	hit
EBNA1BP2	H7C2Q8|Q99848	EBNA1 binding protein 2, isoform CRA_d OS=Homo sapiens GN=EBNA1BP2 PE=1 SV=1|Probable rRNA-processing protein EBP2 OS=Homo sapiens GN=EBNA1BP2 PE=1 SV=2	16	2.2481	2.27768e-06	3.38599e-06	hit
BAZ1A	Q9NRL2|Q9NRL2-2	Bromodomain adjacent to zinc finger domain protein 1A OS=Homo sapiens GN=BAZ1A PE=1 SV=2|Isoform 2 of Bromodomain adjacent to zinc finger domain protein 1A OS=Homo sapiens GN=BAZ1A	2	3.71048	2.38951e-06	3.54493e-06	hit
STT3A	P46977	Dolichyl-diphosphooligosaccharide--protein glycosyltransferase subunit STT3A OS=Homo sapiens GN=STT3A PE=1 SV=2	3	3.68944	2.43016e-06	3.59783e-06	hit
NOL10	Q9BSC4	Nucleolar protein 10 OS=Homo sapiens GN=NOL10 PE=1 SV=1	12	3.10009	2.50599e-06	3.7025e-06	hit
GTPBP1	O00178	GTP-binding protein 1 OS=Homo sapiens GN=GTPBP1 PE=1 SV=3	3	2.60648	2.54061e-06	3.74597e-06	hit
KDM2B	Q8NHM5|Q8NHM5-2|Q8NHM5-3|Q8NHM5-4	Lysine-specific demethylase 2B OS=Homo sapiens GN=KDM2B PE=1 SV=1|Isoform 2 of Lysine-specific demethylase 2B OS=Homo sapiens GN=KDM2B|Isoform 3 of Lysine-specific demethylase 2B OS=Homo sapiens GN=KDM2B|Isoform 4 of Lysine-specific demethylase 2B OS=Homo sapiens GN=KDM2B	4	2.84699	2.5466e-06	3.74714e-06	hit
SUGP2	M0R2Z9|M0R3F6|Q8IX01|Q8IX01-3|Q8IX01-4	SURP and G-patch domain-containing protein 2 OS=Homo sapiens GN=SUGP2 PE=1 SV=1|SURP and G-patch domain-containing protein 2 OS=Homo sapiens GN=SUGP2 PE=1 SV=1|SURP and G-patch domain-containing protein 2 OS=Homo sapiens GN=SUGP2 PE=1 SV=2|Isoform 3 of SURP and G-patch domain-containing protein 2 OS=Homo sapiens GN=SUGP2|Isoform 4 of SURP and G-patch domain-containing protein 2 OS=Homo sapiens GN…	7	2.90023	2.56643e-06	3.76863e-06	hit
SRSF11	Q05519|Q05519-2	Serine/arginine-rich splicing factor 11 OS=Homo sapiens GN=SRSF11 PE=1 SV=1|Isoform 2 of Serine/arginine-rich splicing factor 11 OS=Homo sapiens GN=SRSF11	6	3.32821	2.60146e-06	3.8123e-06	hit
DZIP3	Q86Y13	E3 ubiquitin-protein ligase DZIP3 OS=Homo sapiens GN=DZIP3 PE=1 SV=2	9	2.39585	2.66256e-06	3.89392e-06	hit
GAR1	Q9NY12|Q9NY12-2	H/ACA ribonucleoprotein complex subunit 1 OS=Homo sapiens GN=GAR1 PE=1 SV=1|Isoform 2 of H/ACA ribonucleoprotein complex subunit 1 OS=Homo sapiens GN=GAR1	3	3.77653	2.68635e-06	3.92076e-06	hit
GNL3L	Q9NVN8	Guanine nucleotide-binding protein-like 3-like protein OS=Homo sapiens GN=GNL3L PE=1 SV=1	7	2.82597	2.71399e-06	3.9531e-06	hit
H1FX	Q92522	Histone H1x OS=Homo sapiens GN=H1FX PE=1 SV=1	5	2.3747	2.72088e-06	3.95515e-06	hit
CHERP	J3QK89|Q8IWX8	Calcium homeostasis endoplasmic reticulum protein OS=Homo sapiens GN=CHERP PE=1 SV=1|Calcium homeostasis endoplasmic reticulum protein OS=Homo sapiens GN=CHERP PE=1 SV=3	8	4.23161	2.74255e-06	3.97862e-06	hit
HLTF	A0A0C4DGA6|Q14527|Q14527-2	Helicase-like transcription factor OS=Homo sapiens GN=HLTF PE=1 SV=1|Helicase-like transcription factor OS=Homo sapiens GN=HLTF PE=1 SV=2|Isoform 2 of Helicase-like transcription factor OS=Homo sapiens GN=HLTF	5	3.04373	2.85025e-06	4.12656e-06	hit
AQR	O60306	Intron-binding protein aquarius OS=Homo sapiens GN=AQR PE=1 SV=4	12	3.24153	2.90984e-06	4.2044e-06	hit
HMGB1	P09429	High mobility group protein B1 OS=Homo sapiens GN=HMGB1 PE=1 SV=3	6	2.42981	2.94457e-06	4.24606e-06	hit
PNPT1	Q8TCS8	Polyribonucleotide nucleotidyltransferase 1, mitochondrial OS=Homo sapiens GN=PNPT1 PE=1 SV=2	6	3.41451	2.99897e-06	4.31588e-06	hit
MAP4	E7EVA0	Microtubule-associated protein OS=Homo sapiens GN=MAP4 PE=1 SV=1	20	2.75451	3.03583e-06	4.36023e-06	hit
RPL19	J3KTE4|J3QR09|P84098	Ribosomal protein L19 OS=Homo sapiens GN=RPL19 PE=1 SV=1|Ribosomal protein L19 OS=Homo sapiens GN=RPL19 PE=1 SV=1|60S ribosomal protein L19 OS=Homo sapiens GN=RPL19 PE=1 SV=1	6	2.58308	3.05831e-06	4.38378e-06	hit
EIF2S1	P05198	Eukaryotic translation initiation factor 2 subunit 1 OS=Homo sapiens GN=EIF2S1 PE=1 SV=3	6	3.66885	3.10455e-06	4.44049e-06	hit
HP1BP3	B0QZK4|Q5SSJ5|Q5SSJ5-2|Q5SSJ5-3|X6RGJ2	Heterochromatin protein 1-binding protein 3 (Fragment) OS=Homo sapiens GN=HP1BP3 PE=1 SV=1|Heterochromatin protein 1-binding protein 3 OS=Homo sapiens GN=HP1BP3 PE=1 SV=1|Isoform 2 of Heterochromatin protein 1-binding protein 3 OS=Homo sapiens GN=HP1BP3|Isoform 3 of Heterochromatin protein 1-binding protein 3 OS=Homo sapiens GN=HP1BP3|Heterochromatin protein 1-binding protein 3 (Fragment) OS=Homo…	2	4.33139	3.11019e-06	4.44049e-06	hit
URB2	Q14146	Unhealthy ribosome biogenesis protein 2 homolog OS=Homo sapiens GN=URB2 PE=2 SV=2	8	3.19164	3.16263e-06	4.50644e-06	hit
SNRNP200	O75643	U5 small nuclear ribonucleoprotein 200 kDa helicase OS=Homo sapiens GN=SNRNP200 PE=1 SV=2	10	4.17685	3.26262e-06	4.63974e-06	hit
DRG1	Q9Y295	Developmentally-regulated GTP-binding protein 1 OS=Homo sapiens GN=DRG1 PE=1 SV=1	4	3.16725	3.3498e-06	4.75434e-06	hit
EIF3B	P55884|P55884-2	Eukaryotic translation initiation factor 3 subunit B OS=Homo sapiens GN=EIF3B PE=1 SV=3|Isoform 2 of Eukaryotic translation initiation factor 3 subunit B OS=Homo sapiens GN=EIF3B	3	3.90103	6.37474e-06	8.62324e-06	hit
GPATCH4	Q5T3I0|Q5T3I0-3	G patch domain-containing protein 4 OS=Homo sapiens GN=GPATCH4 PE=1 SV=2|Isoform 3 of G patch domain-containing protein 4 OS=Homo sapiens GN=GPATCH4	5	2.48445	3.42479e-06	4.85122e-06	hit
RPL23A	P62750	60S ribosomal protein L23a OS=Homo sapiens GN=RPL23A PE=1 SV=1	8	2.59582	3.68246e-06	5.20598e-06	hit
AP3D1	O14617|O14617-2|O14617-3|O14617-5	AP-3 complex subunit delta-1 OS=Homo sapiens GN=AP3D1 PE=1 SV=1|Isoform 2 of AP-3 complex subunit delta-1 OS=Homo sapiens GN=AP3D1|Isoform 3 of AP-3 complex subunit delta-1 OS=Homo sapiens GN=AP3D1|Isoform 5 of AP-3 complex subunit delta-1 OS=Homo sapiens GN=AP3D1	5	2.38971	3.8286e-06	5.402e-06	hit
SDAD1	E7EW05|Q9NVU7	Protein SDA1 homolog OS=Homo sapiens GN=SDAD1 PE=1 SV=1|Protein SDA1 homolog OS=Homo sapiens GN=SDAD1 PE=1 SV=3	14	4.01417	3.86206e-06	5.43856e-06	hit
ZFP36L2	A0A087WUU9|P47974	Zinc finger protein 36, C3H1 type-like 2 OS=Homo sapiens GN=ZFP36L2 PE=1 SV=1|Zinc finger protein 36, C3H1 type-like 2 OS=Homo sapiens GN=ZFP36L2 PE=1 SV=3	2	4.10028	3.86986e-06	5.43892e-06	hit
ZNF598	Q86UK7|Q86UK7-2|Q86UK7-3	Zinc finger protein 598 OS=Homo sapiens GN=ZNF598 PE=1 SV=1|Isoform 2 of Zinc finger protein 598 OS=Homo sapiens GN=ZNF598|Isoform 3 of Zinc finger protein 598 OS=Homo sapiens GN=ZNF598	8	3.08648	3.93561e-06	5.51622e-06	hit
ZCCHC11	A0A0C4DFM7|Q5TAX3	Terminal uridylyltransferase 4 OS=Homo sapiens GN=ZCCHC11 PE=1 SV=1|Terminal uridylyltransferase 4 OS=Homo sapiens GN=ZCCHC11 PE=1 SV=3	13	3.13499	3.94519e-06	5.51622e-06	hit
RPL10A	P62906	60S ribosomal protein L10a OS=Homo sapiens GN=RPL10A PE=1 SV=2	5	4.07402	3.94781e-06	5.51622e-06	hit
PKM	H3BQ34|H3BT25|H3BTJ2|H3BTN5|H3BU13|H3BUW1|P14618|P14618-2	Pyruvate kinase OS=Homo sapiens GN=PKM PE=1 SV=1|Pyruvate kinase PKM (Fragment) OS=Homo sapiens GN=PKM PE=1 SV=1|Pyruvate kinase PKM (Fragment) OS=Homo sapiens GN=PKM PE=1 SV=1|Pyruvate kinase (Fragment) OS=Homo sapiens GN=PKM PE=1 SV=1|Pyruvate kinase PKM (Fragment) OS=Homo sapiens GN=PKM PE=1 SV=1|Pyruvate kinase PKM (Fragment) OS=Homo sapiens GN=PKM PE=1 SV=1|Pyruvate kinase PKM OS=Homo sapien…	6	2.40666	4.05758e-06	5.65864e-06	hit
EIF2S2	P20042	Eukaryotic translation initiation factor 2 subunit 2 OS=Homo sapiens GN=EIF2S2 PE=1 SV=2	6	2.5203	4.11185e-06	5.72326e-06	hit
EIF3L	B0QY89|B0QY90|Q9Y262|Q9Y262-2	Eukaryotic translation initiation factor 3 subunit L OS=Homo sapiens GN=EIF3L PE=1 SV=1|Eukaryotic translation initiation factor 3 subunit L OS=Homo sapiens GN=EIF3L PE=1 SV=1|Eukaryotic translation initiation factor 3 subunit L OS=Homo sapiens GN=EIF3L PE=1 SV=1|Isoform 2 of Eukaryotic translation initiation factor 3 subunit L OS=Homo sapiens GN=EIF3L	8	4.12958	4.18425e-06	5.81281e-06	hit
TRMT1L	Q7Z2T5	TRMT1-like protein OS=Homo sapiens GN=TRMT1L PE=1 SV=2	11	2.71003	4.23346e-06	5.86986e-06	hit
NOP9	Q86U38	Nucleolar protein 9 OS=Homo sapiens GN=NOP9 PE=1 SV=1	13	2.87789	4.34633e-06	6.01479e-06	hit
KRI1	Q8N9T8	Protein KRI1 homolog OS=Homo sapiens GN=KRI1 PE=1 SV=3	9	2.99315	4.60623e-06	6.36224e-06	hit
BAZ1B	Q9UIG0|Q9UIG0-2	Tyrosine-protein kinase BAZ1B OS=Homo sapiens GN=BAZ1B PE=1 SV=2|Isoform 2 of Tyrosine-protein kinase BAZ1B OS=Homo sapiens GN=BAZ1B	6	2.70096	4.66699e-06	6.43384e-06	hit
EFTUD2	Q15029|Q15029-2|Q15029-3	116 kDa U5 small nuclear ribonucleoprotein component OS=Homo sapiens GN=EFTUD2 PE=1 SV=1|Isoform 2 of 116 kDa U5 small nuclear ribonucleoprotein component OS=Homo sapiens GN=EFTUD2|Isoform 3 of 116 kDa U5 small nuclear ribonucleoprotein component OS=Homo sapiens GN=EFTUD2	2	5.1315	8.64365e-06	1.13724e-05	hit
RPL24	C9JNW5|P83731	60S ribosomal protein L24 OS=Homo sapiens GN=RPL24 PE=1 SV=1|60S ribosomal protein L24 OS=Homo sapiens GN=RPL24 PE=1 SV=1	7	2.0378	4.81641e-06	6.62715e-06	hit
FAM111A	Q96PZ2	Protein FAM111A OS=Homo sapiens GN=FAM111A PE=1 SV=2	5	3.35243	5.37533e-06	7.38212e-06	hit
MEX3D	Q86XN8	RNA-binding protein MEX3D OS=Homo sapiens GN=MEX3D PE=1 SV=3	7	3.65504	5.42056e-06	7.43008e-06	hit
REXO4	Q9GZR2	RNA exonuclease 4 OS=Homo sapiens GN=REXO4 PE=1 SV=2	12	1.95941	5.47783e-06	7.49434e-06	hit
DDX24	Q9GZR7	ATP-dependent RNA helicase DDX24 OS=Homo sapiens GN=DDX24 PE=1 SV=1	22	2.46238	5.51198e-06	7.52678e-06	hit
LSM14B	Q5TBP9|Q9BX40	Protein LSM14 homolog B (Fragment) OS=Homo sapiens GN=LSM14B PE=1 SV=1|Protein LSM14 homolog B OS=Homo sapiens GN=LSM14B PE=1 SV=1	14	3.03333	5.89311e-06	8.032e-06	hit
RSL1D1	O76021	Ribosomal L1 domain-containing protein 1 OS=Homo sapiens GN=RSL1D1 PE=1 SV=3	24	2.21218	5.99644e-06	8.15742e-06	hit
MPHOSPH10	O00566	U3 small nucleolar ribonucleoprotein protein MPP10 OS=Homo sapiens GN=MPHOSPH10 PE=1 SV=2	16	2.46557	6.20412e-06	8.42405e-06	hit
XPO5	Q9HAV4	Exportin-5 OS=Homo sapiens GN=XPO5 PE=1 SV=1	7	3.57236	6.30642e-06	8.54685e-06	hit
TDRD7	Q8NHU6	Tudor domain-containing protein 7 OS=Homo sapiens GN=TDRD7 PE=1 SV=2	4	3.32834	6.39385e-06	8.63289e-06	hit
CAPZB	B1AK87|B1AK88|P47756-2	Capping protein (Actin filament) muscle Z-line, beta, isoform CRA_a OS=Homo sapiens GN=CAPZB PE=1 SV=1|Capping protein (Actin filament) muscle Z-line, beta, isoform CRA_d OS=Homo sapiens GN=CAPZB PE=1 SV=1|Isoform 2 of F-actin-capping protein subunit beta OS=Homo sapiens GN=CAPZB	3	4.05367	6.47457e-06	8.72554e-06	hit
ARHGEF1	M0QZR4|Q92888|Q92888-2|Q92888-3	Rho guanine nucleotide exchange factor 1 OS=Homo sapiens GN=ARHGEF1 PE=1 SV=1|Rho guanine nucleotide exchange factor 1 OS=Homo sapiens GN=ARHGEF1 PE=1 SV=2|Isoform 2 of Rho guanine nucleotide exchange factor 1 OS=Homo sapiens GN=ARHGEF1|Isoform 3 of Rho guanine nucleotide exchange factor 1 OS=Homo sapiens GN=ARHGEF1	8	2.6967	6.49451e-06	8.73608e-06	hit
FAM133B	G3XAI9|Q5BKY9|Q5BKY9-2	Protein FAM133B OS=Homo sapiens GN=FAM133B PE=1 SV=1|Protein FAM133B OS=Homo sapiens GN=FAM133B PE=1 SV=1|Isoform 2 of Protein FAM133B OS=Homo sapiens GN=FAM133B	2	2.65765	6.66813e-06	8.95293e-06	hit
BZW2	E7ETZ4|Q9Y6E2	Basic leucine zipper and W2 domain-containing protein 2 (Fragment) OS=Homo sapiens GN=BZW2 PE=1 SV=1|Basic leucine zipper and W2 domain-containing protein 2 OS=Homo sapiens GN=BZW2 PE=1 SV=1	8	3.32445	6.82602e-06	9.14788e-06	hit
FYTTD1	Q96QD9|Q96QD9-2	UAP56-interacting factor OS=Homo sapiens GN=FYTTD1 PE=1 SV=3|Isoform 2 of UAP56-interacting factor OS=Homo sapiens GN=FYTTD1	3	3.25816	6.99753e-06	9.36033e-06	hit
ESF1	Q9H501	ESF1 homolog OS=Homo sapiens GN=ESF1 PE=1 SV=1	15	2.98004	7.14246e-06	9.53143e-06	hit
MEX3B	Q6ZN04	RNA-binding protein MEX3B OS=Homo sapiens GN=MEX3B PE=1 SV=1	4	6.03089	7.15188e-06	9.53143e-06	hit
RPS8	P62241	40S ribosomal protein S8 OS=Homo sapiens GN=RPS8 PE=1 SV=2	9	3.28124	7.18292e-06	9.55514e-06	hit
BYSL	Q13895	Bystin OS=Homo sapiens GN=BYSL PE=1 SV=3	11	2.60861	7.33852e-06	9.74416e-06	hit
H1F0	P07305|P07305-2	Histone H1.0 OS=Homo sapiens GN=H1F0 PE=1 SV=3|Isoform 2 of Histone H1.0 OS=Homo sapiens GN=H1F0	4	2.33277	7.39878e-06	9.80611e-06	hit
WDR33	Q9C0J8	pre-mRNA 3' end processing protein WDR33 OS=Homo sapiens GN=WDR33 PE=1 SV=2	15	2.71436	8.34169e-06	1.10355e-05	hit
PPP1R10	Q96QC0	Serine/threonine-protein phosphatase 1 regulatory subunit 10 OS=Homo sapiens GN=PPP1R10 PE=1 SV=1	3	2.78254	8.38874e-06	1.10774e-05	hit
RPL34	P49207	60S ribosomal protein L34 OS=Homo sapiens GN=RPL34 PE=1 SV=3	4	2.02697	8.46108e-06	1.11525e-05	hit
MRM3	Q9HC36	rRNA methyltransferase 3, mitochondrial OS=Homo sapiens GN=MRM3 PE=1 SV=2	2	3.39045	1.52433e-05	1.93153e-05	hit
C9ORF114	Q5T280	Putative methyltransferase C9orf114 OS=Homo sapiens GN=C9orf114 PE=1 SV=3	5	2.1336	8.85245e-06	1.16259e-05	hit
LAS1L	Q9Y4W2|Q9Y4W2-2	Ribosomal biogenesis protein LAS1L OS=Homo sapiens GN=LAS1L PE=1 SV=2|Isoform 2 of Ribosomal biogenesis protein LAS1L OS=Homo sapiens GN=LAS1L	4	3.59489	8.90311e-06	1.16712e-05	hit
XRN1	Q8IZH2|Q8IZH2-2	5'-3' exoribonuclease 1 OS=Homo sapiens GN=XRN1 PE=1 SV=1|Isoform 2 of 5'-3' exoribonuclease 1 OS=Homo sapiens GN=XRN1	15	2.98474	8.99406e-06	1.1769e-05	hit
RPL29	P47914	60S ribosomal protein L29 OS=Homo sapiens GN=RPL29 PE=1 SV=2	4	2.1956	9.364e-06	1.22258e-05	hit
KTN1	Q86UP2|Q86UP2-2|Q86UP2-4	Kinectin OS=Homo sapiens GN=KTN1 PE=1 SV=1|Isoform 2 of Kinectin OS=Homo sapiens GN=KTN1|Isoform 4 of Kinectin OS=Homo sapiens GN=KTN1	7	2.5183	9.37708e-06	1.22258e-05	hit
POLDIP3	Q9BY77	Polymerase delta-interacting protein 3 OS=Homo sapiens GN=POLDIP3 PE=1 SV=2	8	3.12567	9.60131e-06	1.24835e-05	hit
HIST1H1D	P16402	Histone H1.3 OS=Homo sapiens GN=HIST1H1D PE=1 SV=2	2	2.99206	9.60933e-06	1.24835e-05	hit
RPS20	P60866|P60866-2	40S ribosomal protein S20 OS=Homo sapiens GN=RPS20 PE=1 SV=1|Isoform 2 of 40S ribosomal protein S20 OS=Homo sapiens GN=RPS20	2	2.76943	1.02407e-05	1.32797e-05	hit
NOL11	Q9H8H0	Nucleolar protein 11 OS=Homo sapiens GN=NOL11 PE=1 SV=1	14	3.59003	1.03482e-05	1.3395e-05	hit
DDX1	A0A087X2G1|F1T0B3|Q92499	ATP-dependent RNA helicase DDX1 OS=Homo sapiens GN=DDX1 PE=1 SV=1|ATP-dependent RNA helicase DDX1 OS=Homo sapiens GN=DDX1 PE=1 SV=1|ATP-dependent RNA helicase DDX1 OS=Homo sapiens GN=DDX1 PE=1 SV=2	9	4.01976	1.04047e-05	1.3444e-05	hit
PRPF4B	Q13523	Serine/threonine-protein kinase PRP4 homolog OS=Homo sapiens GN=PRPF4B PE=1 SV=3	11	3.17722	1.07283e-05	1.38374e-05	hit
XRCC5	P13010	X-ray repair cross-complementing protein 5 OS=Homo sapiens GN=XRCC5 PE=1 SV=3	17	4.32631	1.08943e-05	1.40265e-05	hit
RPS24	A0A087WUS0|E7ETK0|P62847|P62847-2|P62847-3|P62847-4	40S ribosomal protein S24 OS=Homo sapiens GN=RPS24 PE=1 SV=1|40S ribosomal protein S24 OS=Homo sapiens GN=RPS24 PE=1 SV=1|40S ribosomal protein S24 OS=Homo sapiens GN=RPS24 PE=1 SV=1|Isoform 2 of 40S ribosomal protein S24 OS=Homo sapiens GN=RPS24|Isoform 3 of 40S ribosomal protein S24 OS=Homo sapiens GN=RPS24|Isoform 4 of 40S ribosomal protein S24 OS=Homo sapiens GN=RPS24	5	2.48869	1.16202e-05	1.49344e-05	hit
RPS3	P23396	40S ribosomal protein S3 OS=Homo sapiens GN=RPS3 PE=1 SV=2	17	2.92956	1.17722e-05	1.51027e-05	hit
KIF1B	O60333-3	Isoform 3 of Kinesin-like protein KIF1B OS=Homo sapiens GN=KIF1B	5	3.80914	1.21185e-05	1.55194e-05	hit
RPL8	P62917	60S ribosomal protein L8 OS=Homo sapiens GN=RPL8 PE=1 SV=2	13	2.03243	1.22294e-05	1.56337e-05	hit
SPTBN1	A0A087WUZ3|Q01082|Q01082-2|Q01082-3	Spectrin beta chain, non-erythrocytic 1 OS=Homo sapiens GN=SPTBN1 PE=1 SV=1|Spectrin beta chain, non-erythrocytic 1 OS=Homo sapiens GN=SPTBN1 PE=1 SV=2|Isoform Short of Spectrin beta chain, non-erythrocytic 1 OS=Homo sapiens GN=SPTBN1|Isoform 2 of Spectrin beta chain, non-erythrocytic 1 OS=Homo sapiens GN=SPTBN1	4	3.00331	1.23247e-05	1.57276e-05	hit
SRRM2	Q9UQ35	Serine/arginine repetitive matrix protein 2 OS=Homo sapiens GN=SRRM2 PE=1 SV=2	38	2.45068	1.27807e-05	1.62808e-05	hit
RPS18	P62269	40S ribosomal protein S18 OS=Homo sapiens GN=RPS18 PE=1 SV=3	2	2.77326	1.36253e-05	1.7326e-05	hit
ZGPAT|V9GY48	Q8N5A5|Q8N5A5-2|Q8N5A5-3|V9GY48	Zinc finger CCCH-type with G patch domain-containing protein OS=Homo sapiens GN=ZGPAT PE=1 SV=3|Isoform 2 of Zinc finger CCCH-type with G patch domain-containing protein OS=Homo sapiens GN=ZGPAT|Isoform 3 of Zinc finger CCCH-type with G patch domain-containing protein OS=Homo sapiens GN=ZGPAT|Uncharacterized protein (Fragment) OS=Homo sapiens PE=4 SV=1	4	3.78157	1.42085e-05	1.80358e-05	hit
USP36	Q9P275|Q9P275-2	Ubiquitin carboxyl-terminal hydrolase 36 OS=Homo sapiens GN=USP36 PE=1 SV=3|Isoform 2 of Ubiquitin carboxyl-terminal hydrolase 36 OS=Homo sapiens GN=USP36	20	2.13064	1.69628e-05	2.14565e-05	hit
ZCCHC17	A0A087WXF8|A0A087WXU5|A0A087WYV3|A0A0D9SEW3|E7EPF0|Q9NP64|Q9NP64-2|Q9NP64-3	Nucleolar protein of 40 kDa OS=Homo sapiens GN=ZCCHC17 PE=1 SV=1|Nucleolar protein of 40 kDa OS=Homo sapiens GN=ZCCHC17 PE=1 SV=1|Nucleolar protein of 40 kDa OS=Homo sapiens GN=ZCCHC17 PE=1 SV=1|Nucleolar protein of 40 kDa OS=Homo sapiens GN=ZCCHC17 PE=1 SV=1|Nucleolar protein of 40 kDa OS=Homo sapiens GN=ZCCHC17 PE=1 SV=2|Nucleolar protein of 40 kDa OS=Homo sapiens GN=ZCCHC17 PE=1 SV=1|Isoform 2…	3	2.27791	1.73232e-05	2.18739e-05	hit
ARHGEF6	Q15052|Q15052-2	Rho guanine nucleotide exchange factor 6 OS=Homo sapiens GN=ARHGEF6 PE=1 SV=2|Isoform 2 of Rho guanine nucleotide exchange factor 6 OS=Homo sapiens GN=ARHGEF6	2	3.14834	1.73726e-05	2.1898e-05	hit
CMTR2	A0A0U1RRB3|Q8IYT2	Cap-specific mRNA (nucleoside-2'-O-)-methyltransferase 2 OS=Homo sapiens GN=CMTR2 PE=1 SV=1|Cap-specific mRNA (nucleoside-2'-O-)-methyltransferase 2 OS=Homo sapiens GN=CMTR2 PE=1 SV=2	2	3.22469	1.74417e-05	2.19467e-05	hit
YTHDF1	Q9BYJ9	YTH domain-containing family protein 1 OS=Homo sapiens GN=YTHDF1 PE=1 SV=1	7	4.92609	1.7796e-05	2.23535e-05	hit
BRIX1	Q8TDN6	Ribosome biogenesis protein BRX1 homolog OS=Homo sapiens GN=BRIX1 PE=1 SV=2	7	2.67914	1.81114e-05	2.27101e-05	hit
RBM17	Q96I25	Splicing factor 45 OS=Homo sapiens GN=RBM17 PE=1 SV=1	3	3.62212	1.88652e-05	2.36142e-05	hit
SLTM	Q9NWH9	SAFB-like transcription modulator OS=Homo sapiens GN=SLTM PE=1 SV=2	13	1.97176	1.91248e-05	2.38978e-05	hit
TUBB	P07437|Q5JP53	Tubulin beta chain OS=Homo sapiens GN=TUBB PE=1 SV=2|Tubulin beta chain OS=Homo sapiens GN=TUBB PE=1 SV=1	3	4.07838	1.91889e-05	2.39107e-05	hit
ATXN2	F8WB05|Q99700|Q99700-4|V9GY86	Ataxin-2 (Fragment) OS=Homo sapiens GN=ATXN2 PE=1 SV=2|Ataxin-2 OS=Homo sapiens GN=ATXN2 PE=1 SV=2|Isoform 4 of Ataxin-2 OS=Homo sapiens GN=ATXN2|Ataxin-2 OS=Homo sapiens GN=ATXN2 PE=1 SV=1	23	2.72445	1.92016e-05	2.39107e-05	hit
YTHDC1	Q96MU7	YTH domain-containing protein 1 OS=Homo sapiens GN=YTHDC1 PE=1 SV=3	13	2.3352	1.92936e-05	2.3984e-05	hit
UTP3	Q9NQZ2	Something about silencing protein 10 OS=Homo sapiens GN=UTP3 PE=1 SV=1	5	6.06991	1.96186e-05	2.43459e-05	hit
PAPD5	H3BQM0|Q8NDF8-5	Non-canonical poly(A) RNA polymerase PAPD5 OS=Homo sapiens GN=PAPD5 PE=1 SV=1|Isoform 5 of Non-canonical poly(A) RNA polymerase PAPD5 OS=Homo sapiens GN=PAPD5	6	2.73687	1.99504e-05	2.47151e-05	hit
ALDOA	H3BPS8|H3BQN4|H3BUH7|J3KPS3|P04075|P04075-2	Fructose-bisphosphate aldolase A (Fragment) OS=Homo sapiens GN=ALDOA PE=1 SV=1|Fructose-bisphosphate aldolase OS=Homo sapiens GN=ALDOA PE=1 SV=1|Fructose-bisphosphate aldolase A (Fragment) OS=Homo sapiens GN=ALDOA PE=1 SV=1|Fructose-bisphosphate aldolase OS=Homo sapiens GN=ALDOA PE=1 SV=1|Fructose-bisphosphate aldolase A OS=Homo sapiens GN=ALDOA PE=1 SV=2|Isoform 2 of Fructose-bisphosphate aldola…	2	2.76872	2.02089e-05	2.49925e-05	hit
DDX52	Q9Y2R4	Probable ATP-dependent RNA helicase DDX52 OS=Homo sapiens GN=DDX52 PE=1 SV=3	9	2.1986	2.06188e-05	2.54557e-05	hit
AKAP8L	Q9ULX6	A-kinase anchor protein 8-like OS=Homo sapiens GN=AKAP8L PE=1 SV=3	7	2.71726	2.15277e-05	2.65324e-05	hit
CLUH	I3L2B0|K7EIG1|O75153	Clustered mitochondria protein homolog (Fragment) OS=Homo sapiens GN=CLUH PE=1 SV=2|Clustered mitochondria protein homolog (Fragment) OS=Homo sapiens GN=CLUH PE=1 SV=2|Clustered mitochondria protein homolog OS=Homo sapiens GN=CLUH PE=1 SV=2	4	3.88989	2.18354e-05	2.68658e-05	hit
RPS28	P62857	40S ribosomal protein S28 OS=Homo sapiens GN=RPS28 PE=1 SV=1	3	4.87387	2.19669e-05	2.69815e-05	hit
PRPF3	O43395	U4/U6 small nuclear ribonucleoprotein Prp3 OS=Homo sapiens GN=PRPF3 PE=1 SV=2	3	3.50999	2.30079e-05	2.82121e-05	hit
SART3	Q15020|Q15020-4	Squamous cell carcinoma antigen recognized by T-cells 3 OS=Homo sapiens GN=SART3 PE=1 SV=1|Isoform 4 of Squamous cell carcinoma antigen recognized by T-cells 3 OS=Homo sapiens GN=SART3	2	3.20479	2.3867e-05	2.92158e-05	hit
YBX3	P16989|P16989-2	Y-box-binding protein 3 OS=Homo sapiens GN=YBX3 PE=1 SV=4|Isoform 2 of Y-box-binding protein 3 OS=Homo sapiens GN=YBX3	15	3.41309	2.43469e-05	2.97527e-05	hit
MKRN3	H3BPL3|Q13064	Probable E3 ubiquitin-protein ligase makorin-3 OS=Homo sapiens GN=MKRN3 PE=1 SV=1|Probable E3 ubiquitin-protein ligase makorin-3 OS=Homo sapiens GN=MKRN3 PE=1 SV=1	4	4.46523	2.7066e-05	3.30197e-05	hit
CTIF	O43310|O43310-2	CBP80/20-dependent translation initiation factor OS=Homo sapiens GN=CTIF PE=1 SV=1|Isoform 2 of CBP80/20-dependent translation initiation factor OS=Homo sapiens GN=CTIF	3	2.32356	2.7356e-05	3.3317e-05	hit
EMG1	Q92979	Ribosomal RNA small subunit methyltransferase NEP1 OS=Homo sapiens GN=EMG1 PE=1 SV=4	3	3.41746	2.84178e-05	3.45518e-05	hit
SF1	Q15637-5|Q15637-6	Isoform 5 of Splicing factor 1 OS=Homo sapiens GN=SF1|Isoform 6 of Splicing factor 1 OS=Homo sapiens GN=SF1	9	5.23004	2.9386e-05	3.56689e-05	hit
RPL14	E7EPB3|P50914	60S ribosomal protein L14 OS=Homo sapiens GN=RPL14 PE=1 SV=1|60S ribosomal protein L14 OS=Homo sapiens GN=RPL14 PE=1 SV=4	4	2.54789	3.21253e-05	3.89283e-05	hit
TOP2B	Q02880|Q02880-2	DNA topoisomerase 2-beta OS=Homo sapiens GN=TOP2B PE=1 SV=3|Isoform Beta-1 of DNA topoisomerase 2-beta OS=Homo sapiens GN=TOP2B	19	2.71279	3.28464e-05	3.97354e-05	hit
GLTSCR2	Q9NZM5	Glioma tumor suppressor candidate region gene 2 protein OS=Homo sapiens GN=GLTSCR2 PE=1 SV=2	6	3.49469	3.29625e-05	3.9809e-05	hit
EIF2A	F8WAE5|Q9BY44|Q9BY44-3	Eukaryotic translation initiation factor 2A OS=Homo sapiens GN=EIF2A PE=1 SV=1|Eukaryotic translation initiation factor 2A OS=Homo sapiens GN=EIF2A PE=1 SV=3|Isoform 3 of Eukaryotic translation initiation factor 2A OS=Homo sapiens GN=EIF2A	7	2.79861	3.55498e-05	4.28618e-05	hit
RPL21	P46778	60S ribosomal protein L21 OS=Homo sapiens GN=RPL21 PE=1 SV=2	5	2.12697	3.65343e-05	4.39754e-05	hit
DHX15	O43143	Pre-mRNA-splicing factor ATP-dependent RNA helicase DHX15 OS=Homo sapiens GN=DHX15 PE=1 SV=2	13	2.25344	3.6773e-05	4.41889e-05	hit
RPL27A	P46776	60S ribosomal protein L27a OS=Homo sapiens GN=RPL27A PE=1 SV=2	5	2.623	3.8075e-05	4.56774e-05	hit
ABCF1	Q8NE71	ATP-binding cassette sub-family F member 1 OS=Homo sapiens GN=ABCF1 PE=1 SV=2	13	2.64991	3.84698e-05	4.60743e-05	hit
ZC3H15	Q8WU90	Zinc finger CCCH domain-containing protein 15 OS=Homo sapiens GN=ZC3H15 PE=1 SV=1	9	2.74646	4.51446e-05	5.39788e-05	hit
APOBEC3F	Q8IUX4	DNA dC->dU-editing enzyme APOBEC-3F OS=Homo sapiens GN=APOBEC3F PE=1 SV=3	3	3.46987	4.52643e-05	5.40324e-05	hit
EIF5B	A0A087WUT6|O60841	Eukaryotic translation initiation factor 5B OS=Homo sapiens GN=EIF5B PE=1 SV=1|Eukaryotic translation initiation factor 5B OS=Homo sapiens GN=EIF5B PE=1 SV=4	16	1.86046	4.58846e-05	5.46824e-05	hit
TRA2B	P62995|P62995-3	Transformer-2 protein homolog beta OS=Homo sapiens GN=TRA2B PE=1 SV=1|Isoform 3 of Transformer-2 protein homolog beta OS=Homo sapiens GN=TRA2B	6	5.02987	4.70574e-05	5.59874e-05	hit
UFL1	O94874|O94874-2|O94874-3	E3 UFM1-protein ligase 1 OS=Homo sapiens GN=UFL1 PE=1 SV=2|Isoform 2 of E3 UFM1-protein ligase 1 OS=Homo sapiens GN=UFL1|Isoform 3 of E3 UFM1-protein ligase 1 OS=Homo sapiens GN=UFL1	3	3.80574	4.81618e-05	5.7207e-05	hit
TCEB3	A0A024RAC6	Transcription elongation factor B (SIII), polypeptide 3 (110kDa, elongin A), isoform CRA_a OS=Homo sapiens GN=TCEB3 PE=1 SV=1	5	2.14624	4.93741e-05	5.85502e-05	hit
SRP72	O76094|O76094-2	Signal recognition particle subunit SRP72 OS=Homo sapiens GN=SRP72 PE=1 SV=3|Isoform 2 of Signal recognition particle subunit SRP72 OS=Homo sapiens GN=SRP72	11	2.19001	4.9455e-05	5.85502e-05	hit
CPEB1	Q9BZB8-3	Isoform 3 of Cytoplasmic polyadenylation element-binding protein 1 OS=Homo sapiens GN=CPEB1	4	4.87633	4.95507e-05	5.85673e-05	hit
TRMT2A	F2Z2W7|Q8IZ69|Q8IZ69-2	tRNA (uracil-5-)-methyltransferase homolog A OS=Homo sapiens GN=TRMT2A PE=1 SV=1|tRNA (uracil-5-)-methyltransferase homolog A OS=Homo sapiens GN=TRMT2A PE=1 SV=2|Isoform 2 of tRNA (uracil-5-)-methyltransferase homolog A OS=Homo sapiens GN=TRMT2A	4	1.79508	5.47727e-05	6.46336e-05	hit
CCDC124	Q96CT7	Coiled-coil domain-containing protein 124 OS=Homo sapiens GN=CCDC124 PE=1 SV=1	3	1.80588	5.49703e-05	6.47608e-05	hit
MRPS5	P82675	28S ribosomal protein S5, mitochondrial OS=Homo sapiens GN=MRPS5 PE=1 SV=2	15	2.11632	5.54891e-05	6.52654e-05	hit
PNO1	Q9NRX1	RNA-binding protein PNO1 OS=Homo sapiens GN=PNO1 PE=1 SV=1	5	3.238	5.61482e-05	6.5933e-05	hit
EEF1A1|EEF1A1P5	P68104|Q5VTE0	Elongation factor 1-alpha 1 OS=Homo sapiens GN=EEF1A1 PE=1 SV=1|Putative elongation factor 1-alpha-like 3 OS=Homo sapiens GN=EEF1A1P5 PE=5 SV=1	11	2.2337	5.82513e-05	6.82914e-05	hit
LDHB	A8MW50|P07195	L-lactate dehydrogenase (Fragment) OS=Homo sapiens GN=LDHB PE=1 SV=1|L-lactate dehydrogenase B chain OS=Homo sapiens GN=LDHB PE=1 SV=2	3	2.94579	6.06731e-05	7.1015e-05	hit
HMGB2	P26583	High mobility group protein B2 OS=Homo sapiens GN=HMGB2 PE=1 SV=2	9	1.95122	6.09821e-05	7.12611e-05	hit
ZC3H18	E7ERS3|Q86VM9	Zinc finger CCCH domain-containing protein 18 OS=Homo sapiens GN=ZC3H18 PE=1 SV=1|Zinc finger CCCH domain-containing protein 18 OS=Homo sapiens GN=ZC3H18 PE=1 SV=2	9	2.03591	6.11325e-05	7.13212e-05	hit
NOC4L	Q9BVI4	Nucleolar complex protein 4 homolog OS=Homo sapiens GN=NOC4L PE=1 SV=1	4	2.7185	6.15079e-05	7.16433e-05	hit
LARP1B	Q659C4|Q659C4-2	La-related protein 1B OS=Homo sapiens GN=LARP1B PE=1 SV=2|Isoform 2 of La-related protein 1B OS=Homo sapiens GN=LARP1B	10	2.58004	6.39189e-05	7.43315e-05	hit
RRP36	Q96EU6|Q96EU6-2	Ribosomal RNA processing protein 36 homolog OS=Homo sapiens GN=RRP36 PE=1 SV=1|Isoform 2 of Ribosomal RNA processing protein 36 homolog OS=Homo sapiens GN=RRP36	6	2.32397	6.54062e-05	7.59386e-05	hit
RPL13A	P40429	60S ribosomal protein L13a OS=Homo sapiens GN=RPL13A PE=1 SV=2	7	2.5351	6.79785e-05	7.87983e-05	hit
BCLAF1	Q9NYF8|Q9NYF8-2	Bcl-2-associated transcription factor 1 OS=Homo sapiens GN=BCLAF1 PE=1 SV=2|Isoform 2 of Bcl-2-associated transcription factor 1 OS=Homo sapiens GN=BCLAF1	11	2.04634	6.81176e-05	7.88328e-05	hit
MTPAP	Q9NVV4	Poly(A) RNA polymerase, mitochondrial OS=Homo sapiens GN=MTPAP PE=1 SV=1	15	3.25544	6.95484e-05	8.03245e-05	hit
PNN	Q9H307	Pinin OS=Homo sapiens GN=PNN PE=1 SV=4	10	2.70134	6.96294e-05	8.03245e-05	hit
UNK	Q9C0B0	RING finger protein unkempt homolog OS=Homo sapiens GN=UNK PE=1 SV=2	8	3.77815	7.06394e-05	8.13594e-05	hit
PPRC1	E7EVG6|Q5VV67|Q5VV67-2	Peroxisome proliferator-activated receptor gamma coactivator-related protein 1 OS=Homo sapiens GN=PPRC1 PE=1 SV=1|Peroxisome proliferator-activated receptor gamma coactivator-related protein 1 OS=Homo sapiens GN=PPRC1 PE=1 SV=1|Isoform 2 of Peroxisome proliferator-activated receptor gamma coactivator-related protein 1 OS=Homo sapiens GN=PPRC1	5	2.37078	7.83451e-05	9.00906e-05	hit
UTP4	A0A0J9YWM9|H3BSH7|Q969X6	U3 small nucleolar RNA-associated protein 4 homolog (Fragment) OS=Homo sapiens GN=UTP4 PE=1 SV=1|U3 small nucleolar RNA-associated protein 4 homolog (Fragment) OS=Homo sapiens GN=UTP4 PE=1 SV=1|U3 small nucleolar RNA-associated protein 4 homolog OS=Homo sapiens GN=UTP4 PE=1 SV=1	8	3.63012	7.87001e-05	9.03548e-05	hit
RRP15	Q9Y3B9	RRP15-like protein OS=Homo sapiens GN=RRP15 PE=1 SV=2	3	3.55896	8.51859e-05	9.76455e-05	hit
RBM22	Q9NW64|Q9NW64-2	Pre-mRNA-splicing factor RBM22 OS=Homo sapiens GN=RBM22 PE=1 SV=1|Isoform 2 of Pre-mRNA-splicing factor RBM22 OS=Homo sapiens GN=RBM22	9	4.24579	9.40827e-05	0.000107672	hit
RPS5	M0R0F0|M0R0R2|P46782	40S ribosomal protein S5 (Fragment) OS=Homo sapiens GN=RPS5 PE=1 SV=1|40S ribosomal protein S5 OS=Homo sapiens GN=RPS5 PE=1 SV=1|40S ribosomal protein S5 OS=Homo sapiens GN=RPS5 PE=1 SV=4	5	3.97049	0.000104919	0.000119884	hit
METTL16	Q86W50	Methyltransferase-like protein 16 OS=Homo sapiens GN=METTL16 PE=1 SV=2	6	2.27384	0.000112786	0.000128669	hit
SSB	P05455	Lupus La protein OS=Homo sapiens GN=SSB PE=1 SV=2	23	3.05806	0.000116055	0.000132189	hit
RPN1	P04843	Dolichyl-diphosphooligosaccharide--protein glycosyltransferase subunit 1 OS=Homo sapiens GN=RPN1 PE=1 SV=1	3	2.59989	0.000122193	0.000138961	hit
DNAJA1	P31689	DnaJ homolog subfamily A member 1 OS=Homo sapiens GN=DNAJA1 PE=1 SV=2	3	4.10241	0.000123986	0.000140693	hit
RRP9	O43818	U3 small nucleolar RNA-interacting protein 2 OS=Homo sapiens GN=RRP9 PE=1 SV=1	6	2.51875	0.000124107	0.000140693	hit
SNRPD2	P62316	Small nuclear ribonucleoprotein Sm D2 OS=Homo sapiens GN=SNRPD2 PE=1 SV=1	7	3.34425	0.000146302	0.000165594	hit
TUBA1C|TUBA1B|TUBA1A	F5H5D3|P68363|Q71U36|Q71U36-2|Q9BQE3	Tubulin alpha-1C chain OS=Homo sapiens GN=TUBA1C PE=1 SV=1|Tubulin alpha-1B chain OS=Homo sapiens GN=TUBA1B PE=1 SV=1|Tubulin alpha-1A chain OS=Homo sapiens GN=TUBA1A PE=1 SV=1|Isoform 2 of Tubulin alpha-1A chain OS=Homo sapiens GN=TUBA1A|Tubulin alpha-1C chain OS=Homo sapiens GN=TUBA1C PE=1 SV=1	9	2.91882	0.000147354	0.000166524	hit
SUPV3L1	Q8IYB8	ATP-dependent RNA helicase SUPV3L1, mitochondrial OS=Homo sapiens GN=SUPV3L1 PE=1 SV=1	2	3.14227	0.000152091	0.000171608	hit
PGK1	P00558|P00558-2	Phosphoglycerate kinase 1 OS=Homo sapiens GN=PGK1 PE=1 SV=3|Isoform 2 of Phosphoglycerate kinase 1 OS=Homo sapiens GN=PGK1	3	2.74845	0.000154966	0.000174579	hit
RPL32	D3YTB1|F8W727|P62910	60S ribosomal protein L32 (Fragment) OS=Homo sapiens GN=RPL32 PE=1 SV=1|60S ribosomal protein L32 OS=Homo sapiens GN=RPL32 PE=1 SV=1|60S ribosomal protein L32 OS=Homo sapiens GN=RPL32 PE=1 SV=2	4	2.50866	0.000164007	0.000184476	hit
NSD1	Q96L73|Q96L73-2	Histone-lysine N-methyltransferase, H3 lysine-36 and H4 lysine-20 specific OS=Homo sapiens GN=NSD1 PE=1 SV=1|Isoform 2 of Histone-lysine N-methyltransferase, H3 lysine-36 and H4 lysine-20 specific OS=Homo sapiens GN=NSD1	4	2.06935	0.000170898	0.000191928	hit
ZC3H8	A0A0C4DGZ1|Q8N5P1	Zinc finger CCCH domain-containing protein 8 OS=Homo sapiens GN=ZC3H8 PE=1 SV=1|Zinc finger CCCH domain-containing protein 8 OS=Homo sapiens GN=ZC3H8 PE=1 SV=2	5	1.55728	0.000171244	0.000192017	hit
UTP11	Q9Y3A2	Probable U3 small nucleolar RNA-associated protein 11 OS=Homo sapiens GN=UTP11 PE=1 SV=2	9	2.25216	0.000172137	0.000192719	hit
AHNAK	Q09666	Neuroblast differentiation-associated protein AHNAK OS=Homo sapiens GN=AHNAK PE=1 SV=2	6	2.68358	0.000173222	0.000193633	hit
MAGED1	Q9Y5V3|Q9Y5V3-2	Melanoma-associated antigen D1 OS=Homo sapiens GN=MAGED1 PE=1 SV=3|Isoform 2 of Melanoma-associated antigen D1 OS=Homo sapiens GN=MAGED1	5	2.37716	0.000186054	0.000207655	hit
RPS26	P62854	40S ribosomal protein S26 OS=Homo sapiens GN=RPS26 PE=1 SV=3	2	4.12479	0.000191789	0.000213724	hit
LLPH	Q9BRT6	Protein LLP homolog OS=Homo sapiens GN=LLPH PE=1 SV=1	4	3.05878	0.000199222	0.000221665	hit
RSRC2	Q7L4I2	Arginine/serine-rich coiled-coil protein 2 OS=Homo sapiens GN=RSRC2 PE=1 SV=1	3	2.09219	0.000207241	0.000230233	hit
YBX1	P67809	Nuclease-sensitive element-binding protein 1 OS=Homo sapiens GN=YBX1 PE=1 SV=3	12	3.3205	0.000209485	0.000232367	hit
RPF1	Q9H9Y2	Ribosome production factor 1 OS=Homo sapiens GN=RPF1 PE=1 SV=2	6	5.41409	0.000214091	0.000236904	hit
RPS10	P46783	40S ribosomal protein S10 OS=Homo sapiens GN=RPS10 PE=1 SV=1	5	2.20136	0.000214232	0.000236904	hit
FASTKD5	Q7L8L6	FAST kinase domain-containing protein 5, mitochondrial OS=Homo sapiens GN=FASTKD5 PE=1 SV=1	2	6.26024	0.000228021	0.000251766	hit
ZNF106	Q9H2Y7	Zinc finger protein 106 OS=Homo sapiens GN=ZNF106 PE=1 SV=1	7	2.25906	0.000228788	0.000252227	hit
MTHFSD	Q2M296-3|Q2M296-4	Isoform 3 of Methenyltetrahydrofolate synthase domain-containing protein OS=Homo sapiens GN=MTHFSD|Isoform 4 of Methenyltetrahydrofolate synthase domain-containing protein OS=Homo sapiens GN=MTHFSD	5	2.33118	0.000235673	0.000259421	hit
FAM98B	Q52LJ0|Q52LJ0-2	Protein FAM98B OS=Homo sapiens GN=FAM98B PE=1 SV=1|Isoform 2 of Protein FAM98B OS=Homo sapiens GN=FAM98B	3	2.18197	0.000250079	0.000274858	hit
EIF2AK2	P19525|P19525-2	Interferon-induced, double-stranded RNA-activated protein kinase OS=Homo sapiens GN=EIF2AK2 PE=1 SV=2|Isoform 2 of Interferon-induced, double-stranded RNA-activated protein kinase OS=Homo sapiens GN=EIF2AK2	4	4.21975	0.000254365	0.000279144	hit
MRTO4	Q9UKD2	mRNA turnover protein 4 homolog OS=Homo sapiens GN=MRTO4 PE=1 SV=2	5	3.15669	0.000276945	0.000303461	hit
MTIF2	P46199	Translation initiation factor IF-2, mitochondrial OS=Homo sapiens GN=MTIF2 PE=1 SV=2	5	6.0769	0.000285895	0.000312792	hit
RPL30	P62888	60S ribosomal protein L30 OS=Homo sapiens GN=RPL30 PE=1 SV=2	3	2.0172	0.000354922	0.000387725	hit
DNAJC2	Q99543|Q99543-2	DnaJ homolog subfamily C member 2 OS=Homo sapiens GN=DNAJC2 PE=1 SV=4|Isoform 2 of DnaJ homolog subfamily C member 2 OS=Homo sapiens GN=DNAJC2	4	2.32293	0.000380647	0.000415198	hit
UTP14A	Q9BVJ6	U3 small nucleolar RNA-associated protein 14 homolog A OS=Homo sapiens GN=UTP14A PE=1 SV=1	32	2.18359	0.000433599	0.000472243	hit
DHX37	Q8IY37	Probable ATP-dependent RNA helicase DHX37 OS=Homo sapiens GN=DHX37 PE=1 SV=1	6	1.80928	0.000445747	0.000484742	hit
SRRM1	A9Z1X7|Q8IYB3|Q8IYB3-2	Serine/arginine repetitive matrix protein 1 OS=Homo sapiens GN=SRRM1 PE=1 SV=1|Serine/arginine repetitive matrix protein 1 OS=Homo sapiens GN=SRRM1 PE=1 SV=2|Isoform 2 of Serine/arginine repetitive matrix protein 1 OS=Homo sapiens GN=SRRM1	6	1.95561	0.000449541	0.000488131	hit
ENO1	P06733	Alpha-enolase OS=Homo sapiens GN=ENO1 PE=1 SV=2	3	3.32342	0.000471127	0.000510801	hit
KIF2C	Q99661|Q99661-2	Kinesin-like protein KIF2C OS=Homo sapiens GN=KIF2C PE=1 SV=2|Isoform 2 of Kinesin-like protein KIF2C OS=Homo sapiens GN=KIF2C	3	3.77082	0.000473035	0.0005121	hit
IK	Q13123	Protein Red OS=Homo sapiens GN=IK PE=1 SV=3	6	1.67605	0.00047997	0.000518829	hit
MYH9	P35579	Myosin-9 OS=Homo sapiens GN=MYH9 PE=1 SV=4	4	2.95086	0.00048479	0.000523254	hit
TXN	P10599|P10599-2	Thioredoxin OS=Homo sapiens GN=TXN PE=1 SV=3|Isoform 2 of Thioredoxin OS=Homo sapiens GN=TXN	3	2.91582	0.000522297	0.000562894	hit
SNW1	Q13573	SNW domain-containing protein 1 OS=Homo sapiens GN=SNW1 PE=1 SV=1	3	2.37167	0.000550366	0.000592259	hit
HSPD1	P10809	60 kDa heat shock protein, mitochondrial OS=Homo sapiens GN=HSPD1 PE=1 SV=2	3	2.7033	0.000599965	0.000644672	hit
ZC3H13	Q5T200|Q5T200-2	Zinc finger CCCH domain-containing protein 13 OS=Homo sapiens GN=ZC3H13 PE=1 SV=1|Isoform 2 of Zinc finger CCCH domain-containing protein 13 OS=Homo sapiens GN=ZC3H13	3	2.00766	0.000639234	0.000685845	hit
ANXA6	P08133|P08133-2	Annexin A6 OS=Homo sapiens GN=ANXA6 PE=1 SV=3|Isoform 2 of Annexin A6 OS=Homo sapiens GN=ANXA6	3	3.57123	0.00068836	0.000737455	hit
MRPL39	C9JG87|Q9NYK5|Q9NYK5-2	39S ribosomal protein L39, mitochondrial (Fragment) OS=Homo sapiens GN=MRPL39 PE=1 SV=1|39S ribosomal protein L39, mitochondrial OS=Homo sapiens GN=MRPL39 PE=1 SV=3|Isoform 2 of 39S ribosomal protein L39, mitochondrial OS=Homo sapiens GN=MRPL39	2	4.17067	0.000933872	0.000997514	hit
IMP4	B8ZZ47|B9A008|E7ENR5|H0Y714|Q96G21	U3 small nucleolar ribonucleoprotein protein IMP4 OS=Homo sapiens GN=IMP4 PE=1 SV=1|U3 small nucleolar ribonucleoprotein protein IMP4 (Fragment) OS=Homo sapiens GN=IMP4 PE=1 SV=1|U3 small nucleolar ribonucleoprotein protein IMP4 (Fragment) OS=Homo sapiens GN=IMP4 PE=1 SV=1|U3 small nucleolar ribonucleoprotein protein IMP4 (Fragment) OS=Homo sapiens GN=IMP4 PE=1 SV=1|U3 small nucleolar ribonucleop…	5	4.97437	0.000908839	0.000972215	hit
SNRPD3	P62318|P62318-2	Small nuclear ribonucleoprotein Sm D3 OS=Homo sapiens GN=SNRPD3 PE=1 SV=1|Isoform 2 of Small nuclear ribonucleoprotein Sm D3 OS=Homo sapiens GN=SNRPD3	4	2.08099	0.00101166	0.00107901	hit
ZCCHC7	Q8N3Z6	Zinc finger CCHC domain-containing protein 7 OS=Homo sapiens GN=ZCCHC7 PE=1 SV=2	4	1.81023	0.00105426	0.00112277	hit
RPL23	P62829	60S ribosomal protein L23 OS=Homo sapiens GN=RPL23 PE=1 SV=1	2	1.80697	0.00114747	0.00122025	hit
EPRS	P07814	Bifunctional glutamate/proline--tRNA ligase OS=Homo sapiens GN=EPRS PE=1 SV=5	4	1.69601	0.00125537	0.00133302	hit
RPL37	P61927	60S ribosomal protein L37 OS=Homo sapiens GN=RPL37 PE=1 SV=2	6	2.53026	0.00126105	0.00133709	hit
NOA1	Q8NC60	Nitric oxide-associated protein 1 OS=Homo sapiens GN=NOA1 PE=1 SV=2	5	3.95513	0.00126723	0.00134166	hit
SRRT	Q9BXP5|Q9BXP5-2|Q9BXP5-3|Q9BXP5-4	Serrate RNA effector molecule homolog OS=Homo sapiens GN=SRRT PE=1 SV=1|Isoform 2 of Serrate RNA effector molecule homolog OS=Homo sapiens GN=SRRT|Isoform 3 of Serrate RNA effector molecule homolog OS=Homo sapiens GN=SRRT|Isoform 4 of Serrate RNA effector molecule homolog OS=Homo sapiens GN=SRRT	19	3.00872	0.00131573	0.00139097	hit
HIST1H1E	P10412	Histone H1.4 OS=Homo sapiens GN=HIST1H1E PE=1 SV=2	6	1.16643	0.00155217	0.00163852	hit
RPL28	P46779	60S ribosomal protein L28 OS=Homo sapiens GN=RPL28 PE=1 SV=3	5	1.63997	0.00179147	0.00188838	hit
DDX55	F5H5U2|Q8NHQ9	ATP-dependent RNA helicase DDX55 OS=Homo sapiens GN=DDX55 PE=1 SV=1|ATP-dependent RNA helicase DDX55 OS=Homo sapiens GN=DDX55 PE=1 SV=3	7	1.94955	0.00191121	0.00201166	hit
U2AF1L5|U2AF1	P0DN76|Q01081	Splicing factor U2AF 35 kDa subunit-like protein OS=Homo sapiens GN=U2AF1L5 PE=1 SV=1|Splicing factor U2AF 35 kDa subunit OS=Homo sapiens GN=U2AF1 PE=1 SV=3	4	2.72356	0.0019457	0.00204497	hit
RPS15	K7EJ78|K7EQJ5|P62841	40S ribosomal protein S15 OS=Homo sapiens GN=RPS15 PE=1 SV=2|40S ribosomal protein S15 OS=Homo sapiens GN=RPS15 PE=1 SV=2|40S ribosomal protein S15 OS=Homo sapiens GN=RPS15 PE=1 SV=2	3	1.70481	0.00200594	0.00210522	hit
SUMO1	B8ZZN6|P63165	Small ubiquitin-related modifier 1 OS=Homo sapiens GN=SUMO1 PE=1 SV=1|Small ubiquitin-related modifier 1 OS=Homo sapiens GN=SUMO1 PE=1 SV=1	4	1.73577	0.00215146	0.00225466	hit
YBX2	Q9Y2T7	Y-box-binding protein 2 OS=Homo sapiens GN=YBX2 PE=1 SV=2	5	2.65031	0.00226676	0.00237204	hit
RPL7L1	Q6DKI1|Q6DKI1-2|R4GMU7	60S ribosomal protein L7-like 1 OS=Homo sapiens GN=RPL7L1 PE=1 SV=1|Isoform 2 of 60S ribosomal protein L7-like 1 OS=Homo sapiens GN=RPL7L1|60S ribosomal protein L7-like 1 OS=Homo sapiens GN=RPL7L1 PE=1 SV=1	4	2.29514	0.00279845	0.00291994	hit
TMA7	Q9Y2S6	Translation machinery-associated protein 7 OS=Homo sapiens GN=TMA7 PE=1 SV=1	2	1.42019	0.00265212	0.00277127	hit
UPF3B	Q9BZI7|Q9BZI7-2	Regulator of nonsense transcripts 3B OS=Homo sapiens GN=UPF3B PE=1 SV=1|Isoform 2 of Regulator of nonsense transcripts 3B OS=Homo sapiens GN=UPF3B	8	2.86303	0.00319802	0.00333204	hit
RPL17	A0A087WXM6|A0A0A6YYL6|J3KRX5|J3QQT2|P18621|P18621-3	60S ribosomal protein L17 (Fragment) OS=Homo sapiens GN=RPL17 PE=3 SV=1|Protein RPL17-C18orf32 OS=Homo sapiens GN=RPL17-C18orf32 PE=3 SV=1|60S ribosomal protein L17 (Fragment) OS=Homo sapiens GN=RPL17 PE=3 SV=1|60S ribosomal protein L17 (Fragment) OS=Homo sapiens GN=RPL17 PE=3 SV=1|60S ribosomal protein L17 OS=Homo sapiens GN=RPL17 PE=1 SV=3|Isoform 3 of 60S ribosomal protein L17 OS=Homo sapiens …	5	1.80667	0.00321021	0.00333991	hit
CDC5L	Q99459	Cell division cycle 5-like protein OS=Homo sapiens GN=CDC5L PE=1 SV=2	4	1.8558	0.00324151	0.00336762	hit
PARP1	P09874	Poly [ADP-ribose] polymerase 1 OS=Homo sapiens GN=PARP1 PE=1 SV=4	8	1.75247	0.00477196	0.00495048	hit
NOP16	Q9Y3C1	Nucleolar protein 16 OS=Homo sapiens GN=NOP16 PE=1 SV=2	7	2.08386	0.00531412	0.005505	hit
HMGA1	P17096|P17096-2|P17096-3	High mobility group protein HMG-I/HMG-Y OS=Homo sapiens GN=HMGA1 PE=1 SV=3|Isoform HMG-Y of High mobility group protein HMG-I/HMG-Y OS=Homo sapiens GN=HMGA1|Isoform HMG-R of High mobility group protein HMG-I/HMG-Y OS=Homo sapiens GN=HMGA1	2	1.44626	0.00572288	0.00591491	hit
PHF6	A0A0D9SGE8|Q8IWS0|Q8IWS0-3|Q8IWS0-5	PHD finger protein 6 OS=Homo sapiens GN=PHF6 PE=1 SV=1|PHD finger protein 6 OS=Homo sapiens GN=PHF6 PE=1 SV=1|Isoform 3 of PHD finger protein 6 OS=Homo sapiens GN=PHF6|Isoform 5 of PHD finger protein 6 OS=Homo sapiens GN=PHF6	5	2.47055	0.00572623	0.00591491	hit
RPL31	P62899	60S ribosomal protein L31 OS=Homo sapiens GN=RPL31 PE=1 SV=1	3	1.52927	0.00574101	0.0059217	hit
RPL35	P42766	60S ribosomal protein L35 OS=Homo sapiens GN=RPL35 PE=1 SV=2	6	1.34445	0.00645007	0.00664357	hit
NFXL1	Q6ZNB6	NF-X1-type zinc finger protein NFXL1 OS=Homo sapiens GN=NFXL1 PE=1 SV=2	9	2.60904	0.00670603	0.00689736	hit
HMGN1	A6NL93|P05114	Non-histone chromosomal protein HMG-14 OS=Homo sapiens GN=HMGN1 PE=1 SV=1|Non-histone chromosomal protein HMG-14 OS=Homo sapiens GN=HMGN1 PE=1 SV=3	2	1.55319	0.00770949	0.00791815	hit
RBBP6	Q7Z6E9|Q7Z6E9-2	E3 ubiquitin-protein ligase RBBP6 OS=Homo sapiens GN=RBBP6 PE=1 SV=1|Isoform 2 of E3 ubiquitin-protein ligase RBBP6 OS=Homo sapiens GN=RBBP6	6	1.45069	0.00931125	0.00954966	hit
RPS19	P39019	40S ribosomal protein S19 OS=Homo sapiens GN=RPS19 PE=1 SV=2	5	1.32008	0.0106445	0.0109015	hit
LRRC59	Q96AG4	Leucine-rich repeat-containing protein 59 OS=Homo sapiens GN=LRRC59 PE=1 SV=1	2	1.78056	0.0129057	0.0131986	hit
KIAA1429	Q69YN4|Q69YN4-3	Protein virilizer homolog OS=Homo sapiens GN=KIAA1429 PE=1 SV=2|Isoform 3 of Protein virilizer homolog OS=Homo sapiens GN=KIAA1429	4	2.6683	0.0164502	0.0167997	hit
DDX47	Q9H0S4	Probable ATP-dependent RNA helicase DDX47 OS=Homo sapiens GN=DDX47 PE=1 SV=1	6	2.01543	0.0170485	0.017386	hit
SERPIND1	P05546	Heparin cofactor 2 OS=Homo sapiens GN=SERPIND1 PE=1 SV=3	3	2.01214	0.0240576	0.0244994	hit
SRPRA	P08240|P08240-2	Signal recognition particle receptor subunit alpha OS=Homo sapiens GN=SRPRA PE=1 SV=2|Isoform 2 of Signal recognition particle receptor subunit alpha OS=Homo sapiens GN=SRPRA	4	0.915502	0.0275096	0.0279753	no hit
HSPA5	P11021	78 kDa glucose-regulated protein OS=Homo sapiens GN=HSPA5 PE=1 SV=2	2	1.39881	0.0286572	0.0291012	hit
RRBP1	Q9P2E9|Q9P2E9-2	Ribosome-binding protein 1 OS=Homo sapiens GN=RRBP1 PE=1 SV=4|Isoform 1 of Ribosome-binding protein 1 OS=Homo sapiens GN=RRBP1	42	-1.32589	0.030794	0.0312271	hit
P4HB	H7BZ94|I3NI03|P07237	Protein disulfide-isomerase OS=Homo sapiens GN=P4HB PE=1 SV=2|Protein disulfide-isomerase (Fragment) OS=Homo sapiens GN=P4HB PE=1 SV=1|Protein disulfide-isomerase OS=Homo sapiens GN=P4HB PE=1 SV=3	2	1.0927	0.0529152	0.0535841	no hit
IMP3	Q9NV31	U3 small nucleolar ribonucleoprotein protein IMP3 OS=Homo sapiens GN=IMP3 PE=1 SV=1	2	2.07375	0.0643916	0.065114	no hit
EDF1	O60869|O60869-2|O60869-3	Endothelial differentiation-related factor 1 OS=Homo sapiens GN=EDF1 PE=1 SV=1|Isoform 2 of Endothelial differentiation-related factor 1 OS=Homo sapiens GN=EDF1|Isoform 3 of Endothelial differentiation-related factor 1 OS=Homo sapiens GN=EDF1	3	0.89363	0.0848548	0.0856867	no hit
BUD13	Q9BRD0	BUD13 homolog OS=Homo sapiens GN=BUD13 PE=1 SV=1	2	1.46003	0.174321	0.175783	no hit
TMSB4X	P62328	Thymosin beta-4 OS=Homo sapiens GN=TMSB4X PE=1 SV=2	3	0.853397	0.185513	0.186809	no hit
DSG1	Q02413	Desmoglein-1 OS=Homo sapiens GN=DSG1 PE=1 SV=2	7	0.725807	0.259563	0.261011	no hit
ZC3H4	M0QY97|Q9UPT8	Zinc finger CCCH domain-containing protein 4 (Fragment) OS=Homo sapiens GN=ZC3H4 PE=1 SV=1|Zinc finger CCCH domain-containing protein 4 OS=Homo sapiens GN=ZC3H4 PE=1 SV=3	6	0.907765	0.293891	0.295119	no hit
U2SURP	E7ET15|O15042|O15042-2	U2 snRNP-associated SURP motif-containing protein OS=Homo sapiens GN=U2SURP PE=1 SV=1|U2 snRNP-associated SURP motif-containing protein OS=Homo sapiens GN=U2SURP PE=1 SV=2|Isoform 2 of U2 snRNP-associated SURP motif-containing protein OS=Homo sapiens GN=U2SURP	3	0.327153	0.411329	0.412473	no hit
ZCCHC9	Q8N567	Zinc finger CCHC domain-containing protein 9 OS=Homo sapiens GN=ZCCHC9 PE=1 SV=2	3	0.570005	0.545246	0.546003	no hit
MANF	A8K878|P55145	Mesencephalic astrocyte-derived neurotrophic factor OS=Homo sapiens GN=MANF PE=1 SV=1|Mesencephalic astrocyte-derived neurotrophic factor OS=Homo sapiens GN=MANF PE=1 SV=3	8	-0.182245	0.750275	0.750275	no hit

## Sheet: eRIC_+UV(DMOG_vs_DMSO)
gene_name	protein_id	description	qupm	log2-FC	t	p-value	FDR	hit annotation
EIF3G	K7ER90|O75821	Eukaryotic translation initiation factor 3 subunit G (Fragment) OS=Homo sapiens GN=EIF3G PE=1 SV=1|Eukaryotic translation initiation factor 3 subunit G OS=Homo sapiens GN=EIF3G PE=1 SV=2	16	-1.35593	-4.87909	2.22045e-16	2.01808e-14	hit
GRSF1	F5H5I6|Q12849	G-rich sequence factor 1 OS=Homo sapiens GN=GRSF1 PE=1 SV=2|G-rich sequence factor 1 OS=Homo sapiens GN=GRSF1 PE=1 SV=3	17	-1.48218	-4.67737	2.22045e-16	2.01808e-14	hit
EIF4B	E7EX17	Eukaryotic translation initiation factor 4B OS=Homo sapiens GN=EIF4B PE=1 SV=1	39	-1.23116	-4.36351	2.22045e-16	2.01808e-14	hit
EIF4A1	P60842	Eukaryotic initiation factor 4A-I OS=Homo sapiens GN=EIF4A1 PE=1 SV=1	8	-1.07275	-3.90523	2.22045e-16	2.01808e-14	hit
TSN	E9PGT1|Q15631	Translin OS=Homo sapiens GN=TSN PE=1 SV=1|Translin OS=Homo sapiens GN=TSN PE=1 SV=1	9	1.04488	3.57946	2.22045e-16	2.01808e-14	hit
EIF4H	Q15056|Q15056-2	Eukaryotic translation initiation factor 4H OS=Homo sapiens GN=EIF4H PE=1 SV=5|Isoform Short of Eukaryotic translation initiation factor 4H OS=Homo sapiens GN=EIF4H	14	-1.21976	-3.36561	2.22045e-16	2.01808e-14	hit
ARPP21	Q9UBL0	cAMP-regulated phosphoprotein 21 OS=Homo sapiens GN=ARPP21 PE=1 SV=2	17	0.846782	3.16657	2.22045e-16	2.01808e-14	hit
DDX3X	A0A0D9SF53|A0A0D9SFB3|A0A0D9SG12|O00571	ATP-dependent RNA helicase DDX3X OS=Homo sapiens GN=DDX3X PE=1 SV=1|ATP-dependent RNA helicase DDX3X OS=Homo sapiens GN=DDX3X PE=1 SV=1|ATP-dependent RNA helicase DDX3X OS=Homo sapiens GN=DDX3X PE=1 SV=1|ATP-dependent RNA helicase DDX3X OS=Homo sapiens GN=DDX3X PE=1 SV=3	10	-0.713381	-2.47944	4.13003e-14	3.28443e-12	hit
HDLBP	A0A024R4E5	High density lipoprotein binding protein (Vigilin), isoform CRA_a OS=Homo sapiens GN=HDLBP PE=1 SV=1	54	-0.614983	-2.35572	6.99885e-13	4.79013e-11	hit
EIF4A2	Q14240|Q14240-2	Eukaryotic initiation factor 4A-II OS=Homo sapiens GN=EIF4A2 PE=1 SV=2|Isoform 2 of Eukaryotic initiation factor 4A-II OS=Homo sapiens GN=EIF4A2	5	-0.783848	-2.32376	1.42042e-12	8.43532e-11	hit
ETF1	B7Z7P8|P62495|P62495-2	Eukaryotic peptide chain release factor subunit 1 OS=Homo sapiens GN=ETF1 PE=1 SV=1|Eukaryotic peptide chain release factor subunit 1 OS=Homo sapiens GN=ETF1 PE=1 SV=3|Isoform 2 of Eukaryotic peptide chain release factor subunit 1 OS=Homo sapiens GN=ETF1	7	-0.657576	-2.31931	1.5663e-12	9.05899e-11	hit
TNPO1	Q92973|Q92973-2	Transportin-1 OS=Homo sapiens GN=TNPO1 PE=1 SV=2|Isoform 2 of Transportin-1 OS=Homo sapiens GN=TNPO1	5	0.870041	2.26802	4.77307e-12	2.43439e-10	hit
FASTKD2	Q9NYY8	FAST kinase domain-containing protein 2, mitochondrial OS=Homo sapiens GN=FASTKD2 PE=1 SV=1	18	-0.758955	-2.258	5.91749e-12	2.89595e-10	hit
CPSF6	F8WJN3|Q16630|Q16630-2|Q16630-3	Cleavage and polyadenylation-specificity factor subunit 6 OS=Homo sapiens GN=CPSF6 PE=1 SV=1|Cleavage and polyadenylation specificity factor subunit 6 OS=Homo sapiens GN=CPSF6 PE=1 SV=2|Isoform 2 of Cleavage and polyadenylation specificity factor subunit 6 OS=Homo sapiens GN=CPSF6|Isoform 3 of Cleavage and polyadenylation specificity factor subunit 6 OS=Homo sapiens GN=CPSF6	6	0.590142	2.14145	6.73632e-11	2.97552e-09	hit
PNPT1	Q8TCS8	Polyribonucleotide nucleotidyltransferase 1, mitochondrial OS=Homo sapiens GN=PNPT1 PE=1 SV=2	6	-0.838519	-2.12527	9.35008e-11	3.96571e-09	hit
RBM12	Q9NTZ6	RNA-binding protein 12 OS=Homo sapiens GN=RBM12 PE=1 SV=1	18	0.619283	2.03873	5.18576e-10	2.02631e-08	hit
PUS1	F5H1S9|G8JLB3|Q9Y606|Q9Y606-2	tRNA pseudouridine synthase OS=Homo sapiens GN=PUS1 PE=1 SV=1|tRNA pseudouridine synthase (Fragment) OS=Homo sapiens GN=PUS1 PE=1 SV=1|tRNA pseudouridine synthase A, mitochondrial OS=Homo sapiens GN=PUS1 PE=1 SV=3|Isoform 2 of tRNA pseudouridine synthase A, mitochondrial OS=Homo sapiens GN=PUS1	3	-0.698654	-2.01917	7.56727e-10	2.83196e-08	hit
SLIRP	Q9GZT3|Q9GZT3-2	SRA stem-loop-interacting RNA-binding protein, mitochondrial OS=Homo sapiens GN=SLIRP PE=1 SV=1|Isoform 2 of SRA stem-loop-interacting RNA-binding protein, mitochondrial OS=Homo sapiens GN=SLIRP	4	-0.650886	-1.9535	2.62265e-09	9.26967e-08	hit
THRAP3	Q9Y2W1	Thyroid hormone receptor-associated protein 3 OS=Homo sapiens GN=THRAP3 PE=1 SV=2	21	0.490892	1.92131	4.75498e-09	1.59218e-07	hit
YBX1	P67809	Nuclease-sensitive element-binding protein 1 OS=Homo sapiens GN=YBX1 PE=1 SV=3	12	1.10058	1.79461	4.51665e-08	1.43676e-06	no hit
R3HDM2	A0A0U1RRA6|B5MCG9|B5MCU0|Q9Y2K5	R3H domain-containing protein 2 OS=Homo sapiens GN=R3HDM2 PE=1 SV=1|R3H domain-containing protein 2 OS=Homo sapiens GN=R3HDM2 PE=1 SV=2|R3H domain-containing protein 2 OS=Homo sapiens GN=R3HDM2 PE=1 SV=1|R3H domain-containing protein 2 OS=Homo sapiens GN=R3HDM2 PE=1 SV=3	8	0.397237	1.73454	1.2481e-07	3.78118e-06	hit
UPF1	Q92900|Q92900-2	Regulator of nonsense transcripts 1 OS=Homo sapiens GN=UPF1 PE=1 SV=2|Isoform 2 of Regulator of nonsense transcripts 1 OS=Homo sapiens GN=UPF1	49	-0.413484	-1.68207	2.9537e-07	8.54164e-06	hit
PPIE	E9PEQ6|Q9UNP9	Peptidyl-prolyl cis-trans isomerase OS=Homo sapiens GN=PPIE PE=1 SV=1|Peptidyl-prolyl cis-trans isomerase E OS=Homo sapiens GN=PPIE PE=1 SV=1	3	-0.496727	-1.61747	8.24373e-07	2.24172e-05	hit
TACO1	Q9BSH4	Translational activator of cytochrome c oxidase 1 OS=Homo sapiens GN=TACO1 PE=1 SV=1	2	0.338778	1.5883	1.29444e-06	3.34275e-05	hit
TRNAU1AP	Q9NX07	tRNA selenocysteine 1-associated protein 1 OS=Homo sapiens GN=TRNAU1AP PE=1 SV=1	6	-0.342834	-1.57813	1.51223e-06	3.81616e-05	hit
LRPPRC	P42704	Leucine-rich PPR motif-containing protein, mitochondrial OS=Homo sapiens GN=LRPPRC PE=1 SV=3	83	-0.355969	-1.56625	1.81127e-06	4.43206e-05	hit
BZW1	Q7L1Q6|Q7L1Q6-2|Q7L1Q6-3|Q7L1Q6-4	Basic leucine zipper and W2 domain-containing protein 1 OS=Homo sapiens GN=BZW1 PE=1 SV=1|Isoform 2 of Basic leucine zipper and W2 domain-containing protein 1 OS=Homo sapiens GN=BZW1|Isoform 3 of Basic leucine zipper and W2 domain-containing protein 1 OS=Homo sapiens GN=BZW1|Isoform 4 of Basic leucine zipper and W2 domain-containing protein 1 OS=Homo sapiens GN=BZW1	7	-0.370931	-1.55068	2.29043e-06	5.39698e-05	hit
YBX3	P16989|P16989-2	Y-box-binding protein 3 OS=Homo sapiens GN=YBX3 PE=1 SV=4|Isoform 2 of Y-box-binding protein 3 OS=Homo sapiens GN=YBX3	15	0.756404	1.53648	2.8313e-06	6.43317e-05	no hit
SERBP1	Q8NC51	Plasminogen activator inhibitor 1 RNA-binding protein OS=Homo sapiens GN=SERBP1 PE=1 SV=2	21	-0.54686	-1.51293	4.00918e-06	8.77115e-05	hit
TBRG4	Q969Z0	Protein TBRG4 OS=Homo sapiens GN=TBRG4 PE=1 SV=1	15	-0.380632	-1.49717	5.04572e-06	0.000106895	hit
EIF3D	O15371|O15371-2|O15371-3	Eukaryotic translation initiation factor 3 subunit D OS=Homo sapiens GN=EIF3D PE=1 SV=1|Isoform 2 of Eukaryotic translation initiation factor 3 subunit D OS=Homo sapiens GN=EIF3D|Isoform 3 of Eukaryotic translation initiation factor 3 subunit D OS=Homo sapiens GN=EIF3D	10	-0.487975	-1.48066	6.40532e-06	0.000130289	hit
CAPRIN1	Q14444	Caprin-1 OS=Homo sapiens GN=CAPRIN1 PE=1 SV=2	13	-0.368752	-1.46512	7.99913e-06	0.000155445	hit
CHERP	J3QK89|Q8IWX8	Calcium homeostasis endoplasmic reticulum protein OS=Homo sapiens GN=CHERP PE=1 SV=1|Calcium homeostasis endoplasmic reticulum protein OS=Homo sapiens GN=CHERP PE=1 SV=3	8	0.708655	1.46266	8.28388e-06	0.000159704	hit
RPL29	P47914	60S ribosomal protein L29 OS=Homo sapiens GN=RPL29 PE=1 SV=2	4	-0.412244	-1.44286	1.09577e-05	0.00020504	no hit
SARNP	P82979	SAP domain-containing ribonucleoprotein OS=Homo sapiens GN=SARNP PE=1 SV=3	5	-0.456301	-1.39262	2.19324e-05	0.000387309	hit
SUPT6H	Q7KZ85	Transcription elongation factor SPT6 OS=Homo sapiens GN=SUPT6H PE=1 SV=2	5	-0.532484	-1.38614	2.39473e-05	0.000418567	hit
EIF4G2	P78344|P78344-2	Eukaryotic translation initiation factor 4 gamma 2 OS=Homo sapiens GN=EIF4G2 PE=1 SV=1|Isoform 2 of Eukaryotic translation initiation factor 4 gamma 2 OS=Homo sapiens GN=EIF4G2	21	-0.414887	-1.3606	3.37355e-05	0.000561753	hit
FXR1	P51114|P51114-2	Fragile X mental retardation syndrome-related protein 1 OS=Homo sapiens GN=FXR1 PE=1 SV=3|Isoform 2 of Fragile X mental retardation syndrome-related protein 1 OS=Homo sapiens GN=FXR1	26	-0.310685	-1.35605	3.58398e-05	0.000590785	hit
MRPL1	H0Y8N7|Q9BYD6	39S ribosomal protein L1, mitochondrial (Fragment) OS=Homo sapiens GN=MRPL1 PE=1 SV=1|39S ribosomal protein L1, mitochondrial OS=Homo sapiens GN=MRPL1 PE=1 SV=2	4	-0.466668	-1.34968	3.89936e-05	0.000633216	hit
DDX39B	Q13838|Q13838-2	Spliceosome RNA helicase DDX39B OS=Homo sapiens GN=DDX39B PE=1 SV=1|Isoform 2 of Spliceosome RNA helicase DDX39B OS=Homo sapiens GN=DDX39B	4	-0.371513	-1.34147	4.34464e-05	0.000691021	hit
RPL30	P62888	60S ribosomal protein L30 OS=Homo sapiens GN=RPL30 PE=1 SV=2	3	-0.521076	-1.31054	6.49437e-05	0.00100774	hit
FXR2	P51116	Fragile X mental retardation syndrome-related protein 2 OS=Homo sapiens GN=FXR2 PE=1 SV=2	19	-0.365233	-1.2764	0.000100227	0.00150973	hit
ILF2	B4DY09|Q12905	Interleukin enhancer-binding factor 2 OS=Homo sapiens GN=ILF2 PE=1 SV=1|Interleukin enhancer-binding factor 2 OS=Homo sapiens GN=ILF2 PE=1 SV=2	10	0.317435	1.24481	0.000148372	0.00214911	hit
G3BP1	Q13283	Ras GTPase-activating protein-binding protein 1 OS=Homo sapiens GN=G3BP1 PE=1 SV=1	14	-0.295284	-1.23751	0.000162261	0.00232453	hit
CSTF2T	Q9H0L4	Cleavage stimulation factor subunit 2 tau variant OS=Homo sapiens GN=CSTF2T PE=1 SV=1	5	0.304545	1.22939	0.000179117	0.00253233	no hit
PRMT1	E9PKG1|H7C2I1|Q99873|Q99873-2|Q99873-3|Q99873-4	Protein arginine N-methyltransferase 1 OS=Homo sapiens GN=PRMT1 PE=1 SV=1|Protein arginine N-methyltransferase 1 OS=Homo sapiens GN=PRMT1 PE=1 SV=1|Protein arginine N-methyltransferase 1 OS=Homo sapiens GN=PRMT1 PE=1 SV=2|Isoform 2 of Protein arginine N-methyltransferase 1 OS=Homo sapiens GN=PRMT1|Isoform 3 of Protein arginine N-methyltransferase 1 OS=Homo sapiens GN=PRMT1|Isoform 4 of Protein ar…	5	0.449944	1.21565	0.000211475	0.00292481	hit
PUM1	Q14671|Q5T1Z4	Pumilio homolog 1 OS=Homo sapiens GN=PUM1 PE=1 SV=3|Pumilio homolog 1 OS=Homo sapiens GN=PUM1 PE=1 SV=1	34	-0.265679	-1.17703	0.000334238	0.00452315	hit
PPIL4	Q8WUA2	Peptidyl-prolyl cis-trans isomerase-like 4 OS=Homo sapiens GN=PPIL4 PE=1 SV=1	4	-0.37612	-1.15056	0.000454026	0.00601778	hit
NUFIP2	Q7Z417	Nuclear fragile X mental retardation-interacting protein 2 OS=Homo sapiens GN=NUFIP2 PE=1 SV=1	24	0.292705	1.11884	0.000650009	0.00837086	no hit
RACK1	P63244	Receptor of activated protein C kinase 1 OS=Homo sapiens GN=RACK1 PE=1 SV=3	7	-0.293714	-1.07324	0.00107215	0.0130117	hit
YTHDF3	A0A087X0Q1	YTH domain-containing family protein 3 OS=Homo sapiens GN=YTHDF3 PE=1 SV=1	8	0.308333	1.07204	0.00108607	0.0131556	hit
TRIM25	Q14258	E3 ubiquitin/ISG15 ligase TRIM25 OS=Homo sapiens GN=TRIM25 PE=1 SV=2	17	0.339012	1.06744	0.00114114	0.0137198	hit
SARS	P49591|Q5T5C7	Serine--tRNA ligase, cytoplasmic OS=Homo sapiens GN=SARS PE=1 SV=3|Serine--tRNA ligase, cytoplasmic OS=Homo sapiens GN=SARS PE=1 SV=1	3	-0.259339	-1.02203	0.00184068	0.0202181	no hit
YBX2	Q9Y2T7	Y-box-binding protein 2 OS=Homo sapiens GN=YBX2 PE=1 SV=2	5	0.685783	1.0215	0.00185066	0.0203027	no hit
G3BP2	Q9UN86	Ras GTPase-activating protein-binding protein 2 OS=Homo sapiens GN=G3BP2 PE=1 SV=2	12	-0.366163	-1.01442	0.00199069	0.021468	hit
TRA2A	Q13595|Q13595-3|Q13595-4	Transformer-2 protein homolog alpha OS=Homo sapiens GN=TRA2A PE=1 SV=1|Isoform 3 of Transformer-2 protein homolog alpha OS=Homo sapiens GN=TRA2A|Isoform 4 of Transformer-2 protein homolog alpha OS=Homo sapiens GN=TRA2A	3	0.351	1.00987	0.00208579	0.0222371	hit
SRSF1	J3KTL2|Q07955	Serine/arginine-rich-splicing factor 1 OS=Homo sapiens GN=SRSF1 PE=1 SV=1|Serine/arginine-rich splicing factor 1 OS=Homo sapiens GN=SRSF1 PE=1 SV=2	15	0.356777	1.00934	0.00209699	0.0223265	hit
EIF4A3	P38919	Eukaryotic initiation factor 4A-III OS=Homo sapiens GN=EIF4A3 PE=1 SV=4	13	-0.266558	-1.00155	0.00227028	0.0236802	hit
SF3B2	A0A087WZZ5|Q13435	Splicing factor 3B subunit 2 OS=Homo sapiens GN=SF3B2 PE=1 SV=1|Splicing factor 3B subunit 2 OS=Homo sapiens GN=SF3B2 PE=1 SV=2	16	0.227412	1.0015	0.00227141	0.0236888	hit
LSM14A	Q8ND56|Q8ND56-3	Protein LSM14 homolog A OS=Homo sapiens GN=LSM14A PE=1 SV=3|Isoform 3 of Protein LSM14 homolog A OS=Homo sapiens GN=LSM14A	16	0.289997	1.00106	0.0022817	0.0237675	no hit
CSTF2	E9PID8|P33240|P33240-2	Cleavage stimulation factor subunit 2 OS=Homo sapiens GN=CSTF2 PE=1 SV=1|Cleavage stimulation factor subunit 2 OS=Homo sapiens GN=CSTF2 PE=1 SV=1|Isoform 2 of Cleavage stimulation factor subunit 2 OS=Homo sapiens GN=CSTF2	5	0.306064	0.996552	0.00238819	0.0245702	no hit
FIP1L1	Q6UN15|Q6UN15-4|Q6UN15-5	Pre-mRNA 3'-end-processing factor FIP1 OS=Homo sapiens GN=FIP1L1 PE=1 SV=1|Isoform 4 of Pre-mRNA 3'-end-processing factor FIP1 OS=Homo sapiens GN=FIP1L1|Isoform 5 of Pre-mRNA 3'-end-processing factor FIP1 OS=Homo sapiens GN=FIP1L1	3	0.300104	0.990638	0.00253498	0.0256449	no hit
BZW2	E7ETZ4|Q9Y6E2	Basic leucine zipper and W2 domain-containing protein 2 (Fragment) OS=Homo sapiens GN=BZW2 PE=1 SV=1|Basic leucine zipper and W2 domain-containing protein 2 OS=Homo sapiens GN=BZW2 PE=1 SV=1	8	-0.414239	-0.990028	0.00255058	0.025757	hit
SPTBN1	A0A087WUZ3|Q01082|Q01082-2|Q01082-3	Spectrin beta chain, non-erythrocytic 1 OS=Homo sapiens GN=SPTBN1 PE=1 SV=1|Spectrin beta chain, non-erythrocytic 1 OS=Homo sapiens GN=SPTBN1 PE=1 SV=2|Isoform Short of Spectrin beta chain, non-erythrocytic 1 OS=Homo sapiens GN=SPTBN1|Isoform 2 of Spectrin beta chain, non-erythrocytic 1 OS=Homo sapiens GN=SPTBN1	4	-0.390861	-0.971271	0.00307529	0.0301763	hit
EZR	E7EQR4|P15311	Ezrin OS=Homo sapiens GN=EZR PE=1 SV=3|Ezrin OS=Homo sapiens GN=EZR PE=1 SV=4	2	-0.240171	-0.952052	0.00371336	0.0352244	hit
PCBP1	Q15365	Poly(rC)-binding protein 1 OS=Homo sapiens GN=PCBP1 PE=1 SV=2	8	0.303551	0.936013	0.00433555	0.0398334	hit
USP10	Q14694|Q14694-2|Q14694-3	Ubiquitin carboxyl-terminal hydrolase 10 OS=Homo sapiens GN=USP10 PE=1 SV=2|Isoform 2 of Ubiquitin carboxyl-terminal hydrolase 10 OS=Homo sapiens GN=USP10|Isoform 3 of Ubiquitin carboxyl-terminal hydrolase 10 OS=Homo sapiens GN=USP10	16	-0.221051	-0.934748	0.00438842	0.0402117	hit
PUF60	Q9UHX1-6	Isoform 6 of Poly(U)-binding-splicing factor PUF60 OS=Homo sapiens GN=PUF60	23	0.263278	0.929453	0.0046162	0.0418189	hit
DDX19A	I3L0H8|Q9NUU7	ATP-dependent RNA helicase DDX19A OS=Homo sapiens GN=DDX19A PE=1 SV=1|ATP-dependent RNA helicase DDX19A OS=Homo sapiens GN=DDX19A PE=1 SV=1	8	0.320093	0.92621	0.00476094	0.0428212	no hit
SRSF7	A0A0B4J1Z1|C9JAB2|Q16629|Q16629-2|Q16629-3|Q16629-4	Serine/arginine-rich-splicing factor 7 OS=Homo sapiens GN=SRSF7 PE=1 SV=1|Serine/arginine-rich-splicing factor 7 OS=Homo sapiens GN=SRSF7 PE=1 SV=1|Serine/arginine-rich splicing factor 7 OS=Homo sapiens GN=SRSF7 PE=1 SV=1|Isoform 2 of Serine/arginine-rich splicing factor 7 OS=Homo sapiens GN=SRSF7|Isoform 3 of Serine/arginine-rich splicing factor 7 OS=Homo sapiens GN=SRSF7|Isoform 4 of Serine/arg…	10	0.307522	0.925982	0.00477127	0.0428922	hit
SRSF4	Q08170	Serine/arginine-rich splicing factor 4 OS=Homo sapiens GN=SRSF4 PE=1 SV=2	13	0.306246	0.921917	0.00495881	0.0441686	hit
MRPL39	C9JG87|Q9NYK5|Q9NYK5-2	39S ribosomal protein L39, mitochondrial (Fragment) OS=Homo sapiens GN=MRPL39 PE=1 SV=1|39S ribosomal protein L39, mitochondrial OS=Homo sapiens GN=MRPL39 PE=1 SV=3|Isoform 2 of 39S ribosomal protein L39, mitochondrial OS=Homo sapiens GN=MRPL39	2	-0.646608	-0.918479	0.00512264	0.0452646	hit
RTCB	Q9Y3I0	tRNA-splicing ligase RtcB homolog OS=Homo sapiens GN=RTCB PE=1 SV=1	11	-0.290704	-0.893713	0.00645475	0.0549048	no hit
TTN	A0A0A0MTS7|Q8WZ42|Q8WZ42-11|Q8WZ42-12|Q8WZ42-13|Q8WZ42-2|Q8WZ42-4|Q8WZ42-5|Q8WZ42-7|Q8WZ42-8	Titin OS=Homo sapiens GN=TTN PE=1 SV=1|Titin OS=Homo sapiens GN=TTN PE=1 SV=4|Isoform 11 of Titin OS=Homo sapiens GN=TTN|Isoform 12 of Titin OS=Homo sapiens GN=TTN|Isoform 13 of Titin OS=Homo sapiens GN=TTN|Isoform 2 of Titin OS=Homo sapiens GN=TTN|Isoform 4 of Titin OS=Homo sapiens GN=TTN|Isoform 5 of Titin OS=Homo sapiens GN=TTN|Isoform 7 of Titin OS=Homo sapiens GN=TTN|Isoform 8 of Titin OS=Ho…	4	0.363984	0.881652	0.00721009	0.0600578	no hit
API5	Q9BZZ5-2	Isoform 2 of Apoptosis inhibitor 5 OS=Homo sapiens GN=API5	19	-0.225776	-0.87943	0.00735758	0.0610392	no hit
PARP12	Q9H0J9	Poly [ADP-ribose] polymerase 12 OS=Homo sapiens GN=PARP12 PE=1 SV=1	15	0.262804	0.872042	0.00786776	0.0643735	no hit
SYNCRIP	O60506|O60506-3	Heterogeneous nuclear ribonucleoprotein Q OS=Homo sapiens GN=SYNCRIP PE=1 SV=2|Isoform 3 of Heterogeneous nuclear ribonucleoprotein Q OS=Homo sapiens GN=SYNCRIP	27	-0.18189	-0.869874	0.0080233	0.0653719	no hit
WDR36	A0A0A0MTB8|Q8NI36	WD repeat-containing protein 36 OS=Homo sapiens GN=WDR36 PE=1 SV=1|WD repeat-containing protein 36 OS=Homo sapiens GN=WDR36 PE=1 SV=1	6	0.257288	0.854901	0.00917529	0.0725143	no hit
SRSF2	Q01130	Serine/arginine-rich splicing factor 2 OS=Homo sapiens GN=SRSF2 PE=1 SV=4	9	0.2351	0.850002	0.00958304	0.0749407	no hit
FMR1	Q06787-5|Q06787-8	Isoform 4 of Synaptic functional regulator FMR1 OS=Homo sapiens GN=FMR1|Isoform 8 of Synaptic functional regulator FMR1 OS=Homo sapiens GN=FMR1	19	-0.203026	-0.8387	0.0105859	0.0806972	no hit
DDX39A	O00148	ATP-dependent RNA helicase DDX39A OS=Homo sapiens GN=DDX39A PE=1 SV=2	3	-0.28863	-0.836024	0.0108366	0.0820909	no hit
SNRPD1	P62314	Small nuclear ribonucleoprotein Sm D1 OS=Homo sapiens GN=SNRPD1 PE=1 SV=1	3	0.25381	0.835127	0.0109219	0.082561	no hit
SRSF5	Q13243	Serine/arginine-rich splicing factor 5 OS=Homo sapiens GN=SRSF5 PE=1 SV=1	11	0.411492	0.832349	0.0111896	0.0840242	no hit
HSPA9	P38646	Stress-70 protein, mitochondrial OS=Homo sapiens GN=HSPA9 PE=1 SV=2	4	-0.30698	-0.831854	0.0112379	0.0842861	no hit
U2AF2	P26368|P26368-2	Splicing factor U2AF 65 kDa subunit OS=Homo sapiens GN=U2AF2 PE=1 SV=4|Isoform 2 of Splicing factor U2AF 65 kDa subunit OS=Homo sapiens GN=U2AF2	11	-0.199682	-0.815648	0.0129251	0.0930588	no hit
SRSF3	P84103|P84103-2	Serine/arginine-rich splicing factor 3 OS=Homo sapiens GN=SRSF3 PE=1 SV=1|Isoform 2 of Serine/arginine-rich splicing factor 3 OS=Homo sapiens GN=SRSF3	8	0.267327	0.81095	0.0134545	0.0956684	no hit
GNL3L	Q9NVN8	Guanine nucleotide-binding protein-like 3-like protein OS=Homo sapiens GN=GNL3L PE=1 SV=1	7	-0.261994	-0.810599	0.0134949	0.0958645	no hit
SECISBP2L	Q93073	Selenocysteine insertion sequence-binding protein 2-like OS=Homo sapiens GN=SECISBP2L PE=1 SV=3	16	0.279057	0.81057	0.0134982	0.0958804	no hit
HNRNPDL	A0A087WUK2|O14979-3	Heterogeneous nuclear ribonucleoprotein D-like OS=Homo sapiens GN=HNRNPDL PE=1 SV=1|Isoform 3 of Heterogeneous nuclear ribonucleoprotein D-like OS=Homo sapiens GN=HNRNPDL	17	0.272917	0.809353	0.0136388	0.0965612	no hit
SSBP1	Q04837	Single-stranded DNA-binding protein, mitochondrial OS=Homo sapiens GN=SSBP1 PE=1 SV=1	6	-0.203773	-0.808782	0.0137053	0.0968817	no hit
SRSF6	Q13247|Q13247-3	Serine/arginine-rich splicing factor 6 OS=Homo sapiens GN=SRSF6 PE=1 SV=2|Isoform SRP55-3 of Serine/arginine-rich splicing factor 6 OS=Homo sapiens GN=SRSF6	12	0.224443	0.802153	0.0144975	0.100791	no hit
KHSRP	A0A087WTP3|Q92945	Far upstream element-binding protein 2 OS=Homo sapiens GN=KHSRP PE=1 SV=1|Far upstream element-binding protein 2 OS=Homo sapiens GN=KHSRP PE=1 SV=4	33	0.290428	0.797258	0.0151081	0.103718	no hit
STAU1	O95793|O95793-2|O95793-3|Q5JW30	Double-stranded RNA-binding protein Staufen homolog 1 OS=Homo sapiens GN=STAU1 PE=1 SV=2|Isoform Short of Double-stranded RNA-binding protein Staufen homolog 1 OS=Homo sapiens GN=STAU1|Isoform 3 of Double-stranded RNA-binding protein Staufen homolog 1 OS=Homo sapiens GN=STAU1|Double-stranded RNA-binding protein Staufen homolog 1 OS=Homo sapiens GN=STAU1 PE=1 SV=1	10	-0.248784	-0.794398	0.0154753	0.105442	no hit
AP3D1	O14617|O14617-2|O14617-3|O14617-5	AP-3 complex subunit delta-1 OS=Homo sapiens GN=AP3D1 PE=1 SV=1|Isoform 2 of AP-3 complex subunit delta-1 OS=Homo sapiens GN=AP3D1|Isoform 3 of AP-3 complex subunit delta-1 OS=Homo sapiens GN=AP3D1|Isoform 5 of AP-3 complex subunit delta-1 OS=Homo sapiens GN=AP3D1	5	-0.224173	-0.791639	0.0158369	0.107116	no hit
PTCD2	Q8WV60	Pentatricopeptide repeat-containing protein 2, mitochondrial OS=Homo sapiens GN=PTCD2 PE=1 SV=3	6	-0.212781	-0.787971	0.0163293	0.109355	no hit
R3HDM1	Q15032-2	Isoform 2 of R3H domain-containing protein 1 OS=Homo sapiens GN=R3HDM1	10	0.246758	0.782026	0.0171557	0.114038	no hit
BCLAF1	Q9NYF8|Q9NYF8-2	Bcl-2-associated transcription factor 1 OS=Homo sapiens GN=BCLAF1 PE=1 SV=2|Isoform 2 of Bcl-2-associated transcription factor 1 OS=Homo sapiens GN=BCLAF1	11	0.257248	0.776841	0.0179062	0.118436	no hit
PABPN1	Q86U42|Q86U42-2	Polyadenylate-binding protein 2 OS=Homo sapiens GN=PABPN1 PE=1 SV=3|Isoform 2 of Polyadenylate-binding protein 2 OS=Homo sapiens GN=PABPN1	7	-0.28016	-0.776694	0.0179278	0.118562	no hit
EIF2S1	P05198	Eukaryotic translation initiation factor 2 subunit 1 OS=Homo sapiens GN=EIF2S1 PE=1 SV=3	6	-0.325008	-0.76392	0.0199028	0.129926	no hit
LSM14B	Q5TBP9|Q9BX40	Protein LSM14 homolog B (Fragment) OS=Homo sapiens GN=LSM14B PE=1 SV=1|Protein LSM14 homolog B OS=Homo sapiens GN=LSM14B PE=1 SV=1	14	-0.283383	-0.75381	0.0215982	0.13945	no hit
PRRC2B	Q5JSZ5	Protein PRRC2B OS=Homo sapiens GN=PRRC2B PE=1 SV=2	15	0.228062	0.752376	0.0218485	0.140839	no hit
EWSR1	B0QYK0|Q01844|Q01844-3|Q01844-5|Q01844-6	RNA-binding protein EWS OS=Homo sapiens GN=EWSR1 PE=1 SV=1|RNA-binding protein EWS OS=Homo sapiens GN=EWSR1 PE=1 SV=1|Isoform 3 of RNA-binding protein EWS OS=Homo sapiens GN=EWSR1|Isoform 5 of RNA-binding protein EWS OS=Homo sapiens GN=EWSR1|Isoform 6 of RNA-binding protein EWS OS=Homo sapiens GN=EWSR1	5	0.394833	0.747869	0.0226519	0.145266	no hit
PTBP3	O95758|O95758-5	Polypyrimidine tract-binding protein 3 OS=Homo sapiens GN=PTBP3 PE=1 SV=2|Isoform 5 of Polypyrimidine tract-binding protein 3 OS=Homo sapiens GN=PTBP3	10	-0.300781	-0.742765	0.0235925	0.15039	no hit
RPS28	P62857	40S ribosomal protein S28 OS=Homo sapiens GN=RPS28 PE=1 SV=1	3	-0.516284	-0.742712	0.0236025	0.150445	no hit
HSPD1	P10809	60 kDa heat shock protein, mitochondrial OS=Homo sapiens GN=HSPD1 PE=1 SV=2	3	-0.421804	-0.74021	0.024076	0.153001	no hit
NCOA5	Q9HCD5	Nuclear receptor coactivator 5 OS=Homo sapiens GN=NCOA5 PE=1 SV=2	4	0.22734	0.729962	0.0261027	0.163771	no hit
HNRNPM	M0QZM1|M0R019|P52272|P52272-2	Heterogeneous nuclear ribonucleoprotein M (Fragment) OS=Homo sapiens GN=HNRNPM PE=1 SV=1|Heterogeneous nuclear ribonucleoprotein M (Fragment) OS=Homo sapiens GN=HNRNPM PE=1 SV=7|Heterogeneous nuclear ribonucleoprotein M OS=Homo sapiens GN=HNRNPM PE=1 SV=3|Isoform 2 of Heterogeneous nuclear ribonucleoprotein M OS=Homo sapiens GN=HNRNPM	56	0.193675	0.722822	0.0276004	0.171556	no hit
SRSF10	O75494|O75494-2|O75494-3|O75494-4|O75494-5|O75494-6|Q5JRI1	Serine/arginine-rich splicing factor 10 OS=Homo sapiens GN=SRSF10 PE=1 SV=1|Isoform 2 of Serine/arginine-rich splicing factor 10 OS=Homo sapiens GN=SRSF10|Isoform 3 of Serine/arginine-rich splicing factor 10 OS=Homo sapiens GN=SRSF10|Isoform 4 of Serine/arginine-rich splicing factor 10 OS=Homo sapiens GN=SRSF10|Isoform 5 of Serine/arginine-rich splicing factor 10 OS=Homo sapiens GN=SRSF10|Isoform…	9	0.178878	0.715604	0.0291891	0.179656	no hit
MEX3D	Q86XN8	RNA-binding protein MEX3D OS=Homo sapiens GN=MEX3D PE=1 SV=3	7	-0.320439	-0.713598	0.0296445	0.181949	no hit
CNBP	P62633|P62633-3|P62633-4	Cellular nucleic acid-binding protein OS=Homo sapiens GN=CNBP PE=1 SV=1|Isoform 3 of Cellular nucleic acid-binding protein OS=Homo sapiens GN=CNBP|Isoform 4 of Cellular nucleic acid-binding protein OS=Homo sapiens GN=CNBP	15	-0.291849	-0.704693	0.0317399	0.192337	no hit
KIAA0430	Q9Y4F3|Q9Y4F3-3|Q9Y4F3-4|Q9Y4F3-5	Meiosis arrest female protein 1 OS=Homo sapiens GN=KIAA0430 PE=1 SV=6|Isoform 2 of Meiosis arrest female protein 1 OS=Homo sapiens GN=KIAA0430|Isoform 3 of Meiosis arrest female protein 1 OS=Homo sapiens GN=KIAA0430|Isoform 4 of Meiosis arrest female protein 1 OS=Homo sapiens GN=KIAA0430	5	0.195124	0.694742	0.0342307	0.204346	no hit
TNRC6B	Q9UPQ9|Q9UPQ9-1	Trinucleotide repeat-containing gene 6B protein OS=Homo sapiens GN=TNRC6B PE=1 SV=4|Isoform 2 of Trinucleotide repeat-containing gene 6B protein OS=Homo sapiens GN=TNRC6B	15	0.183779	0.694091	0.0343993	0.205146	no hit
YLPM1	P49750-4	Isoform 4 of YLP motif-containing protein 1 OS=Homo sapiens GN=YLPM1	23	0.22428	0.692678	0.0347678	0.206889	no hit
DZIP3	Q86Y13	E3 ubiquitin-protein ligase DZIP3 OS=Homo sapiens GN=DZIP3 PE=1 SV=2	9	-0.187879	-0.686993	0.0362845	0.213983	no hit
MSN	P26038	Moesin OS=Homo sapiens GN=MSN PE=1 SV=3	11	-0.175518	-0.685181	0.0367794	0.21627	no hit
C9ORF78	A0A087X2F5|Q9NZ63	Uncharacterized protein C9orf78 OS=Homo sapiens GN=C9orf78 PE=1 SV=1|Uncharacterized protein C9orf78 OS=Homo sapiens GN=C9orf78 PE=1 SV=1	2	-0.265459	-0.681415	0.037827	0.221069	no hit
MRPS9	P82933	28S ribosomal protein S9, mitochondrial OS=Homo sapiens GN=MRPS9 PE=1 SV=2	5	-0.187692	-0.678247	0.0387276	0.225147	no hit
GIGYF2	Q6Y7W6|Q6Y7W6-4|Q6Y7W6-5	PERQ amino acid-rich with GYF domain-containing protein 2 OS=Homo sapiens GN=GIGYF2 PE=1 SV=1|Isoform 3 of PERQ amino acid-rich with GYF domain-containing protein 2 OS=Homo sapiens GN=GIGYF2|Isoform 4 of PERQ amino acid-rich with GYF domain-containing protein 2 OS=Homo sapiens GN=GIGYF2	17	0.192808	0.67232	0.0404613	0.232879	no hit
CCDC9	Q9Y3X0	Coiled-coil domain-containing protein 9 OS=Homo sapiens GN=CCDC9 PE=1 SV=1	20	-0.216085	-0.669516	0.0413045	0.236584	no hit
PRPF40A	O75400|O75400-2|O75400-3	Pre-mRNA-processing factor 40 homolog A OS=Homo sapiens GN=PRPF40A PE=1 SV=2|Isoform 2 of Pre-mRNA-processing factor 40 homolog A OS=Homo sapiens GN=PRPF40A|Isoform 3 of Pre-mRNA-processing factor 40 homolog A OS=Homo sapiens GN=PRPF40A	3	0.198262	0.663689	0.0431038	0.244371	no hit
TUBB	P07437|Q5JP53	Tubulin beta chain OS=Homo sapiens GN=TUBB PE=1 SV=2|Tubulin beta chain OS=Homo sapiens GN=TUBB PE=1 SV=1	3	-0.380116	-0.663171	0.0432668	0.245069	no hit
NCL	H7BY16|P19338	Nucleolin (Fragment) OS=Homo sapiens GN=NCL PE=1 SV=7|Nucleolin OS=Homo sapiens GN=NCL PE=1 SV=3	64	-0.191904	-0.662413	0.0435066	0.246093	no hit
MATR3	A0A0R4J2E8|A8MXP9|P43243	Matrin-3 OS=Homo sapiens GN=MATR3 PE=1 SV=1|Matrin-3 OS=Homo sapiens GN=MATR3 PE=1 SV=1|Matrin-3 OS=Homo sapiens GN=MATR3 PE=1 SV=2	26	0.189369	0.662197	0.0435749	0.246384	no hit
HNRNPC	B2R5W2|B4DY08|P07910-2	Heterogeneous nuclear ribonucleoproteins C1/C2 OS=Homo sapiens GN=HNRNPC PE=1 SV=1|Heterogeneous nuclear ribonucleoproteins C1/C2 OS=Homo sapiens GN=HNRNPC PE=1 SV=1|Isoform C1 of Heterogeneous nuclear ribonucleoproteins C1/C2 OS=Homo sapiens GN=HNRNPC	20	0.148979	0.655	0.0459098	0.256204	no hit
DKC1	O60832	H/ACA ribonucleoprotein complex subunit 4 OS=Homo sapiens GN=DKC1 PE=1 SV=3	12	-0.159808	-0.653124	0.0465353	0.258791	no hit
PUM2	Q8TB72|Q8TB72-3	Pumilio homolog 2 OS=Homo sapiens GN=PUM2 PE=1 SV=2|Isoform 3 of Pumilio homolog 2 OS=Homo sapiens GN=PUM2	22	-0.21714	-0.651471	0.0470926	0.261081	no hit
HNRNPLL|HNRPLL	B7WPG3|C9IYN3|D6W592|Q8WVV9|Q8WVV9-4|Q8WVV9-5	Heterogeneous nuclear ribonucleoprotein L-like OS=Homo sapiens GN=HNRNPLL PE=1 SV=1|Heterogeneous nuclear ribonucleoprotein L-like OS=Homo sapiens GN=HNRNPLL PE=1 SV=2|Heterogeneous nuclear ribonucleoprotein L-like OS=Homo sapiens GN=HNRPLL PE=1 SV=1|Heterogeneous nuclear ribonucleoprotein L-like OS=Homo sapiens GN=HNRNPLL PE=1 SV=1|Isoform 4 of Heterogeneous nuclear ribonucleoprotein L-like OS=H…	12	0.143719	0.650018	0.0475869	0.263101	no hit
SUPV3L1	Q8IYB8	ATP-dependent RNA helicase SUPV3L1, mitochondrial OS=Homo sapiens GN=SUPV3L1 PE=1 SV=1	2	-0.362715	-0.649514	0.0477593	0.263802	no hit
FAM120A	Q9NZB2|Q9NZB2-4|Q9NZB2-6	Constitutive coactivator of PPAR-gamma-like protein 1 OS=Homo sapiens GN=FAM120A PE=1 SV=2|Isoform D of Constitutive coactivator of PPAR-gamma-like protein 1 OS=Homo sapiens GN=FAM120A|Isoform F of Constitutive coactivator of PPAR-gamma-like protein 1 OS=Homo sapiens GN=FAM120A	45	0.166639	0.648155	0.0482271	0.2657	no hit
STAU2	Q9NUL3-3|Q9NUL3-8	Isoform 3 of Double-stranded RNA-binding protein Staufen homolog 2 OS=Homo sapiens GN=STAU2|Isoform 8 of Double-stranded RNA-binding protein Staufen homolog 2 OS=Homo sapiens GN=STAU2	20	-0.169142	-0.644694	0.0494359	0.270558	no hit
HNRNPA2B1	P22626	Heterogeneous nuclear ribonucleoproteins A2/B1 OS=Homo sapiens GN=HNRNPA2B1 PE=1 SV=2	20	0.190318	0.638476	0.0516712	0.279373	no hit
TUBA1C|TUBA1B|TUBA1A	F5H5D3|P68363|Q71U36|Q71U36-2|Q9BQE3	Tubulin alpha-1C chain OS=Homo sapiens GN=TUBA1C PE=1 SV=1|Tubulin alpha-1B chain OS=Homo sapiens GN=TUBA1B PE=1 SV=1|Tubulin alpha-1A chain OS=Homo sapiens GN=TUBA1A PE=1 SV=1|Isoform 2 of Tubulin alpha-1A chain OS=Homo sapiens GN=TUBA1A|Tubulin alpha-1C chain OS=Homo sapiens GN=TUBA1C PE=1 SV=1	9	-0.329055	-0.636741	0.05231	0.281854	no hit
RPL22L1	C9JYQ9|H0Y8C2|Q6P5R6	60S ribosomal protein L22-like 1 OS=Homo sapiens GN=RPL22L1 PE=1 SV=1|60S ribosomal protein L22-like 1 (Fragment) OS=Homo sapiens GN=RPL22L1 PE=1 SV=1|60S ribosomal protein L22-like 1 OS=Homo sapiens GN=RPL22L1 PE=1 SV=2	3	0.159163	0.622624	0.0577553	0.302324	no hit
YTHDF2	Q9Y5A9	YTH domain-containing family protein 2 OS=Homo sapiens GN=YTHDF2 PE=1 SV=2	11	0.230535	0.622387	0.0578505	0.302671	no hit
RPL21	P46778	60S ribosomal protein L21 OS=Homo sapiens GN=RPL21 PE=1 SV=2	5	-0.1996	-0.622107	0.0579634	0.303083	no hit
RPS20	P60866|P60866-2	40S ribosomal protein S20 OS=Homo sapiens GN=RPS20 PE=1 SV=1|Isoform 2 of 40S ribosomal protein S20 OS=Homo sapiens GN=RPS20	2	-0.225915	-0.620943	0.0584339	0.304793	no hit
RPL3	P39023	60S ribosomal protein L3 OS=Homo sapiens GN=RPL3 PE=1 SV=2	16	0.133051	0.620137	0.0587619	0.305981	no hit
EPRS	P07814	Bifunctional glutamate/proline--tRNA ligase OS=Homo sapiens GN=EPRS PE=1 SV=5	4	0.243987	0.617976	0.0596483	0.309169	no hit
SUMO1	B8ZZN6|P63165	Small ubiquitin-related modifier 1 OS=Homo sapiens GN=SUMO1 PE=1 SV=1|Small ubiquitin-related modifier 1 OS=Homo sapiens GN=SUMO1 PE=1 SV=1	4	-0.268822	-0.616105	0.0604247	0.311938	no hit
HNRNPL	P14866	Heterogeneous nuclear ribonucleoprotein L OS=Homo sapiens GN=HNRNPL PE=1 SV=2	20	0.180314	0.611543	0.0623526	0.318719	no hit
FLNA	A0A087WWY3|P21333|P21333-2|Q5HY54|Q60FE5	Filamin-A OS=Homo sapiens GN=FLNA PE=1 SV=1|Filamin-A OS=Homo sapiens GN=FLNA PE=1 SV=4|Isoform 2 of Filamin-A OS=Homo sapiens GN=FLNA|Filamin-A OS=Homo sapiens GN=FLNA PE=1 SV=1|Filamin A OS=Homo sapiens GN=FLNA PE=1 SV=1	11	0.165773	0.607768	0.0639863	0.324361	no hit
CSDE1	O75534	Cold shock domain-containing protein E1 OS=Homo sapiens GN=CSDE1 PE=1 SV=2	55	-0.158111	-0.607458	0.064122	0.324825	no hit
ADAR	P55265|P55265-4	Double-stranded RNA-specific adenosine deaminase OS=Homo sapiens GN=ADAR PE=1 SV=4|Isoform 4 of Double-stranded RNA-specific adenosine deaminase OS=Homo sapiens GN=ADAR	29	0.142044	0.602264	0.0664315	0.332633	no hit
RPL27	K7ELC7|P61353	60S ribosomal protein L27 (Fragment) OS=Homo sapiens GN=RPL27 PE=1 SV=1|60S ribosomal protein L27 OS=Homo sapiens GN=RPL27 PE=1 SV=2	6	-0.136272	-0.592993	0.0707239	0.346675	no hit
UHRF1	A0A087WTW0|A0A087WVR3|Q96T88|Q96T88-2	E3 ubiquitin-protein ligase UHRF1 OS=Homo sapiens GN=UHRF1 PE=1 SV=1|E3 ubiquitin-protein ligase UHRF1 OS=Homo sapiens GN=UHRF1 PE=1 SV=1|E3 ubiquitin-protein ligase UHRF1 OS=Homo sapiens GN=UHRF1 PE=1 SV=1|Isoform 2 of E3 ubiquitin-protein ligase UHRF1 OS=Homo sapiens GN=UHRF1	3	0.13589	0.58119	0.0765151	0.364709	no hit
HNRNPA1	F8W6I7|H0YH80|P09651|P09651-2	Heterogeneous nuclear ribonucleoprotein A1 OS=Homo sapiens GN=HNRNPA1 PE=1 SV=2|Heterogeneous nuclear ribonucleoprotein A1 (Fragment) OS=Homo sapiens GN=HNRNPA1 PE=1 SV=1|Heterogeneous nuclear ribonucleoprotein A1 OS=Homo sapiens GN=HNRNPA1 PE=1 SV=5|Isoform A1-A of Heterogeneous nuclear ribonucleoprotein A1 OS=Homo sapiens GN=HNRNPA1	23	0.19079	0.580826	0.0766996	0.365267	no hit
DIEXF	Q68CQ4	Digestive organ expansion factor homolog OS=Homo sapiens GN=DIEXF PE=1 SV=2	8	0.13362	0.573944	0.0802579	0.375844	no hit
CCAR2	Q8N163	Cell cycle and apoptosis regulator protein 2 OS=Homo sapiens GN=CCAR2 PE=1 SV=2	12	-0.185077	-0.571992	0.0812914	0.37885	no hit
EFTUD2	Q15029|Q15029-2|Q15029-3	116 kDa U5 small nuclear ribonucleoprotein component OS=Homo sapiens GN=EFTUD2 PE=1 SV=1|Isoform 2 of 116 kDa U5 small nuclear ribonucleoprotein component OS=Homo sapiens GN=EFTUD2|Isoform 3 of 116 kDa U5 small nuclear ribonucleoprotein component OS=Homo sapiens GN=EFTUD2	2	-0.277039	-0.571469	0.0815701	0.379656	no hit
RBM6	P78332	RNA-binding protein 6 OS=Homo sapiens GN=RBM6 PE=1 SV=5	17	0.216143	0.569963	0.0823767	0.381976	no hit
RC3H1	Q5TC82|Q5TC82-2	Roquin-1 OS=Homo sapiens GN=RC3H1 PE=1 SV=1|Isoform 2 of Roquin-1 OS=Homo sapiens GN=RC3H1	5	0.143318	0.569456	0.0826501	0.382759	no hit
PA2G4	Q9UQ80	Proliferation-associated protein 2G4 OS=Homo sapiens GN=PA2G4 PE=1 SV=3	16	-0.141529	-0.565439	0.0848396	0.388954	no hit
TARDBP	A0A087WX29|Q13148	TAR DNA-binding protein 43 (Fragment) OS=Homo sapiens GN=TARDBP PE=1 SV=1|TAR DNA-binding protein 43 OS=Homo sapiens GN=TARDBP PE=1 SV=1	14	0.18275	0.559389	0.0882256	0.398295	no hit
LARP4	Q71RC2|Q71RC2-4	La-related protein 4 OS=Homo sapiens GN=LARP4 PE=1 SV=3|Isoform 4 of La-related protein 4 OS=Homo sapiens GN=LARP4	21	-0.130736	-0.553752	0.091478	0.407002	no hit
DHX37	Q8IY37	Probable ATP-dependent RNA helicase DHX37 OS=Homo sapiens GN=DHX37 PE=1 SV=1	6	0.199661	0.543957	0.0973579	0.42212	no hit
IK	Q13123	Protein Red OS=Homo sapiens GN=IK PE=1 SV=3	6	-0.186126	-0.542237	0.098421	0.424771	no hit
EIF3L	B0QY89|B0QY90|Q9Y262|Q9Y262-2	Eukaryotic translation initiation factor 3 subunit L OS=Homo sapiens GN=EIF3L PE=1 SV=1|Eukaryotic translation initiation factor 3 subunit L OS=Homo sapiens GN=EIF3L PE=1 SV=1|Eukaryotic translation initiation factor 3 subunit L OS=Homo sapiens GN=EIF3L PE=1 SV=1|Isoform 2 of Eukaryotic translation initiation factor 3 subunit L OS=Homo sapiens GN=EIF3L	8	-0.265903	-0.538409	0.10082	0.430666	no hit
ANKHD1	D6RHC4|E9PDP5|Q8IWZ3|Q8IWZ3-4|Q8IWZ3-6	Ankyrin repeat and KH domain-containing protein 1 (Fragment) OS=Homo sapiens GN=ANKHD1 PE=1 SV=1|Ankyrin repeat and KH domain-containing protein 1 (Fragment) OS=Homo sapiens GN=ANKHD1 PE=1 SV=1|Ankyrin repeat and KH domain-containing protein 1 OS=Homo sapiens GN=ANKHD1 PE=1 SV=1|Isoform 4 of Ankyrin repeat and KH domain-containing protein 1 OS=Homo sapiens GN=ANKHD1|Isoform 6 of Ankyrin repeat an…	20	0.185158	0.527414	0.107971	0.447541	no hit
DDX6	P26196	Probable ATP-dependent RNA helicase DDX6 OS=Homo sapiens GN=DDX6 PE=1 SV=2	13	-0.169043	-0.521788	0.111782	0.456132	no hit
TRMT1L	Q7Z2T5	TRMT1-like protein OS=Homo sapiens GN=TRMT1L PE=1 SV=2	11	0.168868	0.520407	0.112733	0.458235	no hit
USP42	Q9H9J4|Q9H9J4-2	Ubiquitin carboxyl-terminal hydrolase 42 OS=Homo sapiens GN=USP42 PE=1 SV=3|Isoform 2 of Ubiquitin carboxyl-terminal hydrolase 42 OS=Homo sapiens GN=USP42	2	-0.140441	-0.518882	0.113791	0.460555	no hit
CASC3	O15234	Protein CASC3 OS=Homo sapiens GN=CASC3 PE=1 SV=2	16	-0.161709	-0.513884	0.117314	0.468138	no hit
PCBP2	H3BRU6|Q15366-3|Q15366-6	Poly(rC)-binding protein 2 (Fragment) OS=Homo sapiens GN=PCBP2 PE=1 SV=1|Isoform 3 of Poly(rC)-binding protein 2 OS=Homo sapiens GN=PCBP2|Isoform 6 of Poly(rC)-binding protein 2 OS=Homo sapiens GN=PCBP2	9	-0.148881	-0.513017	0.117934	0.469452	no hit
UNK	Q9C0B0	RING finger protein unkempt homolog OS=Homo sapiens GN=UNK PE=1 SV=2	8	0.314914	0.512935	0.117993	0.469575	no hit
HP1BP3	B0QZK4|Q5SSJ5|Q5SSJ5-2|Q5SSJ5-3|X6RGJ2	Heterochromatin protein 1-binding protein 3 (Fragment) OS=Homo sapiens GN=HP1BP3 PE=1 SV=1|Heterochromatin protein 1-binding protein 3 OS=Homo sapiens GN=HP1BP3 PE=1 SV=1|Isoform 2 of Heterochromatin protein 1-binding protein 3 OS=Homo sapiens GN=HP1BP3|Isoform 3 of Heterochromatin protein 1-binding protein 3 OS=Homo sapiens GN=HP1BP3|Heterochromatin protein 1-binding protein 3 (Fragment) OS=Homo…	2	0.257536	0.512639	0.118205	0.470022	no hit
EIF3B	P55884|P55884-2	Eukaryotic translation initiation factor 3 subunit B OS=Homo sapiens GN=EIF3B PE=1 SV=3|Isoform 2 of Eukaryotic translation initiation factor 3 subunit B OS=Homo sapiens GN=EIF3B	3	-0.181481	-0.509588	0.12041	0.47463	no hit
FUBP1	Q96AE4-2	Isoform 2 of Far upstream element-binding protein 1 OS=Homo sapiens GN=FUBP1	23	0.167617	0.508634	0.121106	0.476067	no hit
TMA7	Q9Y2S6	Translation machinery-associated protein 7 OS=Homo sapiens GN=TMA7 PE=1 SV=1	2	-0.187251	-0.508504	0.121202	0.476263	no hit
ZNFX1	Q9P2E3	NFX1-type zinc finger-containing protein 1 OS=Homo sapiens GN=ZNFX1 PE=2 SV=2	12	-0.139257	-0.506128	0.12295	0.479837	no hit
SUPT5H	O00267|O00267-2	Transcription elongation factor SPT5 OS=Homo sapiens GN=SUPT5H PE=1 SV=1|Isoform 2 of Transcription elongation factor SPT5 OS=Homo sapiens GN=SUPT5H	6	-0.150118	-0.503827	0.124662	0.483289	no hit
PSPC1	Q8WXF1	Paraspeckle component 1 OS=Homo sapiens GN=PSPC1 PE=1 SV=1	17	-0.155715	-0.499229	0.128138	0.490161	no hit
RBM5	P52756	RNA-binding protein 5 OS=Homo sapiens GN=RBM5 PE=1 SV=2	12	0.228239	0.489467	0.135769	0.504621	no hit
RBM8A	A0A0J9YW13|Q9Y5S9|Q9Y5S9-2	RNA-binding protein 8A (Fragment) OS=Homo sapiens GN=RBM8A PE=1 SV=1|RNA-binding protein 8A OS=Homo sapiens GN=RBM8A PE=1 SV=1|Isoform 2 of RNA-binding protein 8A OS=Homo sapiens GN=RBM8A	2	-0.165714	-0.488066	0.136892	0.50668	no hit
PHF5A	Q7RTV0	PHD finger-like domain-containing protein 5A OS=Homo sapiens GN=PHF5A PE=1 SV=1	4	0.219185	0.487435	0.137401	0.507606	no hit
KIF2A	O00139|O00139-1|O00139-2|O00139-4|O00139-5	Kinesin-like protein KIF2A OS=Homo sapiens GN=KIF2A PE=1 SV=3|Isoform 1 of Kinesin-like protein KIF2A OS=Homo sapiens GN=KIF2A|Isoform 2 of Kinesin-like protein KIF2A OS=Homo sapiens GN=KIF2A|Isoform 4 of Kinesin-like protein KIF2A OS=Homo sapiens GN=KIF2A|Isoform 5 of Kinesin-like protein KIF2A OS=Homo sapiens GN=KIF2A	4	0.181605	0.485417	0.139036	0.510564	no hit
WDR43	Q15061	WD repeat-containing protein 43 OS=Homo sapiens GN=WDR43 PE=1 SV=3	6	-0.114906	-0.485221	0.139196	0.510851	no hit
NIFK	Q9BYG3	MKI67 FHA domain-interacting nucleolar phosphoprotein OS=Homo sapiens GN=NIFK PE=1 SV=1	9	0.107508	0.481936	0.141892	0.515644	no hit
MKRN2	C9J494|Q9H000	Probable E3 ubiquitin-protein ligase makorin-2 OS=Homo sapiens GN=MKRN2 PE=1 SV=1|Probable E3 ubiquitin-protein ligase makorin-2 OS=Homo sapiens GN=MKRN2 PE=1 SV=2	6	0.167447	0.478212	0.144998	0.521049	no hit
ATP5J2|PTCD1	G3V325|O75127	Protein ATP5J2-PTCD1 OS=Homo sapiens GN=ATP5J2-PTCD1 PE=4 SV=1|Pentatricopeptide repeat-containing protein 1, mitochondrial OS=Homo sapiens GN=PTCD1 PE=1 SV=2	3	-0.162463	-0.4756	0.147206	0.524821	no hit
AKAP8L	Q9ULX6	A-kinase anchor protein 8-like OS=Homo sapiens GN=AKAP8L PE=1 SV=3	7	0.18321	0.473784	0.148757	0.527433	no hit
YTHDC1	Q96MU7	YTH domain-containing protein 1 OS=Homo sapiens GN=YTHDC1 PE=1 SV=3	13	0.154715	0.471141	0.151036	0.531221	no hit
ZC3H7B	Q9UGR2|Q9UGR2-2	Zinc finger CCCH domain-containing protein 7B OS=Homo sapiens GN=ZC3H7B PE=1 SV=1|Isoform 2 of Zinc finger CCCH domain-containing protein 7B OS=Homo sapiens GN=ZC3H7B	14	0.112116	0.47049	0.151602	0.532152	no hit
NOL8	Q76FK4|Q76FK4-4	Nucleolar protein 8 OS=Homo sapiens GN=NOL8 PE=1 SV=1|Isoform 4 of Nucleolar protein 8 OS=Homo sapiens GN=NOL8	23	0.105135	0.470124	0.15192	0.532675	no hit
SAFB	Q15424|Q15424-3|Q15424-4	Scaffold attachment factor B1 OS=Homo sapiens GN=SAFB PE=1 SV=4|Isoform 3 of Scaffold attachment factor B1 OS=Homo sapiens GN=SAFB|Isoform 4 of Scaffold attachment factor B1 OS=Homo sapiens GN=SAFB	16	-0.15066	-0.467008	0.154653	0.53711	no hit
PARP1	P09874	Poly [ADP-ribose] polymerase 1 OS=Homo sapiens GN=PARP1 PE=1 SV=4	8	-0.232263	-0.466562	0.155048	0.537743	no hit
TIA1	F8W8I6|P31483	Nucleolysin TIA-1 isoform p40 OS=Homo sapiens GN=TIA1 PE=1 SV=1|Nucleolysin TIA-1 isoform p40 OS=Homo sapiens GN=TIA1 PE=1 SV=3	9	0.169287	0.463725	0.157574	0.541758	no hit
HNRNPH1	D6RAM1|D6RIT2|E5RJ94|G8JLB6|P31943	Heterogeneous nuclear ribonucleoprotein H (Fragment) OS=Homo sapiens GN=HNRNPH1 PE=1 SV=1|Heterogeneous nuclear ribonucleoprotein H (Fragment) OS=Homo sapiens GN=HNRNPH1 PE=1 SV=1|Heterogeneous nuclear ribonucleoprotein H (Fragment) OS=Homo sapiens GN=HNRNPH1 PE=1 SV=1|Heterogeneous nuclear ribonucleoprotein H OS=Homo sapiens GN=HNRNPH1 PE=1 SV=1|Heterogeneous nuclear ribonucleoprotein H OS=Homo …	14	0.132556	0.463612	0.157675	0.541917	no hit
MFAP1	P55081	Microfibrillar-associated protein 1 OS=Homo sapiens GN=MFAP1 PE=1 SV=2	8	0.142138	0.460522	0.160463	0.546265	no hit
SF3A3	Q12874	Splicing factor 3A subunit 3 OS=Homo sapiens GN=SF3A3 PE=1 SV=1	5	0.136662	0.457282	0.163426	0.550796	no hit
EEF1A1|EEF1A1P5	P68104|Q5VTE0	Elongation factor 1-alpha 1 OS=Homo sapiens GN=EEF1A1 PE=1 SV=1|Putative elongation factor 1-alpha-like 3 OS=Homo sapiens GN=EEF1A1P5 PE=5 SV=1	11	-0.161376	-0.454477	0.166023	0.554694	no hit
SPATS2L	Q9NUQ6|Q9NUQ6-2	SPATS2-like protein OS=Homo sapiens GN=SPATS2L PE=1 SV=2|Isoform 2 of SPATS2-like protein OS=Homo sapiens GN=SPATS2L	6	0.14069	0.454237	0.166247	0.555027	no hit
MAP1A	E9PGC8|P78559|P78559-2	Microtubule-associated protein 1A OS=Homo sapiens GN=MAP1A PE=1 SV=1|Microtubule-associated protein 1A OS=Homo sapiens GN=MAP1A PE=1 SV=6|Isoform 2 of Microtubule-associated protein 1A OS=Homo sapiens GN=MAP1A	9	0.141666	0.453925	0.166539	0.55546	no hit
TRA2B	P62995|P62995-3	Transformer-2 protein homolog beta OS=Homo sapiens GN=TRA2B PE=1 SV=1|Isoform 3 of Transformer-2 protein homolog beta OS=Homo sapiens GN=TRA2B	6	0.353883	0.453389	0.167039	0.556201	no hit
PHRF1	A0A0J9YWD5|A0A0J9YYB5|B7ZM65|E9PJ24|F8WEF5|Q9P1Y6|Q9P1Y6-3	PHD and RING finger domain-containing protein 1 OS=Homo sapiens GN=PHRF1 PE=1 SV=1|PHD and RING finger domain-containing protein 1 OS=Homo sapiens GN=PHRF1 PE=1 SV=1|PHD and RING finger domain-containing protein 1 OS=Homo sapiens GN=PHRF1 PE=1 SV=1|PHD and RING finger domain-containing protein 1 OS=Homo sapiens GN=PHRF1 PE=1 SV=1|PHD and RING finger domain-containing protein 1 OS=Homo sapiens GN=…	6	0.106253	0.447893	0.172244	0.563761	no hit
ARHGEF6	Q15052|Q15052-2	Rho guanine nucleotide exchange factor 6 OS=Homo sapiens GN=ARHGEF6 PE=1 SV=2|Isoform 2 of Rho guanine nucleotide exchange factor 6 OS=Homo sapiens GN=ARHGEF6	2	0.195683	0.447043	0.173059	0.564922	no hit
DDX51	Q8N8A6	ATP-dependent RNA helicase DDX51 OS=Homo sapiens GN=DDX51 PE=1 SV=3	9	-0.117368	-0.442474	0.177493	0.571129	no hit
ZNF277	Q9NRM2	Zinc finger protein 277 OS=Homo sapiens GN=ZNF277 PE=1 SV=2	3	-0.15994	-0.4416	0.178351	0.572309	no hit
AKAP8	O43823	A-kinase anchor protein 8 OS=Homo sapiens GN=AKAP8 PE=1 SV=1	8	0.102943	0.436186	0.183733	0.57957	no hit
C9ORF114	Q5T280	Putative methyltransferase C9orf114 OS=Homo sapiens GN=C9orf114 PE=1 SV=3	5	0.118478	0.429274	0.190776	0.588709	no hit
RPSA	A0A0C4DG17|C9J9K3|P08865	40S ribosomal protein SA OS=Homo sapiens GN=RPSA PE=1 SV=1|40S ribosomal protein SA (Fragment) OS=Homo sapiens GN=RPSA PE=1 SV=7|40S ribosomal protein SA OS=Homo sapiens GN=RPSA PE=1 SV=4	7	-0.127951	-0.428464	0.191615	0.58977	no hit
EIF3A	Q14152	Eukaryotic translation initiation factor 3 subunit A OS=Homo sapiens GN=EIF3A PE=1 SV=1	47	-0.0999092	-0.428135	0.191957	0.590201	no hit
MEX3C	Q5U5Q3	RNA-binding E3 ubiquitin-protein ligase MEX3C OS=Homo sapiens GN=MEX3C PE=1 SV=3	5	-0.150045	-0.426208	0.193965	0.592716	no hit
RBM45	Q8IUH3|Q8IUH3-3	RNA-binding protein 45 OS=Homo sapiens GN=RBM45 PE=1 SV=1|Isoform 3 of RNA-binding protein 45 OS=Homo sapiens GN=RBM45	6	0.118942	0.424734	0.19551	0.594631	no hit
KNOP1	Q1ED39	Lysine-rich nucleolar protein 1 OS=Homo sapiens GN=KNOP1 PE=1 SV=1	7	-0.120913	-0.423621	0.196685	0.596073	no hit
RPL18	G3V203|H0YHA7|J3QQ67|Q07020|Q07020-2	60S ribosomal protein L18 OS=Homo sapiens GN=RPL18 PE=1 SV=1|60S ribosomal protein L18 (Fragment) OS=Homo sapiens GN=RPL18 PE=1 SV=1|60S ribosomal protein L18 (Fragment) OS=Homo sapiens GN=RPL18 PE=1 SV=1|60S ribosomal protein L18 OS=Homo sapiens GN=RPL18 PE=1 SV=2|Isoform 2 of 60S ribosomal protein L18 OS=Homo sapiens GN=RPL18	5	0.152678	0.422353	0.198027	0.59771	no hit
UBA1	P22314|P22314-2|Q5JRR6	Ubiquitin-like modifier-activating enzyme 1 OS=Homo sapiens GN=UBA1 PE=1 SV=3|Isoform 2 of Ubiquitin-like modifier-activating enzyme 1 OS=Homo sapiens GN=UBA1|Ubiquitin-like modifier-activating enzyme 1 OS=Homo sapiens GN=UBA1 PE=1 SV=1	3	0.133034	0.422218	0.198171	0.597885	no hit
LARP4B	Q92615	La-related protein 4B OS=Homo sapiens GN=LARP4B PE=1 SV=3	15	-0.108794	-0.41877	0.201859	0.602309	no hit
FYTTD1	Q96QD9|Q96QD9-2	UAP56-interacting factor OS=Homo sapiens GN=FYTTD1 PE=1 SV=3|Isoform 2 of UAP56-interacting factor OS=Homo sapiens GN=FYTTD1	3	0.170205	0.413984	0.207062	0.608389	no hit
NOP9	Q86U38	Nucleolar protein 9 OS=Homo sapiens GN=NOP9 PE=1 SV=1	13	-0.141979	-0.410897	0.210469	0.612271	no hit
ILF3	Q12906-7	Isoform 7 of Interleukin enhancer-binding factor 3 OS=Homo sapiens GN=ILF3	25	0.0798643	0.410344	0.211084	0.612963	no hit
HNRNPR	O43390	Heterogeneous nuclear ribonucleoprotein R OS=Homo sapiens GN=HNRNPR PE=1 SV=1	24	0.0788021	0.409787	0.211704	0.613658	no hit
RPL26	P61254	60S ribosomal protein L26 OS=Homo sapiens GN=RPL26 PE=1 SV=1	6	0.101657	0.406505	0.215386	0.617738	no hit
DHX33	Q9H6R0	Putative ATP-dependent RNA helicase DHX33 OS=Homo sapiens GN=DHX33 PE=1 SV=2	11	0.140057	0.406058	0.215891	0.618291	no hit
RPS18	P62269	40S ribosomal protein S18 OS=Homo sapiens GN=RPS18 PE=1 SV=3	2	0.152177	0.405141	0.216929	0.619422	no hit
MRPL37	Q9BZE1|S4R369	39S ribosomal protein L37, mitochondrial OS=Homo sapiens GN=MRPL37 PE=1 SV=2|39S ribosomal protein L37, mitochondrial OS=Homo sapiens GN=MRPL37 PE=1 SV=1	7	0.136897	0.403515	0.21878	0.621423	no hit
PTCD3	Q96EY7	Pentatricopeptide repeat domain-containing protein 3, mitochondrial OS=Homo sapiens GN=PTCD3 PE=1 SV=3	19	-0.0993129	-0.403262	0.219069	0.621733	no hit
PUM3	Q15397	Pumilio homolog 3 OS=Homo sapiens GN=PUM3 PE=1 SV=3	22	0.10243	0.402698	0.219713	0.622425	no hit
DIS3L2	Q8IYB7	DIS3-like exonuclease 2 OS=Homo sapiens GN=DIS3L2 PE=1 SV=4	6	0.174218	0.401903	0.220626	0.623398	no hit
EIF4G1	E7EUU4|Q04637-3|Q04637-8	Eukaryotic translation initiation factor 4 gamma 1 OS=Homo sapiens GN=EIF4G1 PE=1 SV=1|Isoform B of Eukaryotic translation initiation factor 4 gamma 1 OS=Homo sapiens GN=EIF4G1|Isoform 8 of Eukaryotic translation initiation factor 4 gamma 1 OS=Homo sapiens GN=EIF4G1	46	-0.0932378	-0.401663	0.220902	0.623691	no hit
TTF1	Q15361	Transcription termination factor 1 OS=Homo sapiens GN=TTF1 PE=1 SV=3	12	0.0992692	0.401473	0.22112	0.623923	no hit
DNMT1	P26358|P26358-2	DNA (cytosine-5)-methyltransferase 1 OS=Homo sapiens GN=DNMT1 PE=1 SV=2|Isoform 2 of DNA (cytosine-5)-methyltransferase 1 OS=Homo sapiens GN=DNMT1	2	0.142782	0.401052	0.221604	0.624436	no hit
DDX10	Q13206	Probable ATP-dependent RNA helicase DDX10 OS=Homo sapiens GN=DDX10 PE=1 SV=2	20	0.0979833	0.398823	0.224183	0.627145	no hit
HNRNPF	P52597	Heterogeneous nuclear ribonucleoprotein F OS=Homo sapiens GN=HNRNPF PE=1 SV=3	17	0.16568	0.397736	0.225448	0.62846	no hit
RPL4	P36578	60S ribosomal protein L4 OS=Homo sapiens GN=RPL4 PE=1 SV=5	18	0.0991277	0.395608	0.227941	0.631024	no hit
CHD1	O14646|O14646-2	Chromodomain-helicase-DNA-binding protein 1 OS=Homo sapiens GN=CHD1 PE=1 SV=2|Isoform 2 of Chromodomain-helicase-DNA-binding protein 1 OS=Homo sapiens GN=CHD1	14	0.0929142	0.394883	0.228794	0.631894	no hit
RBM26	A0A087X0H9|Q5T8P6|Q5T8P6-2|Q5T8P6-3	RNA-binding protein 26 OS=Homo sapiens GN=RBM26 PE=1 SV=1|RNA-binding protein 26 OS=Homo sapiens GN=RBM26 PE=1 SV=3|Isoform 2 of RNA-binding protein 26 OS=Homo sapiens GN=RBM26|Isoform 3 of RNA-binding protein 26 OS=Homo sapiens GN=RBM26	8	0.112312	0.392969	0.231058	0.634181	no hit
PABPC1	H0YAR2|P11940	Polyadenylate-binding protein 1 (Fragment) OS=Homo sapiens GN=PABPC1 PE=1 SV=1|Polyadenylate-binding protein 1 OS=Homo sapiens GN=PABPC1 PE=1 SV=2	25	0.0752588	0.387227	0.237945	0.640968	no hit
RPL31	P62899	60S ribosomal protein L31 OS=Homo sapiens GN=RPL31 PE=1 SV=1	3	-0.171202	-0.382376	0.243876	0.646614	no hit
HNRNPAB	Q99729-3	Isoform 3 of Heterogeneous nuclear ribonucleoprotein A/B OS=Homo sapiens GN=HNRNPAB	13	0.163128	0.379744	0.247136	0.649642	no hit
GPATCH4	Q5T3I0|Q5T3I0-3	G patch domain-containing protein 4 OS=Homo sapiens GN=GPATCH4 PE=1 SV=2|Isoform 3 of G patch domain-containing protein 4 OS=Homo sapiens GN=GPATCH4	5	0.110129	0.378408	0.248803	0.651171	no hit
AGO2	Q9UKV8	Protein argonaute-2 OS=Homo sapiens GN=AGO2 PE=1 SV=3	18	0.108203	0.377882	0.249461	0.651771	no hit
RNMT	O43148|O43148-2	mRNA cap guanine-N7 methyltransferase OS=Homo sapiens GN=RNMT PE=1 SV=1|Isoform 2 of mRNA cap guanine-N7 methyltransferase OS=Homo sapiens GN=RNMT	10	-0.189741	-0.375329	0.252674	0.654669	no hit
XRN2	Q9H0D6	5'-3' exoribonuclease 2 OS=Homo sapiens GN=XRN2 PE=1 SV=1	13	0.133739	0.37449	0.253736	0.655617	no hit
MTDH	Q86UE4	Protein LYRIC OS=Homo sapiens GN=MTDH PE=1 SV=2	12	0.115656	0.37071	0.258561	0.659857	no hit
LRRC47	Q8N1G4	Leucine-rich repeat-containing protein 47 OS=Homo sapiens GN=LRRC47 PE=1 SV=1	5	0.0977567	0.369638	0.259939	0.66105	no hit
MEX3A	A1L020	RNA-binding protein MEX3A OS=Homo sapiens GN=MEX3A PE=1 SV=1	9	-0.0921153	-0.368698	0.261153	0.662093	no hit
SURF6	O75683	Surfeit locus protein 6 OS=Homo sapiens GN=SURF6 PE=1 SV=3	12	0.0984568	0.366694	0.263755	0.664307	no hit
MEX3B	Q6ZN04	RNA-binding protein MEX3B OS=Homo sapiens GN=MEX3B PE=1 SV=1	4	-0.278267	-0.36481	0.266216	0.666375	no hit
KDM2B	Q8NHM5|Q8NHM5-2|Q8NHM5-3|Q8NHM5-4	Lysine-specific demethylase 2B OS=Homo sapiens GN=KDM2B PE=1 SV=1|Isoform 2 of Lysine-specific demethylase 2B OS=Homo sapiens GN=KDM2B|Isoform 3 of Lysine-specific demethylase 2B OS=Homo sapiens GN=KDM2B|Isoform 4 of Lysine-specific demethylase 2B OS=Homo sapiens GN=KDM2B	4	-0.117243	-0.362422	0.269359	0.668979	no hit
RBMS1	E7ETU5|F6Y5H0|P29558|P29558-2	RNA-binding motif, single-stranded-interacting protein 1 OS=Homo sapiens GN=RBMS1 PE=1 SV=1|RNA-binding motif, single-stranded-interacting protein 1 OS=Homo sapiens GN=RBMS1 PE=1 SV=1|RNA-binding motif, single-stranded-interacting protein 1 OS=Homo sapiens GN=RBMS1 PE=1 SV=3|Isoform 2 of RNA-binding motif, single-stranded-interacting protein 1 OS=Homo sapiens GN=RBMS1	4	-0.173188	-0.361903	0.270044	0.669542	no hit
TAF15	A0A075B7D9|Q92804|Q92804-2	TATA-binding protein-associated factor 2N OS=Homo sapiens GN=TAF15 PE=1 SV=1|TATA-binding protein-associated factor 2N OS=Homo sapiens GN=TAF15 PE=1 SV=1|Isoform Short of TATA-binding protein-associated factor 2N OS=Homo sapiens GN=TAF15	4	0.139108	0.361526	0.270544	0.669951	no hit
MYEF2	A0A0A0MR39|Q9P2K5-3	Myelin expression factor 2 OS=Homo sapiens GN=MYEF2 PE=1 SV=1|Isoform 3 of Myelin expression factor 2 OS=Homo sapiens GN=MYEF2	24	0.0972377	0.358813	0.274155	0.672876	no hit
PRPF38A	Q8NAV1	Pre-mRNA-splicing factor 38A OS=Homo sapiens GN=PRPF38A PE=1 SV=1	3	-0.0930681	-0.357694	0.275654	0.674075	no hit
SKIV2L2	P42285	Superkiller viralicidic activity 2-like 2 OS=Homo sapiens GN=SKIV2L2 PE=1 SV=3	16	0.115412	0.355977	0.277966	0.675908	no hit
RBM33	H0Y3K4|Q96EV2	RNA-binding protein 33 (Fragment) OS=Homo sapiens GN=RBM33 PE=1 SV=1|RNA-binding protein 33 OS=Homo sapiens GN=RBM33 PE=1 SV=3	8	-0.111238	-0.355354	0.278808	0.67657	no hit
BAZ1B	Q9UIG0|Q9UIG0-2	Tyrosine-protein kinase BAZ1B OS=Homo sapiens GN=BAZ1B PE=1 SV=2|Isoform 2 of Tyrosine-protein kinase BAZ1B OS=Homo sapiens GN=BAZ1B	6	-0.115853	-0.35462	0.279802	0.677348	no hit
SND1	Q7KZF4	Staphylococcal nuclease domain-containing protein 1 OS=Homo sapiens GN=SND1 PE=1 SV=1	36	-0.0982328	-0.352053	0.283298	0.680056	no hit
LYAR	Q9NX58	Cell growth-regulating nucleolar protein OS=Homo sapiens GN=LYAR PE=1 SV=2	10	-0.0856487	-0.349957	0.286173	0.682249	no hit
DDX18	Q9NVP1	ATP-dependent RNA helicase DDX18 OS=Homo sapiens GN=DDX18 PE=1 SV=2	19	0.0676427	0.349114	0.287336	0.683127	no hit
U2AF1L5|U2AF1	P0DN76|Q01081	Splicing factor U2AF 35 kDa subunit-like protein OS=Homo sapiens GN=U2AF1L5 PE=1 SV=1|Splicing factor U2AF 35 kDa subunit OS=Homo sapiens GN=U2AF1 PE=1 SV=3	4	-0.23489	-0.348156	0.288661	0.684122	no hit
RPL6	Q02878	60S ribosomal protein L6 OS=Homo sapiens GN=RPL6 PE=1 SV=3	13	-0.0824324	-0.345816	0.291913	0.686538	no hit
CNOT4	O95628|O95628-10|O95628-2|O95628-3|O95628-4|O95628-6|O95628-7|O95628-8|O95628-9	CCR4-NOT transcription complex subunit 4 OS=Homo sapiens GN=CNOT4 PE=1 SV=3|Isoform 10 of CCR4-NOT transcription complex subunit 4 OS=Homo sapiens GN=CNOT4|Isoform 2 of CCR4-NOT transcription complex subunit 4 OS=Homo sapiens GN=CNOT4|Isoform 3 of CCR4-NOT transcription complex subunit 4 OS=Homo sapiens GN=CNOT4|Isoform 4 of CCR4-NOT transcription complex subunit 4 OS=Homo sapiens GN=CNOT4|Isofor…	4	-0.140891	-0.345773	0.291974	0.686583	no hit
METTL16	Q86W50	Methyltransferase-like protein 16 OS=Homo sapiens GN=METTL16 PE=1 SV=2	6	-0.134772	-0.3455	0.292355	0.686864	no hit
RBMX	P38159	RNA-binding motif protein, X chromosome OS=Homo sapiens GN=RBMX PE=1 SV=3	14	0.098795	0.341468	0.298024	0.690979	no hit
ZFP36L2	A0A087WUU9|P47974	Zinc finger protein 36, C3H1 type-like 2 OS=Homo sapiens GN=ZFP36L2 PE=1 SV=1|Zinc finger protein 36, C3H1 type-like 2 OS=Homo sapiens GN=ZFP36L2 PE=1 SV=3	2	0.165648	0.340552	0.299322	0.691907	no hit
TNRC6A	H7C269|Q8NDV7-6	Trinucleotide repeat-containing gene 6A protein (Fragment) OS=Homo sapiens GN=TNRC6A PE=1 SV=1|Isoform 6 of Trinucleotide repeat-containing gene 6A protein OS=Homo sapiens GN=TNRC6A	4	0.095289	0.340293	0.299689	0.692167	no hit
EXOSC10	Q01780	Exosome component 10 OS=Homo sapiens GN=EXOSC10 PE=1 SV=2	18	0.0765317	0.34005	0.300035	0.692413	no hit
AGO3	Q9H9G7	Protein argonaute-3 OS=Homo sapiens GN=AGO3 PE=1 SV=2	6	-0.0895298	-0.339969	0.300149	0.692495	no hit
CAPZB	B1AK87|B1AK88|P47756-2	Capping protein (Actin filament) muscle Z-line, beta, isoform CRA_a OS=Homo sapiens GN=CAPZB PE=1 SV=1|Capping protein (Actin filament) muscle Z-line, beta, isoform CRA_d OS=Homo sapiens GN=CAPZB PE=1 SV=1|Isoform 2 of F-actin-capping protein subunit beta OS=Homo sapiens GN=CAPZB	3	0.170772	0.336585	0.304987	0.695889	no hit
MRM3	Q9HC36	rRNA methyltransferase 3, mitochondrial OS=Homo sapiens GN=MRM3 PE=1 SV=2	2	-0.147027	-0.335963	0.305882	0.696508	no hit
MBNL3	B1AKI6|Q9NUK0|Q9NUK0-2	Muscleblind-like protein 3 OS=Homo sapiens GN=MBNL3 PE=1 SV=1|Muscleblind-like protein 3 OS=Homo sapiens GN=MBNL3 PE=1 SV=2|Isoform 2 of Muscleblind-like protein 3 OS=Homo sapiens GN=MBNL3	2	0.0827848	0.33452	0.307963	0.69794	no hit
PHF6	A0A0D9SGE8|Q8IWS0|Q8IWS0-3|Q8IWS0-5	PHD finger protein 6 OS=Homo sapiens GN=PHF6 PE=1 SV=1|PHD finger protein 6 OS=Homo sapiens GN=PHF6 PE=1 SV=1|Isoform 3 of PHD finger protein 6 OS=Homo sapiens GN=PHF6|Isoform 5 of PHD finger protein 6 OS=Homo sapiens GN=PHF6	5	-0.241794	-0.334427	0.308098	0.698032	no hit
RBM10	A0A0A0MR66	RNA binding motif protein 10, isoform CRA_d OS=Homo sapiens GN=RBM10 PE=1 SV=1	24	0.0992799	0.334087	0.308589	0.698368	no hit
MRPS5	P82675	28S ribosomal protein S5, mitochondrial OS=Homo sapiens GN=MRPS5 PE=1 SV=2	15	0.111686	0.333819	0.308978	0.698633	no hit
WDR33	Q9C0J8	pre-mRNA 3' end processing protein WDR33 OS=Homo sapiens GN=WDR33 PE=1 SV=2	15	0.115995	0.332439	0.310981	0.699992	no hit
SSB	P05455	Lupus La protein OS=Homo sapiens GN=SSB PE=1 SV=2	23	0.174897	0.332269	0.31123	0.70016	no hit
EMG1	Q92979	Ribosomal RNA small subunit methyltransferase NEP1 OS=Homo sapiens GN=EMG1 PE=1 SV=4	3	-0.166396	-0.331883	0.311793	0.700539	no hit
RPL18A	M0R117|Q02543	60S ribosomal protein L18a OS=Homo sapiens GN=RPL18A PE=1 SV=1|60S ribosomal protein L18a OS=Homo sapiens GN=RPL18A PE=1 SV=2	6	0.0685103	0.331811	0.311897	0.700609	no hit
MAP4	E7EVA0	Microtubule-associated protein OS=Homo sapiens GN=MAP4 PE=1 SV=1	20	-0.105448	-0.330886	0.313248	0.701515	no hit
NOL10	Q9BSC4	Nucleolar protein 10 OS=Homo sapiens GN=NOL10 PE=1 SV=1	12	-0.116237	-0.330522	0.313781	0.701871	no hit
SRSF9	Q13242	Serine/arginine-rich splicing factor 9 OS=Homo sapiens GN=SRSF9 PE=1 SV=1	8	-0.109799	-0.329788	0.314856	0.702586	no hit
UBAP2L	F8W726|Q14157|Q14157-4|Q14157-5	Ubiquitin-associated protein 2-like OS=Homo sapiens GN=UBAP2L PE=1 SV=2|Ubiquitin-associated protein 2-like OS=Homo sapiens GN=UBAP2L PE=1 SV=2|Isoform 4 of Ubiquitin-associated protein 2-like OS=Homo sapiens GN=UBAP2L|Isoform 5 of Ubiquitin-associated protein 2-like OS=Homo sapiens GN=UBAP2L	24	-0.164203	-0.328627	0.316563	0.703715	no hit
HIST1H1B	P16401	Histone H1.5 OS=Homo sapiens GN=HIST1H1B PE=1 SV=3	6	0.0845668	0.326665	0.319461	0.705611	no hit
SAFB2	Q14151	Scaffold attachment factor B2 OS=Homo sapiens GN=SAFB2 PE=1 SV=1	11	-0.103343	-0.326485	0.319728	0.705785	no hit
AKAP1	Q92667	A-kinase anchor protein 1, mitochondrial OS=Homo sapiens GN=AKAP1 PE=1 SV=1	16	0.0714399	0.325104	0.321779	0.707111	no hit
MOV10	Q9HCE1	Putative helicase MOV-10 OS=Homo sapiens GN=MOV10 PE=1 SV=2	47	0.0722004	0.324203	0.323123	0.707973	no hit
WDR75	Q8IWA0	WD repeat-containing protein 75 OS=Homo sapiens GN=WDR75 PE=1 SV=1	20	0.117524	0.323673	0.323914	0.708478	no hit
SRBD1	Q8N5C6	S1 RNA-binding domain-containing protein 1 OS=Homo sapiens GN=SRBD1 PE=1 SV=2	5	0.117257	0.323341	0.324409	0.708794	no hit
LUC7L3	J3KPP4|O95232	Cisplatin resistance-associated overexpressed protein, isoform CRA_b OS=Homo sapiens GN=LUC7L3 PE=1 SV=1|Luc7-like protein 3 OS=Homo sapiens GN=LUC7L3 PE=1 SV=2	5	0.107644	0.3214	0.327324	0.710636	no hit
CORO1A	P31146	Coronin-1A OS=Homo sapiens GN=CORO1A PE=1 SV=4	5	-0.0902692	-0.313583	0.339225	0.717925	no hit
HELZ	J3QS41|P42694	Probable helicase with zinc finger domain OS=Homo sapiens GN=HELZ PE=1 SV=1|Probable helicase with zinc finger domain OS=Homo sapiens GN=HELZ PE=1 SV=2	29	0.0721828	0.313169	0.339864	0.718306	no hit
EEF1G	P26641|P26641-2	Elongation factor 1-gamma OS=Homo sapiens GN=EEF1G PE=1 SV=3|Isoform 2 of Elongation factor 1-gamma OS=Homo sapiens GN=EEF1G	8	-0.0988834	-0.312228	0.341317	0.719168	no hit
DCAF13	A0A087WT20|Q9NV06	DDB1- and CUL4-associated factor 13 OS=Homo sapiens GN=DCAF13 PE=1 SV=1|DDB1- and CUL4-associated factor 13 OS=Homo sapiens GN=DCAF13 PE=1 SV=2	17	0.0891316	0.311981	0.341699	0.719394	no hit
U2SURP	E7ET15|O15042|O15042-2	U2 snRNP-associated SURP motif-containing protein OS=Homo sapiens GN=U2SURP PE=1 SV=1|U2 snRNP-associated SURP motif-containing protein OS=Homo sapiens GN=U2SURP PE=1 SV=2|Isoform 2 of U2 snRNP-associated SURP motif-containing protein OS=Homo sapiens GN=U2SURP	3	0.118818	0.310112	0.344599	0.721097	no hit
MRPL2	C9IY40|Q5T653	39S ribosomal protein L2, mitochondrial OS=Homo sapiens GN=MRPL2 PE=1 SV=1|39S ribosomal protein L2, mitochondrial OS=Homo sapiens GN=MRPL2 PE=1 SV=2	3	0.133943	0.308595	0.346963	0.72247	no hit
SF3B4	Q15427	Splicing factor 3B subunit 4 OS=Homo sapiens GN=SF3B4 PE=1 SV=1	4	0.176041	0.308568	0.347005	0.722494	no hit
RPL34	P49207	60S ribosomal protein L34 OS=Homo sapiens GN=RPL34 PE=1 SV=3	4	0.0800889	0.306911	0.349601	0.723986	no hit
RRP8	O43159	Ribosomal RNA-processing protein 8 OS=Homo sapiens GN=RRP8 PE=1 SV=2	12	0.0752284	0.306058	0.350942	0.72475	no hit
ZCCHC11	A0A0C4DFM7|Q5TAX3	Terminal uridylyltransferase 4 OS=Homo sapiens GN=ZCCHC11 PE=1 SV=1|Terminal uridylyltransferase 4 OS=Homo sapiens GN=ZCCHC11 PE=1 SV=3	13	0.113976	0.305857	0.351258	0.72493	no hit
GTPBP1	O00178	GTP-binding protein 1 OS=Homo sapiens GN=GTPBP1 PE=1 SV=3	3	-0.0905125	-0.305685	0.35153	0.725084	no hit
GDI2	P50395	Rab GDP dissociation inhibitor beta OS=Homo sapiens GN=GDI2 PE=1 SV=2	4	-0.098716	-0.304384	0.353584	0.726244	no hit
PPAN	Q9NQ55	Suppressor of SWI4 1 homolog OS=Homo sapiens GN=PPAN PE=2 SV=1	16	0.0731744	0.303048	0.355701	0.727429	no hit
YTHDC2	Q9H6S0	Probable ATP-dependent RNA helicase YTHDC2 OS=Homo sapiens GN=YTHDC2 PE=1 SV=2	18	0.0767293	0.302476	0.356609	0.727935	no hit
HIST1H1D	P16402	Histone H1.3 OS=Homo sapiens GN=HIST1H1D PE=1 SV=2	2	0.118088	0.302461	0.356632	0.727947	no hit
LDHB	A8MW50|P07195	L-lactate dehydrogenase (Fragment) OS=Homo sapiens GN=LDHB PE=1 SV=1|L-lactate dehydrogenase B chain OS=Homo sapiens GN=LDHB PE=1 SV=2	3	-0.141939	-0.301708	0.357831	0.728611	no hit
HERC5	Q9UII4	E3 ISG15--protein ligase HERC5 OS=Homo sapiens GN=HERC5 PE=1 SV=2	12	0.0736713	0.301217	0.358614	0.729044	no hit
DDX52	Q9Y2R4	Probable ATP-dependent RNA helicase DDX52 OS=Homo sapiens GN=DDX52 PE=1 SV=3	9	0.0937329	0.300988	0.358979	0.729244	no hit
RPS8	P62241	40S ribosomal protein S8 OS=Homo sapiens GN=RPS8 PE=1 SV=2	9	-0.124714	-0.300376	0.359957	0.729781	no hit
ZC3H4	M0QY97|Q9UPT8	Zinc finger CCCH domain-containing protein 4 (Fragment) OS=Homo sapiens GN=ZC3H4 PE=1 SV=1|Zinc finger CCCH domain-containing protein 4 OS=Homo sapiens GN=ZC3H4 PE=1 SV=3	6	0.247274	0.300197	0.360243	0.729938	no hit
RPL13A	P40429	60S ribosomal protein L13a OS=Homo sapiens GN=RPL13A PE=1 SV=2	7	-0.122756	-0.299298	0.361684	0.730724	no hit
RPL7	P18124	60S ribosomal protein L7 OS=Homo sapiens GN=RPL7 PE=1 SV=1	11	-0.0695891	-0.298619	0.362774	0.731315	no hit
RALY	Q9UKM9	RNA-binding protein Raly OS=Homo sapiens GN=RALY PE=1 SV=1	18	0.0765911	0.298576	0.362844	0.731354	no hit
DDX24	Q9GZR7	ATP-dependent RNA helicase DDX24 OS=Homo sapiens GN=DDX24 PE=1 SV=1	22	-0.0903031	-0.297982	0.363799	0.73187	no hit
SPEN	Q96T58	Msx2-interacting protein OS=Homo sapiens GN=SPEN PE=1 SV=1	79	0.0681465	0.297224	0.365021	0.732527	no hit
NONO	Q15233	Non-POU domain-containing octamer-binding protein OS=Homo sapiens GN=NONO PE=1 SV=4	22	-0.0951608	-0.29629	0.36653	0.733335	no hit
HNRNPK	P61978-3	Isoform 3 of Heterogeneous nuclear ribonucleoprotein K OS=Homo sapiens GN=HNRNPK	26	0.102603	0.295677	0.367522	0.733863	no hit
EIF2S2	P20042	Eukaryotic translation initiation factor 2 subunit 2 OS=Homo sapiens GN=EIF2S2 PE=1 SV=2	6	-0.0888567	-0.295338	0.368071	0.734154	no hit
ZFR	Q96KR1	Zinc finger RNA-binding protein OS=Homo sapiens GN=ZFR PE=1 SV=2	15	0.0776116	0.294605	0.369262	0.734784	no hit
ZNF638	Q14966|Q14966-3	Zinc finger protein 638 OS=Homo sapiens GN=ZNF638 PE=1 SV=2|Isoform 3 of Zinc finger protein 638 OS=Homo sapiens GN=ZNF638	11	-0.0800903	-0.294056	0.370154	0.735254	no hit
SNRNP70	P08621|P08621-2	U1 small nuclear ribonucleoprotein 70 kDa OS=Homo sapiens GN=SNRNP70 PE=1 SV=2|Isoform 2 of U1 small nuclear ribonucleoprotein 70 kDa OS=Homo sapiens GN=SNRNP70	6	0.0848777	0.290767	0.375531	0.738052	no hit
RPL36	Q9Y3U8	60S ribosomal protein L36 OS=Homo sapiens GN=RPL36 PE=1 SV=3	2	0.0811461	0.290634	0.375749	0.738164	no hit
KHDRBS1	Q07666|Q07666-2	KH domain-containing, RNA-binding, signal transduction-associated protein 1 OS=Homo sapiens GN=KHDRBS1 PE=1 SV=1|Isoform 2 of KH domain-containing, RNA-binding, signal transduction-associated protein 1 OS=Homo sapiens GN=KHDRBS1	10	0.0845221	0.289319	0.377913	0.739272	no hit
EDF1	O60869|O60869-2|O60869-3	Endothelial differentiation-related factor 1 OS=Homo sapiens GN=EDF1 PE=1 SV=1|Isoform 2 of Endothelial differentiation-related factor 1 OS=Homo sapiens GN=EDF1|Isoform 3 of Endothelial differentiation-related factor 1 OS=Homo sapiens GN=EDF1	3	-0.136401	-0.288946	0.378528	0.739586	no hit
RRS1	Q15050	Ribosome biogenesis regulatory protein homolog OS=Homo sapiens GN=RRS1 PE=1 SV=2	6	-0.0797805	-0.288834	0.378713	0.73968	no hit
NGDN	Q8NEJ9|Q8NEJ9-2	Neuroguidin OS=Homo sapiens GN=NGDN PE=1 SV=1|Isoform 2 of Neuroguidin OS=Homo sapiens GN=NGDN	6	0.0649471	0.288078	0.379962	0.740314	no hit
NOLC1	A0A0A0MRM9|Q14978|Q14978-2|Q14978-3	Nucleolar and coiled-body phosphoprotein 1 (Fragment) OS=Homo sapiens GN=NOLC1 PE=1 SV=1|Nucleolar and coiled-body phosphoprotein 1 OS=Homo sapiens GN=NOLC1 PE=1 SV=2|Isoform Beta of Nucleolar and coiled-body phosphoprotein 1 OS=Homo sapiens GN=NOLC1|Isoform 3 of Nucleolar and coiled-body phosphoprotein 1 OS=Homo sapiens GN=NOLC1	20	0.0672578	0.287559	0.380821	0.740748	no hit
NSUN2	Q08J23|Q08J23-2	tRNA (cytosine(34)-C(5))-methyltransferase OS=Homo sapiens GN=NSUN2 PE=1 SV=2|Isoform 2 of tRNA (cytosine(34)-C(5))-methyltransferase OS=Homo sapiens GN=NSUN2	11	0.0661514	0.287041	0.381679	0.741179	no hit
NOC2L	Q9Y3T9	Nucleolar complex protein 2 homolog OS=Homo sapiens GN=NOC2L PE=1 SV=4	8	0.0808753	0.286767	0.382135	0.741408	no hit
HELZ2	Q9BYK8	Helicase with zinc finger domain 2 OS=Homo sapiens GN=HELZ2 PE=1 SV=6	8	0.085394	0.285238	0.384678	0.742678	no hit
EEF2	P13639	Elongation factor 2 OS=Homo sapiens GN=EEF2 PE=1 SV=4	20	0.0616242	0.2823	0.389592	0.745096	no hit
PDCD11	Q14690	Protein RRP5 homolog OS=Homo sapiens GN=PDCD11 PE=1 SV=3	94	0.0604332	0.281526	0.390893	0.745729	no hit
CPSF7	F5H669|Q8N684|Q8N684-2|Q8N684-3	Cleavage and polyadenylation-specificity factor subunit 7 (Fragment) OS=Homo sapiens GN=CPSF7 PE=1 SV=1|Cleavage and polyadenylation specificity factor subunit 7 OS=Homo sapiens GN=CPSF7 PE=1 SV=1|Isoform 2 of Cleavage and polyadenylation specificity factor subunit 7 OS=Homo sapiens GN=CPSF7|Isoform 3 of Cleavage and polyadenylation specificity factor subunit 7 OS=Homo sapiens GN=CPSF7	4	0.0858321	0.281223	0.391404	0.745977	no hit
RPF2	Q9H7B2	Ribosome production factor 2 homolog OS=Homo sapiens GN=RPF2 PE=1 SV=2	6	0.0818555	0.278993	0.395171	0.747787	no hit
TRIP12	Q14669|Q14669-2|Q14669-3|Q14669-4	E3 ubiquitin-protein ligase TRIP12 OS=Homo sapiens GN=TRIP12 PE=1 SV=1|Isoform 2 of E3 ubiquitin-protein ligase TRIP12 OS=Homo sapiens GN=TRIP12|Isoform 3 of E3 ubiquitin-protein ligase TRIP12 OS=Homo sapiens GN=TRIP12|Isoform 4 of E3 ubiquitin-protein ligase TRIP12 OS=Homo sapiens GN=TRIP12	5	-0.0864253	-0.278939	0.395262	0.747831	no hit
LAS1L	Q9Y4W2|Q9Y4W2-2	Ribosomal biogenesis protein LAS1L OS=Homo sapiens GN=LAS1L PE=1 SV=2|Isoform 2 of Ribosomal biogenesis protein LAS1L OS=Homo sapiens GN=LAS1L	4	-0.129589	-0.278504	0.396	0.748183	no hit
TSR1	I3L1Q5|Q2NL82	Pre-rRNA-processing protein TSR1 homolog OS=Homo sapiens GN=TSR1 PE=1 SV=2|Pre-rRNA-processing protein TSR1 homolog OS=Homo sapiens GN=TSR1 PE=1 SV=1	5	0.0613358	0.278313	0.396324	0.748336	no hit
TDRD3	Q9H7E2-3	Isoform 3 of Tudor domain-containing protein 3 OS=Homo sapiens GN=TDRD3	14	-0.0619962	-0.275812	0.400581	0.750343	no hit
NOL11	Q9H8H0	Nucleolar protein 11 OS=Homo sapiens GN=NOL11 PE=1 SV=1	14	0.129671	0.274638	0.40259	0.751279	no hit
BYSL	Q13895	Bystin OS=Homo sapiens GN=BYSL PE=1 SV=3	11	0.090796	0.274452	0.402909	0.751427	no hit
RPS5	M0R0F0|M0R0R2|P46782	40S ribosomal protein S5 (Fragment) OS=Homo sapiens GN=RPS5 PE=1 SV=1|40S ribosomal protein S5 OS=Homo sapiens GN=RPS5 PE=1 SV=1|40S ribosomal protein S5 OS=Homo sapiens GN=RPS5 PE=1 SV=4	5	0.184874	0.273724	0.404157	0.752004	no hit
SRPK1	Q96SB4	SRSF protein kinase 1 OS=Homo sapiens GN=SRPK1 PE=1 SV=2	6	0.0814458	0.273201	0.405057	0.752419	no hit
STT3A	P46977	Dolichyl-diphosphooligosaccharide--protein glycosyltransferase subunit STT3A OS=Homo sapiens GN=STT3A PE=1 SV=2	3	0.113818	0.272801	0.405744	0.752734	no hit
MTPAP	Q9NVV4	Poly(A) RNA polymerase, mitochondrial OS=Homo sapiens GN=MTPAP PE=1 SV=1	15	0.143691	0.272109	0.406936	0.75328	no hit
GEMIN5	Q8TEQ6	Gem-associated protein 5 OS=Homo sapiens GN=GEMIN5 PE=1 SV=3	4	0.130481	0.271371	0.408209	0.75386	no hit
H1FX	Q92522	Histone H1x OS=Homo sapiens GN=H1FX PE=1 SV=1	5	0.0734163	0.270242	0.410163	0.754745	no hit
TMSB4X	P62328	Thymosin beta-4 OS=Homo sapiens GN=TMSB4X PE=1 SV=2	3	-0.16236	-0.268638	0.412947	0.755995	no hit
STRAP	Q9Y3F4|Q9Y3F4-2	Serine-threonine kinase receptor-associated protein OS=Homo sapiens GN=STRAP PE=1 SV=1|Isoform 2 of Serine-threonine kinase receptor-associated protein OS=Homo sapiens GN=STRAP	6	0.0888118	0.265835	0.417838	0.758161	no hit
YTHDF1	Q9BYJ9	YTH domain-containing family protein 1 OS=Homo sapiens GN=YTHDF1 PE=1 SV=1	7	0.181888	0.26488	0.419514	0.758894	no hit
ZC3H7A	Q8IWR0	Zinc finger CCCH domain-containing protein 7A OS=Homo sapiens GN=ZC3H7A PE=1 SV=1	24	0.0806436	0.263571	0.421814	0.759893	no hit
FUBP3	Q96I24	Far upstream element-binding protein 3 OS=Homo sapiens GN=FUBP3 PE=1 SV=2	37	-0.0743042	-0.263215	0.422443	0.760165	no hit
PGK1	P00558|P00558-2	Phosphoglycerate kinase 1 OS=Homo sapiens GN=PGK1 PE=1 SV=3|Isoform 2 of Phosphoglycerate kinase 1 OS=Homo sapiens GN=PGK1	3	-0.127984	-0.261436	0.425585	0.761513	no hit
POLR1E	Q9GZS1|Q9GZS1-2	DNA-directed RNA polymerase I subunit RPA49 OS=Homo sapiens GN=POLR1E PE=1 SV=2|Isoform 2 of DNA-directed RNA polymerase I subunit RPA49 OS=Homo sapiens GN=POLR1E	2	0.107164	0.259355	0.429278	0.763079	no hit
GNL2	Q13823	Nucleolar GTP-binding protein 2 OS=Homo sapiens GN=GNL2 PE=1 SV=1	15	0.0624529	0.256916	0.433631	0.764898	no hit
LARP1	Q6PKG0	La-related protein 1 OS=Homo sapiens GN=LARP1 PE=1 SV=2	40	0.0585417	0.256414	0.43453	0.76527	no hit
HNRNPA3	P51991|P51991-2	Heterogeneous nuclear ribonucleoprotein A3 OS=Homo sapiens GN=HNRNPA3 PE=1 SV=2|Isoform 2 of Heterogeneous nuclear ribonucleoprotein A3 OS=Homo sapiens GN=HNRNPA3	24	0.0664911	0.255805	0.435622	0.76572	no hit
CCDC124	Q96CT7	Coiled-coil domain-containing protein 124 OS=Homo sapiens GN=CCDC124 PE=1 SV=1	3	0.0722449	0.253321	0.440092	0.767547	no hit
RBM39	Q14498|Q14498-2	RNA-binding protein 39 OS=Homo sapiens GN=RBM39 PE=1 SV=2|Isoform 2 of RNA-binding protein 39 OS=Homo sapiens GN=RBM39	9	-0.0574885	-0.252527	0.441526	0.768127	no hit
NAA15	Q9BXJ9	N-alpha-acetyltransferase 15, NatA auxiliary subunit OS=Homo sapiens GN=NAA15 PE=1 SV=1	8	-0.0873226	-0.251461	0.443457	0.768903	no hit
SUGP2	M0R2Z9|M0R3F6|Q8IX01|Q8IX01-3|Q8IX01-4	SURP and G-patch domain-containing protein 2 OS=Homo sapiens GN=SUGP2 PE=1 SV=1|SURP and G-patch domain-containing protein 2 OS=Homo sapiens GN=SUGP2 PE=1 SV=1|SURP and G-patch domain-containing protein 2 OS=Homo sapiens GN=SUGP2 PE=1 SV=2|Isoform 3 of SURP and G-patch domain-containing protein 2 OS=Homo sapiens GN=SUGP2|Isoform 4 of SURP and G-patch domain-containing protein 2 OS=Homo sapiens GN…	7	0.0827216	0.250817	0.444625	0.76937	no hit
BMS1	Q14692	Ribosome biogenesis protein BMS1 homolog OS=Homo sapiens GN=BMS1 PE=1 SV=1	35	0.0518693	0.250718	0.444805	0.769442	no hit
HNRNPA0	Q13151	Heterogeneous nuclear ribonucleoprotein A0 OS=Homo sapiens GN=HNRNPA0 PE=1 SV=1	9	0.102532	0.250457	0.445279	0.769631	no hit
RRP36	Q96EU6|Q96EU6-2	Ribosomal RNA processing protein 36 homolog OS=Homo sapiens GN=RRP36 PE=1 SV=1|Isoform 2 of Ribosomal RNA processing protein 36 homolog OS=Homo sapiens GN=RRP36	6	0.0937293	0.25039	0.445401	0.76968	no hit
RPF1	Q9H9Y2	Ribosome production factor 1 OS=Homo sapiens GN=RPF1 PE=1 SV=2	6	0.250331	0.249684	0.446684	0.770189	no hit
CLUH	I3L2B0|K7EIG1|O75153	Clustered mitochondria protein homolog (Fragment) OS=Homo sapiens GN=CLUH PE=1 SV=2|Clustered mitochondria protein homolog (Fragment) OS=Homo sapiens GN=CLUH PE=1 SV=2|Clustered mitochondria protein homolog OS=Homo sapiens GN=CLUH PE=1 SV=2	4	0.137866	0.248663	0.448546	0.770924	no hit
GTPBP4	Q9BZE4	Nucleolar GTP-binding protein 1 OS=Homo sapiens GN=GTPBP4 PE=1 SV=3	29	-0.0711392	-0.24812	0.449537	0.771314	no hit
FASTKD1	Q53R41	FAST kinase domain-containing protein 1, mitochondrial OS=Homo sapiens GN=FASTKD1 PE=1 SV=1	9	0.115681	0.246083	0.453267	0.772768	no hit
PKM	H3BQ34|H3BT25|H3BTJ2|H3BTN5|H3BU13|H3BUW1|P14618|P14618-2	Pyruvate kinase OS=Homo sapiens GN=PKM PE=1 SV=1|Pyruvate kinase PKM (Fragment) OS=Homo sapiens GN=PKM PE=1 SV=1|Pyruvate kinase PKM (Fragment) OS=Homo sapiens GN=PKM PE=1 SV=1|Pyruvate kinase (Fragment) OS=Homo sapiens GN=PKM PE=1 SV=1|Pyruvate kinase PKM (Fragment) OS=Homo sapiens GN=PKM PE=1 SV=1|Pyruvate kinase PKM (Fragment) OS=Homo sapiens GN=PKM PE=1 SV=1|Pyruvate kinase PKM OS=Homo sapien…	6	-0.070352	-0.245211	0.454869	0.773387	no hit
TOP3B	O95985	DNA topoisomerase 3-beta-1 OS=Homo sapiens GN=TOP3B PE=1 SV=1	21	0.0512435	0.243801	0.457467	0.774384	no hit
DHX36	Q9H2U1|Q9H2U1-2|Q9H2U1-3	ATP-dependent RNA helicase DHX36 OS=Homo sapiens GN=DHX36 PE=1 SV=2|Isoform 2 of ATP-dependent RNA helicase DHX36 OS=Homo sapiens GN=DHX36|Isoform 3 of ATP-dependent RNA helicase DHX36 OS=Homo sapiens GN=DHX36	18	0.0527193	0.242446	0.459971	0.775336	no hit
ZC3H14	Q6PJT7|Q6PJT7-5|Q6PJT7-9	Zinc finger CCCH domain-containing protein 14 OS=Homo sapiens GN=ZC3H14 PE=1 SV=1|Isoform 5 of Zinc finger CCCH domain-containing protein 14 OS=Homo sapiens GN=ZC3H14|Isoform 9 of Zinc finger CCCH domain-containing protein 14 OS=Homo sapiens GN=ZC3H14	20	-0.0741424	-0.241685	0.46138	0.775868	no hit
RBM17	Q96I25	Splicing factor 45 OS=Homo sapiens GN=RBM17 PE=1 SV=1	3	0.122322	0.240736	0.463143	0.776531	no hit
HNRNPD	Q14103-3|Q14103-4	Isoform 3 of Heterogeneous nuclear ribonucleoprotein D0 OS=Homo sapiens GN=HNRNPD|Isoform 4 of Heterogeneous nuclear ribonucleoprotein D0 OS=Homo sapiens GN=HNRNPD	16	0.114007	0.240561	0.463467	0.776652	no hit
ZCCHC17	A0A087WXF8|A0A087WXU5|A0A087WYV3|A0A0D9SEW3|E7EPF0|Q9NP64|Q9NP64-2|Q9NP64-3	Nucleolar protein of 40 kDa OS=Homo sapiens GN=ZCCHC17 PE=1 SV=1|Nucleolar protein of 40 kDa OS=Homo sapiens GN=ZCCHC17 PE=1 SV=1|Nucleolar protein of 40 kDa OS=Homo sapiens GN=ZCCHC17 PE=1 SV=1|Nucleolar protein of 40 kDa OS=Homo sapiens GN=ZCCHC17 PE=1 SV=1|Nucleolar protein of 40 kDa OS=Homo sapiens GN=ZCCHC17 PE=1 SV=2|Nucleolar protein of 40 kDa OS=Homo sapiens GN=ZCCHC17 PE=1 SV=1|Isoform 2…	3	0.0761115	0.240395	0.463775	0.776768	no hit
UTP20	O75691	Small subunit processome component 20 homolog OS=Homo sapiens GN=UTP20 PE=1 SV=3	41	0.0612679	0.239169	0.466058	0.777618	no hit
EIF3E	P60228	Eukaryotic translation initiation factor 3 subunit E OS=Homo sapiens GN=EIF3E PE=1 SV=1	3	0.0634527	0.238695	0.466942	0.777945	no hit
RBMS2	F8W1T6|Q15434	RNA-binding motif, single-stranded-interacting protein 2 OS=Homo sapiens GN=RBMS2 PE=1 SV=1|RNA-binding motif, single-stranded-interacting protein 2 OS=Homo sapiens GN=RBMS2 PE=1 SV=1	3	-0.100104	-0.238362	0.467565	0.778175	no hit
ZNF326	Q5BKZ1	DBIRD complex subunit ZNF326 OS=Homo sapiens GN=ZNF326 PE=1 SV=2	11	0.0674716	0.237217	0.469706	0.778963	no hit
PPIG	Q13427	Peptidyl-prolyl cis-trans isomerase G OS=Homo sapiens GN=PPIG PE=1 SV=2	12	0.0605094	0.236442	0.471158	0.779494	no hit
DHX16	O60231	Putative pre-mRNA-splicing factor ATP-dependent RNA helicase DHX16 OS=Homo sapiens GN=DHX16 PE=1 SV=2	6	0.0547429	0.236421	0.471197	0.779509	no hit
PURG	Q9UJV8	Purine-rich element-binding protein gamma OS=Homo sapiens GN=PURG PE=2 SV=1	5	0.090181	0.236175	0.471659	0.779677	no hit
DNAJA1	P31689	DnaJ homolog subfamily A member 1 OS=Homo sapiens GN=DNAJA1 PE=1 SV=2	3	0.167851	0.235864	0.472242	0.779889	no hit
UTP4	A0A0J9YWM9|H3BSH7|Q969X6	U3 small nucleolar RNA-associated protein 4 homolog (Fragment) OS=Homo sapiens GN=UTP4 PE=1 SV=1|U3 small nucleolar RNA-associated protein 4 homolog (Fragment) OS=Homo sapiens GN=UTP4 PE=1 SV=1|U3 small nucleolar RNA-associated protein 4 homolog OS=Homo sapiens GN=UTP4 PE=1 SV=1	8	0.140835	0.235804	0.472356	0.77993	no hit
RPL19	J3KTE4|J3QR09|P84098	Ribosomal protein L19 OS=Homo sapiens GN=RPL19 PE=1 SV=1|Ribosomal protein L19 OS=Homo sapiens GN=RPL19 PE=1 SV=1|60S ribosomal protein L19 OS=Homo sapiens GN=RPL19 PE=1 SV=1	6	-0.0701477	-0.234546	0.474721	0.780786	no hit
DDX28	Q9NUL7	Probable ATP-dependent RNA helicase DDX28 OS=Homo sapiens GN=DDX28 PE=1 SV=2	5	-0.0604148	-0.233799	0.47613	0.781293	no hit
SMG6	Q86US8	Telomerase-binding protein EST1A OS=Homo sapiens GN=SMG6 PE=1 SV=2	12	0.0626501	0.232446	0.478685	0.782206	no hit
POLRMT	O00411	DNA-directed RNA polymerase, mitochondrial OS=Homo sapiens GN=POLRMT PE=1 SV=2	14	0.0548098	0.232204	0.479143	0.782369	no hit
NOC3L	Q8WTT2	Nucleolar complex protein 3 homolog OS=Homo sapiens GN=NOC3L PE=1 SV=1	17	0.0681906	0.232076	0.479386	0.782456	no hit
DIMT1	Q9UNQ2	Probable dimethyladenosine transferase OS=Homo sapiens GN=DIMT1 PE=1 SV=1	3	-0.0776551	-0.230387	0.48259	0.783587	no hit
DDX50	Q9BQ39	ATP-dependent RNA helicase DDX50 OS=Homo sapiens GN=DDX50 PE=1 SV=1	15	0.0782563	0.22981	0.483687	0.783972	no hit
CMSS1	C9J384|Q9BQ75|Q9BQ75-2	Protein CMSS1 (Fragment) OS=Homo sapiens GN=CMSS1 PE=1 SV=1|Protein CMSS1 OS=Homo sapiens GN=CMSS1 PE=1 SV=2|Isoform 2 of Protein CMSS1 OS=Homo sapiens GN=CMSS1	2	0.0923096	0.229775	0.483753	0.783995	no hit
NSUN5	Q96P11-2	Isoform 2 of Probable 28S rRNA (cytosine-C(5))-methyltransferase OS=Homo sapiens GN=NSUN5	10	0.0493572	0.229242	0.484769	0.78435	no hit
MSI2	B4DHE8|Q96DH6|Q96DH6-2	RNA-binding protein Musashi homolog 2 OS=Homo sapiens GN=MSI2 PE=1 SV=1|RNA-binding protein Musashi homolog 2 OS=Homo sapiens GN=MSI2 PE=1 SV=1|Isoform 2 of RNA-binding protein Musashi homolog 2 OS=Homo sapiens GN=MSI2	6	-0.0732216	-0.228763	0.485682	0.784668	no hit
RPS7	P62081	40S ribosomal protein S7 OS=Homo sapiens GN=RPS7 PE=1 SV=1	5	-0.0504816	-0.228623	0.48595	0.784761	no hit
KTN1	Q86UP2|Q86UP2-2|Q86UP2-4	Kinectin OS=Homo sapiens GN=KTN1 PE=1 SV=1|Isoform 2 of Kinectin OS=Homo sapiens GN=KTN1|Isoform 4 of Kinectin OS=Homo sapiens GN=KTN1	7	0.0745217	0.227371	0.48834	0.785589	no hit
XPO5	Q9HAV4	Exportin-5 OS=Homo sapiens GN=XPO5 PE=1 SV=1	7	0.101341	0.227275	0.488523	0.785652	no hit
FTSJ3	Q8IY81	pre-rRNA processing protein FTSJ3 OS=Homo sapiens GN=FTSJ3 PE=1 SV=2	21	0.0520825	0.226676	0.489671	0.786047	no hit
HEATR1	Q9H583	HEAT repeat-containing protein 1 OS=Homo sapiens GN=HEATR1 PE=1 SV=3	19	0.0513254	0.226517	0.489975	0.786151	no hit
DDX56	Q9NY93|Q9NY93-2	Probable ATP-dependent RNA helicase DDX56 OS=Homo sapiens GN=DDX56 PE=1 SV=1|Isoform 2 of Probable ATP-dependent RNA helicase DDX56 OS=Homo sapiens GN=DDX56	15	0.0581417	0.225581	0.49177	0.786766	no hit
RPS3A	P61247	40S ribosomal protein S3a OS=Homo sapiens GN=RPS3A PE=1 SV=2	10	-0.0583445	-0.222751	0.49722	0.788609	no hit
RPL24	C9JNW5|P83731	60S ribosomal protein L24 OS=Homo sapiens GN=RPL24 PE=1 SV=1|60S ribosomal protein L24 OS=Homo sapiens GN=RPL24 PE=1 SV=1	7	-0.0546374	-0.220942	0.500719	0.789776	no hit
ERI3	H0Y4B0|O43414|O43414-2|O43414-3	ERI1 exoribonuclease 3 (Fragment) OS=Homo sapiens GN=ERI3 PE=1 SV=1|ERI1 exoribonuclease 3 OS=Homo sapiens GN=ERI3 PE=1 SV=2|Isoform 2 of ERI1 exoribonuclease 3 OS=Homo sapiens GN=ERI3|Isoform 3 of ERI1 exoribonuclease 3 OS=Homo sapiens GN=ERI3	3	0.0536127	0.220621	0.501342	0.789982	no hit
SCAPER	Q9BY12|Q9BY12-3	S phase cyclin A-associated protein in the endoplasmic reticulum OS=Homo sapiens GN=SCAPER PE=1 SV=2|Isoform 3 of S phase cyclin A-associated protein in the endoplasmic reticulum OS=Homo sapiens GN=SCAPER	5	-0.0522555	-0.21997	0.502607	0.7904	no hit
ASCC3	Q8N3C0	Activating signal cointegrator 1 complex subunit 3 OS=Homo sapiens GN=ASCC3 PE=1 SV=3	19	0.0585537	0.219733	0.503066	0.790551	no hit
RC3H2	Q9HBD1	Roquin-2 OS=Homo sapiens GN=RC3H2 PE=1 SV=2	13	0.0644071	0.219427	0.50366	0.790746	no hit
SRRM1	A9Z1X7|Q8IYB3|Q8IYB3-2	Serine/arginine repetitive matrix protein 1 OS=Homo sapiens GN=SRRM1 PE=1 SV=1|Serine/arginine repetitive matrix protein 1 OS=Homo sapiens GN=SRRM1 PE=1 SV=2|Isoform 2 of Serine/arginine repetitive matrix protein 1 OS=Homo sapiens GN=SRRM1	6	0.0869703	0.218976	0.504539	0.791035	no hit
FAM120C	F8W881|Q9NX05	Constitutive coactivator of PPAR-gamma-like protein 2 OS=Homo sapiens GN=FAM120C PE=1 SV=2|Constitutive coactivator of PPAR-gamma-like protein 2 OS=Homo sapiens GN=FAM120C PE=2 SV=3	21	0.060744	0.218423	0.505615	0.791386	no hit
PPIA	P62937	Peptidyl-prolyl cis-trans isomerase A OS=Homo sapiens GN=PPIA PE=1 SV=2	5	-0.0823755	-0.218393	0.505673	0.791406	no hit
BUD13	Q9BRD0	BUD13 homolog OS=Homo sapiens GN=BUD13 PE=1 SV=1	2	0.218152	0.216956	0.508477	0.792317	no hit
TRIM56	Q9BRZ2	E3 ubiquitin-protein ligase TRIM56 OS=Homo sapiens GN=TRIM56 PE=1 SV=3	17	-0.0493966	-0.213835	0.514597	0.794279	no hit
SUPT16H	Q9Y5B9	FACT complex subunit SPT16 OS=Homo sapiens GN=SUPT16H PE=1 SV=1	15	0.0434078	0.213383	0.515485	0.79456	no hit
RRBP1	Q9P2E9|Q9P2E9-2	Ribosome-binding protein 1 OS=Homo sapiens GN=RRBP1 PE=1 SV=4|Isoform 1 of Ribosome-binding protein 1 OS=Homo sapiens GN=RRBP1	42	0.113596	0.212025	0.518162	0.795404	no hit
SART3	Q15020|Q15020-4	Squamous cell carcinoma antigen recognized by T-cells 3 OS=Homo sapiens GN=SART3 PE=1 SV=1|Isoform 4 of Squamous cell carcinoma antigen recognized by T-cells 3 OS=Homo sapiens GN=SART3	2	0.0977848	0.212002	0.518207	0.795419	no hit
DNAJC2	Q99543|Q99543-2	DnaJ homolog subfamily C member 2 OS=Homo sapiens GN=DNAJC2 PE=1 SV=4|Isoform 2 of DnaJ homolog subfamily C member 2 OS=Homo sapiens GN=DNAJC2	4	0.0973427	0.210737	0.520707	0.796201	no hit
PRRC2C	Q9Y520|Q9Y520-4|Q9Y520-5|Q9Y520-7	Protein PRRC2C OS=Homo sapiens GN=PRRC2C PE=1 SV=4|Isoform 4 of Protein PRRC2C OS=Homo sapiens GN=PRRC2C|Isoform 5 of Protein PRRC2C OS=Homo sapiens GN=PRRC2C|Isoform 7 of Protein PRRC2C OS=Homo sapiens GN=PRRC2C	73	-0.0505053	-0.210686	0.520807	0.796232	no hit
CELF2	A0A0J9YXJ0|E9PC62	CUGBP Elav-like family member 2 OS=Homo sapiens GN=CELF2 PE=1 SV=1|CUGBP Elav-like family member 2 OS=Homo sapiens GN=CELF2 PE=1 SV=1	14	0.0583103	0.209896	0.522371	0.796718	no hit
ENO1	P06733	Alpha-enolase OS=Homo sapiens GN=ENO1 PE=1 SV=2	3	-0.141212	-0.207965	0.526207	0.7979	no hit
NOL7	H7C2B1|Q9UMY1|Q9UMY1-2	Nucleolar protein 7 (Fragment) OS=Homo sapiens GN=NOL7 PE=1 SV=1|Nucleolar protein 7 OS=Homo sapiens GN=NOL7 PE=1 SV=2|Isoform 2 of Nucleolar protein 7 OS=Homo sapiens GN=NOL7	3	-0.0425476	-0.207719	0.526696	0.79805	no hit
UTP15	Q8TED0	U3 small nucleolar RNA-associated protein 15 homolog OS=Homo sapiens GN=UTP15 PE=1 SV=3	23	0.05147	0.207657	0.52682	0.798088	no hit
PATL1	Q86TB9|Q86TB9-4	Protein PAT1 homolog 1 OS=Homo sapiens GN=PATL1 PE=1 SV=2|Isoform 4 of Protein PAT1 homolog 1 OS=Homo sapiens GN=PATL1	7	0.0508693	0.206867	0.528393	0.798568	no hit
RBBP6	Q7Z6E9|Q7Z6E9-2	E3 ubiquitin-protein ligase RBBP6 OS=Homo sapiens GN=RBBP6 PE=1 SV=1|Isoform 2 of E3 ubiquitin-protein ligase RBBP6 OS=Homo sapiens GN=RBBP6	6	-0.0952366	-0.206378	0.529367	0.798864	no hit
UTP14A	Q9BVJ6	U3 small nucleolar RNA-associated protein 14 homolog A OS=Homo sapiens GN=UTP14A PE=1 SV=1	32	0.0909083	0.205939	0.530244	0.79913	no hit
RBM15B	Q8NDT2	Putative RNA-binding protein 15B OS=Homo sapiens GN=RBM15B PE=1 SV=3	14	-0.0489439	-0.205649	0.530823	0.799305	no hit
NOC4L	Q9BVI4	Nucleolar complex protein 4 homolog OS=Homo sapiens GN=NOC4L PE=1 SV=1	4	0.0890228	0.204732	0.532658	0.799858	no hit
NOM1	Q5C9Z4	Nucleolar MIF4G domain-containing protein 1 OS=Homo sapiens GN=NOM1 PE=1 SV=1	22	0.0437735	0.201045	0.540063	0.802059	no hit
RPL28	P46779	60S ribosomal protein L28 OS=Homo sapiens GN=RPL28 PE=1 SV=3	5	-0.0805414	-0.200634	0.540891	0.802302	no hit
RPS4X	P62701	40S ribosomal protein S4, X isoform OS=Homo sapiens GN=RPS4X PE=1 SV=2	7	0.0517356	0.198171	0.545871	0.803752	no hit
IMP4	B8ZZ47|B9A008|E7ENR5|H0Y714|Q96G21	U3 small nucleolar ribonucleoprotein protein IMP4 OS=Homo sapiens GN=IMP4 PE=1 SV=1|U3 small nucleolar ribonucleoprotein protein IMP4 (Fragment) OS=Homo sapiens GN=IMP4 PE=1 SV=1|U3 small nucleolar ribonucleoprotein protein IMP4 (Fragment) OS=Homo sapiens GN=IMP4 PE=1 SV=1|U3 small nucleolar ribonucleoprotein protein IMP4 (Fragment) OS=Homo sapiens GN=IMP4 PE=1 SV=1|U3 small nucleolar ribonucleop…	5	-0.218716	-0.19741	0.547414	0.804197	no hit
RBM12B	Q8IXT5	RNA-binding protein 12B OS=Homo sapiens GN=RBM12B PE=1 SV=2	28	0.0522301	0.196685	0.548886	0.804619	no hit
EIF4G3	A0A0U1RQK7	Eukaryotic translation initiation factor 4 gamma 3 OS=Homo sapiens GN=EIF4G3 PE=1 SV=1	22	0.0417638	0.194697	0.552932	0.805771	no hit
DDX27	B7Z6D5|Q96GQ7	Probable ATP-dependent RNA helicase DDX27 OS=Homo sapiens GN=DDX27 PE=1 SV=1|Probable ATP-dependent RNA helicase DDX27 OS=Homo sapiens GN=DDX27 PE=1 SV=2	28	0.0493773	0.194241	0.553862	0.806034	no hit
RPS26	P62854	40S ribosomal protein S26 OS=Homo sapiens GN=RPS26 PE=1 SV=3	2	0.145748	0.193369	0.555643	0.806535	no hit
RRP1	P56182	Ribosomal RNA processing protein 1 homolog A OS=Homo sapiens GN=RRP1 PE=1 SV=1	14	0.0441062	0.192575	0.557268	0.806991	no hit
UPF2	Q9HAU5	Regulator of nonsense transcripts 2 OS=Homo sapiens GN=UPF2 PE=1 SV=1	7	0.0697263	0.191936	0.558577	0.807356	no hit
TCOF1	Q13428|Q13428-3|Q13428-4	Treacle protein OS=Homo sapiens GN=TCOF1 PE=1 SV=3|Isoform 3 of Treacle protein OS=Homo sapiens GN=TCOF1|Isoform 4 of Treacle protein OS=Homo sapiens GN=TCOF1	30	-0.0406588	-0.191682	0.559098	0.807501	no hit
ARHGEF1	M0QZR4|Q92888|Q92888-2|Q92888-3	Rho guanine nucleotide exchange factor 1 OS=Homo sapiens GN=ARHGEF1 PE=1 SV=1|Rho guanine nucleotide exchange factor 1 OS=Homo sapiens GN=ARHGEF1 PE=1 SV=2|Isoform 2 of Rho guanine nucleotide exchange factor 1 OS=Homo sapiens GN=ARHGEF1|Isoform 3 of Rho guanine nucleotide exchange factor 1 OS=Homo sapiens GN=ARHGEF1	8	0.0646888	0.191594	0.559278	0.807551	no hit
NOP2	A0A087WV73|P46087|P46087-2|P46087-4	Probable 28S rRNA (cytosine(4447)-C(5))-methyltransferase OS=Homo sapiens GN=NOP2 PE=1 SV=1|Probable 28S rRNA (cytosine(4447)-C(5))-methyltransferase OS=Homo sapiens GN=NOP2 PE=1 SV=2|Isoform 2 of Probable 28S rRNA (cytosine(4447)-C(5))-methyltransferase OS=Homo sapiens GN=NOP2|Isoform 4 of Probable 28S rRNA (cytosine(4447)-C(5))-methyltransferase OS=Homo sapiens GN=NOP2	25	0.0439284	0.19016	0.562222	0.808365	no hit
PURB	Q96QR8	Transcriptional activator protein Pur-beta OS=Homo sapiens GN=PURB PE=1 SV=3	6	-0.0477294	-0.190112	0.56232	0.808392	no hit
FBL	P22087	rRNA 2'-O-methyltransferase fibrillarin OS=Homo sapiens GN=FBL PE=1 SV=2	13	0.064989	0.189385	0.563817	0.808804	no hit
HNRNPUL1	Q9BUJ2|Q9BUJ2-2	Heterogeneous nuclear ribonucleoprotein U-like protein 1 OS=Homo sapiens GN=HNRNPUL1 PE=1 SV=2|Isoform 2 of Heterogeneous nuclear ribonucleoprotein U-like protein 1 OS=Homo sapiens GN=HNRNPUL1	21	-0.0421238	-0.189347	0.563895	0.808825	no hit
CKAP5	Q14008|Q14008-2|Q14008-3	Cytoskeleton-associated protein 5 OS=Homo sapiens GN=CKAP5 PE=1 SV=3|Isoform 2 of Cytoskeleton-associated protein 5 OS=Homo sapiens GN=CKAP5|Isoform 3 of Cytoskeleton-associated protein 5 OS=Homo sapiens GN=CKAP5	8	0.0577008	0.185035	0.572805	0.811238	no hit
MYH9	P35579	Myosin-9 OS=Homo sapiens GN=MYH9 PE=1 SV=4	4	0.110653	0.182863	0.577318	0.812437	no hit
RPL27A	P46776	60S ribosomal protein L27a OS=Homo sapiens GN=RPL27A PE=1 SV=2	5	0.0721097	0.181411	0.580346	0.813232	no hit
DDX47	Q9H0S4	Probable ATP-dependent RNA helicase DDX47 OS=Homo sapiens GN=DDX47 PE=1 SV=1	6	0.130203	0.181258	0.580666	0.813316	no hit
RSRC2	Q7L4I2	Arginine/serine-rich coiled-coil protein 2 OS=Homo sapiens GN=RSRC2 PE=1 SV=1	3	0.0699095	0.181156	0.580878	0.813372	no hit
DAZAP1	K7EK33|K7EQ55|Q96EP5	DAZ-associated protein 1 OS=Homo sapiens GN=DAZAP1 PE=1 SV=2|DAZ-associated protein 1 OS=Homo sapiens GN=DAZAP1 PE=1 SV=2|DAZ-associated protein 1 OS=Homo sapiens GN=DAZAP1 PE=1 SV=1	12	0.0540039	0.179393	0.584565	0.81433	no hit
IGF2BP2	F8W930|Q9Y6M1|Q9Y6M1-1|Q9Y6M1-6	Insulin-like growth factor 2 mRNA-binding protein 2 OS=Homo sapiens GN=IGF2BP2 PE=1 SV=1|Insulin-like growth factor 2 mRNA-binding protein 2 OS=Homo sapiens GN=IGF2BP2 PE=1 SV=2|Isoform 2 of Insulin-like growth factor 2 mRNA-binding protein 2 OS=Homo sapiens GN=IGF2BP2|Isoform 6 of Insulin-like growth factor 2 mRNA-binding protein 2 OS=Homo sapiens GN=IGF2BP2	15	-0.0478456	-0.178814	0.585777	0.814643	no hit
IGF2BP1	Q9NZI8	Insulin-like growth factor 2 mRNA-binding protein 1 OS=Homo sapiens GN=IGF2BP1 PE=1 SV=2	27	-0.0421175	-0.178187	0.587093	0.814982	no hit
RPS15	K7EJ78|K7EQJ5|P62841	40S ribosomal protein S15 OS=Homo sapiens GN=RPS15 PE=1 SV=2|40S ribosomal protein S15 OS=Homo sapiens GN=RPS15 PE=1 SV=2|40S ribosomal protein S15 OS=Homo sapiens GN=RPS15 PE=1 SV=2	3	0.0755632	0.178138	0.587195	0.815008	no hit
EIF2AK2	P19525|P19525-2	Interferon-induced, double-stranded RNA-activated protein kinase OS=Homo sapiens GN=EIF2AK2 PE=1 SV=2|Isoform 2 of Interferon-induced, double-stranded RNA-activated protein kinase OS=Homo sapiens GN=EIF2AK2	4	0.142116	0.178079	0.587319	0.81504	no hit
XRCC6	P12956	X-ray repair cross-complementing protein 6 OS=Homo sapiens GN=XRCC6 PE=1 SV=2	19	0.0569781	0.178036	0.587409	0.815063	no hit
DDX21	Q9NR30	Nucleolar RNA helicase 2 OS=Homo sapiens GN=DDX21 PE=1 SV=5	35	-0.0401781	-0.176481	0.590677	0.815898	no hit
SRFBP1	Q8NEF9	Serum response factor-binding protein 1 OS=Homo sapiens GN=SRFBP1 PE=1 SV=1	9	-0.0442747	-0.17643	0.590784	0.815925	no hit
ZC3H15	Q8WU90	Zinc finger CCCH domain-containing protein 15 OS=Homo sapiens GN=ZC3H15 PE=1 SV=1	9	-0.0746814	-0.176049	0.591586	0.816129	no hit
URB2	Q14146	Unhealthy ribosome biogenesis protein 2 homolog OS=Homo sapiens GN=URB2 PE=2 SV=2	8	-0.0651406	-0.175668	0.592389	0.816332	no hit
CPEB4	B7ZLQ8|E5RFP2|E5RJM0|Q17RY0|Q17RY0-2|Q17RY0-3	CPEB4 protein OS=Homo sapiens GN=CPEB4 PE=1 SV=1|Cytoplasmic polyadenylation element-binding protein 4 OS=Homo sapiens GN=CPEB4 PE=1 SV=1|Cytoplasmic polyadenylation element-binding protein 4 OS=Homo sapiens GN=CPEB4 PE=1 SV=1|Cytoplasmic polyadenylation element-binding protein 4 OS=Homo sapiens GN=CPEB4 PE=1 SV=1|Isoform 2 of Cytoplasmic polyadenylation element-binding protein 4 OS=Homo sapiens …	2	0.0714444	0.175479	0.592788	0.816433	no hit
SF3A1	Q15459	Splicing factor 3A subunit 1 OS=Homo sapiens GN=SF3A1 PE=1 SV=1	9	0.0536658	0.175412	0.592927	0.816468	no hit
POLDIP3	Q9BY77	Polymerase delta-interacting protein 3 OS=Homo sapiens GN=POLDIP3 PE=1 SV=2	8	0.0713965	0.175067	0.593655	0.816652	no hit
HMGB2	P26583	High mobility group protein B2 OS=Homo sapiens GN=HMGB2 PE=1 SV=2	9	0.0545553	0.174971	0.593858	0.816703	no hit
RBM14	Q96PK6	RNA-binding protein 14 OS=Homo sapiens GN=RBM14 PE=1 SV=2	23	0.0485577	0.172799	0.598449	0.817853	no hit
PRDX1	A0A0A0MSI0|Q06830	Peroxiredoxin-1 (Fragment) OS=Homo sapiens GN=PRDX1 PE=1 SV=1|Peroxiredoxin-1 OS=Homo sapiens GN=PRDX1 PE=1 SV=1	7	-0.0644875	-0.172733	0.598588	0.817888	no hit
NSA2	O95478	Ribosome biogenesis protein NSA2 homolog OS=Homo sapiens GN=NSA2 PE=1 SV=1	6	-0.0684036	-0.171844	0.600471	0.818355	no hit
SRRT	Q9BXP5|Q9BXP5-2|Q9BXP5-3|Q9BXP5-4	Serrate RNA effector molecule homolog OS=Homo sapiens GN=SRRT PE=1 SV=1|Isoform 2 of Serrate RNA effector molecule homolog OS=Homo sapiens GN=SRRT|Isoform 3 of Serrate RNA effector molecule homolog OS=Homo sapiens GN=SRRT|Isoform 4 of Serrate RNA effector molecule homolog OS=Homo sapiens GN=SRRT	19	0.120356	0.170719	0.602859	0.818944	no hit
CIRBP	Q14011	Cold-inducible RNA-binding protein OS=Homo sapiens GN=CIRBP PE=1 SV=1	6	0.0804906	0.17005	0.60428	0.819293	no hit
TBL3	J3KNP2|Q12788	Transducin beta-like protein 3 (Fragment) OS=Homo sapiens GN=TBL3 PE=1 SV=1|Transducin beta-like protein 3 OS=Homo sapiens GN=TBL3 PE=1 SV=2	8	0.0366557	0.168188	0.608244	0.820259	no hit
PINX1	Q96BK5	PIN2/TERF1-interacting telomerase inhibitor 1 OS=Homo sapiens GN=PINX1 PE=1 SV=2	2	0.0558384	0.165631	0.613708	0.821574	no hit
FUS	H3BPE7|P35637|P35637-2	RNA-binding protein FUS OS=Homo sapiens GN=FUS PE=1 SV=1|RNA-binding protein FUS OS=Homo sapiens GN=FUS PE=1 SV=1|Isoform Short of RNA-binding protein FUS OS=Homo sapiens GN=FUS	7	0.0777573	0.165084	0.614879	0.821853	no hit
UBTF	E9PKP7|P17480|P17480-2	Nucleolar transcription factor 1 OS=Homo sapiens GN=UBTF PE=1 SV=1|Nucleolar transcription factor 1 OS=Homo sapiens GN=UBTF PE=1 SV=1|Isoform UBF2 of Nucleolar transcription factor 1 OS=Homo sapiens GN=UBTF	9	0.0388875	0.164734	0.615628	0.822031	no hit
DDX17	H3BLZ8|Q92841	Probable ATP-dependent RNA helicase DDX17 OS=Homo sapiens GN=DDX17 PE=1 SV=1|Probable ATP-dependent RNA helicase DDX17 OS=Homo sapiens GN=DDX17 PE=1 SV=2	21	0.0477872	0.164647	0.615815	0.822076	no hit
H2AFY	O75367|O75367-2|O75367-3	Core histone macro-H2A.1 OS=Homo sapiens GN=H2AFY PE=1 SV=4|Isoform 1 of Core histone macro-H2A.1 OS=Homo sapiens GN=H2AFY|Isoform 3 of Core histone macro-H2A.1 OS=Homo sapiens GN=H2AFY	3	0.0418059	0.164256	0.616654	0.822275	no hit
DHX29	A0A087WYN9|Q7Z478	ATP-dependent RNA helicase DHX29 OS=Homo sapiens GN=DHX29 PE=1 SV=1|ATP-dependent RNA helicase DHX29 OS=Homo sapiens GN=DHX29 PE=1 SV=2	7	-0.0463426	-0.164015	0.617172	0.822397	no hit
RPN1	P04843	Dolichyl-diphosphooligosaccharide--protein glycosyltransferase subunit 1 OS=Homo sapiens GN=RPN1 PE=1 SV=1	3	-0.0732955	-0.162796	0.619789	0.823015	no hit
DDX54	Q8TDD1|Q8TDD1-2	ATP-dependent RNA helicase DDX54 OS=Homo sapiens GN=DDX54 PE=1 SV=2|Isoform 2 of ATP-dependent RNA helicase DDX54 OS=Homo sapiens GN=DDX54	43	0.04035	0.162381	0.620682	0.823224	no hit
HNRNPUL2	H3BQZ7|Q1KMD3	HCG2044799 OS=Homo sapiens GN=HNRNPUL2-BSCL2 PE=4 SV=1|Heterogeneous nuclear ribonucleoprotein U-like protein 2 OS=Homo sapiens GN=HNRNPUL2 PE=1 SV=1	15	0.0419591	0.161454	0.622679	0.823691	no hit
MTIF2	P46199	Translation initiation factor IF-2, mitochondrial OS=Homo sapiens GN=MTIF2 PE=1 SV=2	5	-0.187368	-0.1607	0.624303	0.824069	no hit
PURA	Q00577	Transcriptional activator protein Pur-alpha OS=Homo sapiens GN=PURA PE=1 SV=2	10	0.0471281	0.160585	0.624551	0.824127	no hit
RPS14	P62263	40S ribosomal protein S14 OS=Homo sapiens GN=RPS14 PE=1 SV=3	5	-0.0414965	-0.160341	0.625079	0.824249	no hit
SNRNP200	O75643	U5 small nuclear ribonucleoprotein 200 kDa helicase OS=Homo sapiens GN=SNRNP200 PE=1 SV=2	10	0.0778777	0.159966	0.625888	0.824437	no hit
FARSB	Q9NSD9	Phenylalanine--tRNA ligase beta subunit OS=Homo sapiens GN=FARSB PE=1 SV=3	7	0.05539	0.15867	0.62869	0.825082	no hit
PRPF4B	Q13523	Serine/threonine-protein kinase PRP4 homolog OS=Homo sapiens GN=PRPF4B PE=1 SV=3	11	0.0665045	0.158544	0.62896	0.825144	no hit
SPTY2D1	Q68D10|Q68D10-2|Q68D10-3	Protein SPT2 homolog OS=Homo sapiens GN=SPTY2D1 PE=1 SV=3|Isoform 2 of Protein SPT2 homolog OS=Homo sapiens GN=SPTY2D1|Isoform 3 of Protein SPT2 homolog OS=Homo sapiens GN=SPTY2D1	8	-0.0332474	-0.158544	0.628962	0.825144	no hit
CCDC59	Q9P031	Thyroid transcription factor 1-associated protein 26 OS=Homo sapiens GN=CCDC59 PE=1 SV=2	6	0.0432496	0.158438	0.629191	0.825197	no hit
NOP14	P78316	Nucleolar protein 14 OS=Homo sapiens GN=NOP14 PE=1 SV=3	21	0.0376402	0.156497	0.633397	0.826156	no hit
SF1	Q15637-5|Q15637-6	Isoform 5 of Splicing factor 1 OS=Homo sapiens GN=SF1|Isoform 6 of Splicing factor 1 OS=Homo sapiens GN=SF1	9	-0.119296	-0.154904	0.636858	0.826937	no hit
ALDOA	H3BPS8|H3BQN4|H3BUH7|J3KPS3|P04075|P04075-2	Fructose-bisphosphate aldolase A (Fragment) OS=Homo sapiens GN=ALDOA PE=1 SV=1|Fructose-bisphosphate aldolase OS=Homo sapiens GN=ALDOA PE=1 SV=1|Fructose-bisphosphate aldolase A (Fragment) OS=Homo sapiens GN=ALDOA PE=1 SV=1|Fructose-bisphosphate aldolase OS=Homo sapiens GN=ALDOA PE=1 SV=1|Fructose-bisphosphate aldolase A OS=Homo sapiens GN=ALDOA PE=1 SV=2|Isoform 2 of Fructose-bisphosphate aldola…	2	0.0605853	0.154825	0.63703	0.826976	no hit
RPL35	P42766	60S ribosomal protein L35 OS=Homo sapiens GN=RPL35 PE=1 SV=2	6	0.0611288	0.15231	0.642512	0.828199	no hit
PRPF3	O43395	U4/U6 small nuclear ribonucleoprotein Prp3 OS=Homo sapiens GN=PRPF3 PE=1 SV=2	3	0.0754621	0.14998	0.647607	0.829319	no hit
CPEB1	Q9BZB8-3	Isoform 3 of Cytoplasmic polyadenylation element-binding protein 1 OS=Homo sapiens GN=CPEB1	4	0.113871	0.149611	0.648415	0.829496	no hit
UTP3	Q9NQZ2	Something about silencing protein 10 OS=Homo sapiens GN=UTP3 PE=1 SV=1	5	0.127608	0.149228	0.649256	0.829679	no hit
CMTR2	A0A0U1RRB3|Q8IYT2	Cap-specific mRNA (nucleoside-2'-O-)-methyltransferase 2 OS=Homo sapiens GN=CMTR2 PE=1 SV=1|Cap-specific mRNA (nucleoside-2'-O-)-methyltransferase 2 OS=Homo sapiens GN=CMTR2 PE=1 SV=2	2	0.0665644	0.148404	0.651063	0.830072	no hit
DHX8	F5H658|Q14562	ATP-dependent RNA helicase DHX8 OS=Homo sapiens GN=DHX8 PE=1 SV=1|ATP-dependent RNA helicase DHX8 OS=Homo sapiens GN=DHX8 PE=1 SV=1	6	0.0407857	0.14835	0.651182	0.830097	no hit
H1F0	P07305|P07305-2	Histone H1.0 OS=Homo sapiens GN=H1F0 PE=1 SV=3|Isoform 2 of Histone H1.0 OS=Homo sapiens GN=H1F0	4	-0.0438641	-0.14814	0.651643	0.830197	no hit
RPL13	P26373	60S ribosomal protein L13 OS=Homo sapiens GN=RPL13 PE=1 SV=4	9	0.0384313	0.148114	0.6517	0.830209	no hit
RPL23	P62829	60S ribosomal protein L23 OS=Homo sapiens GN=RPL23 PE=1 SV=1	2	0.060971	0.146758	0.654681	0.830852	no hit
ATXN2	F8WB05|Q99700|Q99700-4|V9GY86	Ataxin-2 (Fragment) OS=Homo sapiens GN=ATXN2 PE=1 SV=2|Ataxin-2 OS=Homo sapiens GN=ATXN2 PE=1 SV=2|Isoform 4 of Ataxin-2 OS=Homo sapiens GN=ATXN2|Ataxin-2 OS=Homo sapiens GN=ATXN2 PE=1 SV=1	23	0.0560887	0.146475	0.655303	0.830985	no hit
SRP54	G3V4F7|P61011|P61011-2	Signal recognition particle 54 kDa protein OS=Homo sapiens GN=SRP54 PE=1 SV=1|Signal recognition particle 54 kDa protein OS=Homo sapiens GN=SRP54 PE=1 SV=1|Isoform 2 of Signal recognition particle 54 kDa protein OS=Homo sapiens GN=SRP54	4	-0.0449435	-0.146166	0.655983	0.831131	no hit
GLTSCR2	Q9NZM5	Glioma tumor suppressor candidate region gene 2 protein OS=Homo sapiens GN=GLTSCR2 PE=1 SV=2	6	-0.0761309	-0.146076	0.656181	0.831173	no hit
FYB	O15117|O15117-2|O15117-3	FYN-binding protein OS=Homo sapiens GN=FYB PE=1 SV=2|Isoform FYB-130 of FYN-binding protein OS=Homo sapiens GN=FYB|Isoform 3 of FYN-binding protein OS=Homo sapiens GN=FYB	7	-0.0525864	-0.145968	0.65642	0.831224	no hit
CTIF	O43310|O43310-2	CBP80/20-dependent translation initiation factor OS=Homo sapiens GN=CTIF PE=1 SV=1|Isoform 2 of CBP80/20-dependent translation initiation factor OS=Homo sapiens GN=CTIF	3	0.0486382	0.143282	0.662347	0.832482	no hit
PCF11	A0A0C4DGU6|E9PKN0|E9PQ01|O94913	Pre-mRNA cleavage complex 2 protein Pcf11 OS=Homo sapiens GN=PCF11 PE=1 SV=1|Pre-mRNA cleavage complex 2 protein Pcf11 (Fragment) OS=Homo sapiens GN=PCF11 PE=1 SV=1|Pre-mRNA cleavage complex 2 protein Pcf11 (Fragment) OS=Homo sapiens GN=PCF11 PE=1 SV=7|Pre-mRNA cleavage complex 2 protein Pcf11 OS=Homo sapiens GN=PCF11 PE=1 SV=3	4	-0.053497	-0.143062	0.662832	0.832584	no hit
TOP2B	Q02880|Q02880-2	DNA topoisomerase 2-beta OS=Homo sapiens GN=TOP2B PE=1 SV=3|Isoform Beta-1 of DNA topoisomerase 2-beta OS=Homo sapiens GN=TOP2B	19	-0.05782	-0.142975	0.663026	0.832624	no hit
RPS3	P23396	40S ribosomal protein S3 OS=Homo sapiens GN=RPS3 PE=1 SV=2	17	-0.0557415	-0.142699	0.663635	0.832752	no hit
SMG1	J3KRA9|Q96Q15|Q96Q15-2	Serine/threonine-protein kinase SMG1 (Fragment) OS=Homo sapiens GN=SMG1 PE=1 SV=1|Serine/threonine-protein kinase SMG1 OS=Homo sapiens GN=SMG1 PE=1 SV=3|Isoform 2 of Serine/threonine-protein kinase SMG1 OS=Homo sapiens GN=SMG1	5	0.0521533	0.142348	0.664413	0.832915	no hit
SRPRA	P08240|P08240-2	Signal recognition particle receptor subunit alpha OS=Homo sapiens GN=SRPRA PE=1 SV=2|Isoform 2 of Signal recognition particle receptor subunit alpha OS=Homo sapiens GN=SRPRA	4	-0.0510738	-0.141595	0.666079	0.833264	no hit
MRTO4	Q9UKD2	mRNA turnover protein 4 homolog OS=Homo sapiens GN=MRTO4 PE=1 SV=2	5	-0.0850537	-0.140984	0.667434	0.833546	no hit
MANF	A8K878|P55145	Mesencephalic astrocyte-derived neurotrophic factor OS=Homo sapiens GN=MANF PE=1 SV=1|Mesencephalic astrocyte-derived neurotrophic factor OS=Homo sapiens GN=MANF PE=1 SV=3	8	-0.0786966	-0.140917	0.667582	0.833576	no hit
LARP1B	Q659C4|Q659C4-2	La-related protein 1B OS=Homo sapiens GN=LARP1B PE=1 SV=2|Isoform 2 of La-related protein 1B OS=Homo sapiens GN=LARP1B	10	-0.0578765	-0.139633	0.670433	0.834167	no hit
HNRNPH3	P31942|P31942-2	Heterogeneous nuclear ribonucleoprotein H3 OS=Homo sapiens GN=HNRNPH3 PE=1 SV=2|Isoform 2 of Heterogeneous nuclear ribonucleoprotein H3 OS=Homo sapiens GN=HNRNPH3	16	0.0432019	0.13868	0.67255	0.834602	no hit
NAT10	Q9H0A0	RNA cytidine acetyltransferase OS=Homo sapiens GN=NAT10 PE=1 SV=2	23	-0.0385281	-0.137984	0.674099	0.83492	no hit
DHX57	Q6P158	Putative ATP-dependent RNA helicase DHX57 OS=Homo sapiens GN=DHX57 PE=1 SV=2	15	-0.0407017	-0.137855	0.674387	0.834979	no hit
ACIN1	S4R3H4	Apoptotic chromatin condensation inducer in the nucleus OS=Homo sapiens GN=ACIN1 PE=1 SV=1	8	0.03672	0.134738	0.68134	0.836387	no hit
NSD1	Q96L73|Q96L73-2	Histone-lysine N-methyltransferase, H3 lysine-36 and H4 lysine-20 specific OS=Homo sapiens GN=NSD1 PE=1 SV=1|Isoform 2 of Histone-lysine N-methyltransferase, H3 lysine-36 and H4 lysine-20 specific OS=Homo sapiens GN=NSD1	4	0.0501597	0.134504	0.681862	0.836492	no hit
ZNF106	Q9H2Y7	Zinc finger protein 106 OS=Homo sapiens GN=ZNF106 PE=1 SV=1	7	-0.0562712	-0.133429	0.684268	0.836973	no hit
DDX42	Q86XP3	ATP-dependent RNA helicase DDX42 OS=Homo sapiens GN=DDX42 PE=1 SV=1	6	0.0606128	0.132681	0.685943	0.837307	no hit
RCC2	Q9P258	Protein RCC2 OS=Homo sapiens GN=RCC2 PE=1 SV=2	7	-0.0300096	-0.132255	0.686897	0.837496	no hit
AQR	O60306	Intron-binding protein aquarius OS=Homo sapiens GN=AQR PE=1 SV=4	12	-0.048986	-0.131189	0.689289	0.837968	no hit
XRN1	Q8IZH2|Q8IZH2-2	5'-3' exoribonuclease 1 OS=Homo sapiens GN=XRN1 PE=1 SV=1|Isoform 2 of 5'-3' exoribonuclease 1 OS=Homo sapiens GN=XRN1	15	0.0504808	0.130527	0.690776	0.838261	no hit
BAZ1A	Q9NRL2|Q9NRL2-2	Bromodomain adjacent to zinc finger domain protein 1A OS=Homo sapiens GN=BAZ1A PE=1 SV=2|Isoform 2 of Bromodomain adjacent to zinc finger domain protein 1A OS=Homo sapiens GN=BAZ1A	2	-0.0545743	-0.130288	0.691313	0.838366	no hit
RPS2	P15880	40S ribosomal protein S2 OS=Homo sapiens GN=RPS2 PE=1 SV=2	18	0.0387359	0.130253	0.69139	0.838381	no hit
NFX1	Q12986	Transcriptional repressor NF-X1 OS=Homo sapiens GN=NFX1 PE=1 SV=2	37	0.034505	0.130042	0.691865	0.838474	no hit
PRKRA	O75569	Interferon-inducible double-stranded RNA-dependent protein kinase activator A OS=Homo sapiens GN=PRKRA PE=1 SV=1	2	-0.0657911	-0.128845	0.694559	0.839	no hit
RPS24	A0A087WUS0|E7ETK0|P62847|P62847-2|P62847-3|P62847-4	40S ribosomal protein S24 OS=Homo sapiens GN=RPS24 PE=1 SV=1|40S ribosomal protein S24 OS=Homo sapiens GN=RPS24 PE=1 SV=1|40S ribosomal protein S24 OS=Homo sapiens GN=RPS24 PE=1 SV=1|Isoform 2 of 40S ribosomal protein S24 OS=Homo sapiens GN=RPS24|Isoform 3 of 40S ribosomal protein S24 OS=Homo sapiens GN=RPS24|Isoform 4 of 40S ribosomal protein S24 OS=Homo sapiens GN=RPS24	5	0.0422321	0.127444	0.697715	0.839611	no hit
SON	P18583|P18583-2|P18583-5|P18583-6|P18583-7|P18583-9	Protein SON OS=Homo sapiens GN=SON PE=1 SV=4|Isoform A of Protein SON OS=Homo sapiens GN=SON|Isoform D of Protein SON OS=Homo sapiens GN=SON|Isoform E of Protein SON OS=Homo sapiens GN=SON|Isoform G of Protein SON OS=Homo sapiens GN=SON|Isoform I of Protein SON OS=Homo sapiens GN=SON	21	0.0334047	0.126857	0.69904	0.839867	no hit
MYBBP1A	Q9BQG0|Q9BQG0-2	Myb-binding protein 1A OS=Homo sapiens GN=MYBBP1A PE=1 SV=2|Isoform 2 of Myb-binding protein 1A OS=Homo sapiens GN=MYBBP1A	42	0.0323298	0.126636	0.699539	0.839962	no hit
RPL5	P46777	60S ribosomal protein L5 OS=Homo sapiens GN=RPL5 PE=1 SV=3	17	-0.0296509	-0.125345	0.702453	0.840521	no hit
TIAL1	Q01085|Q01085-2	Nucleolysin TIAR OS=Homo sapiens GN=TIAL1 PE=1 SV=1|Isoform 2 of Nucleolysin TIAR OS=Homo sapiens GN=TIAL1	9	0.0483477	0.125108	0.702989	0.840623	no hit
ZC3H11A	O75152	Zinc finger CCCH domain-containing protein 11A OS=Homo sapiens GN=ZC3H11A PE=1 SV=3	28	0.033828	0.124535	0.704287	0.84087	no hit
RBM28	Q9NW13	RNA-binding protein 28 OS=Homo sapiens GN=RBM28 PE=1 SV=3	34	0.0290978	0.122792	0.708235	0.841616	no hit
SRP72	O76094|O76094-2	Signal recognition particle subunit SRP72 OS=Homo sapiens GN=SRP72 PE=1 SV=3|Isoform 2 of Signal recognition particle subunit SRP72 OS=Homo sapiens GN=SRP72	11	-0.0419153	-0.12265	0.708556	0.841677	no hit
TXN	P10599|P10599-2	Thioredoxin OS=Homo sapiens GN=TXN PE=1 SV=3|Isoform 2 of Thioredoxin OS=Homo sapiens GN=TXN	3	0.0737174	0.122112	0.709776	0.841906	no hit
EBNA1BP2	H7C2Q8|Q99848	EBNA1 binding protein 2, isoform CRA_d OS=Homo sapiens GN=EBNA1BP2 PE=1 SV=1|Probable rRNA-processing protein EBP2 OS=Homo sapiens GN=EBNA1BP2 PE=1 SV=2	16	0.030634	0.1213	0.711619	0.842251	no hit
UTP18	Q9Y5J1	U3 small nucleolar RNA-associated protein 18 homolog OS=Homo sapiens GN=UTP18 PE=1 SV=3	13	0.0361681	0.11801	0.719105	0.843636	no hit
GAR1	Q9NY12|Q9NY12-2	H/ACA ribonucleoprotein complex subunit 1 OS=Homo sapiens GN=GAR1 PE=1 SV=1|Isoform 2 of H/ACA ribonucleoprotein complex subunit 1 OS=Homo sapiens GN=GAR1	3	-0.0504516	-0.116928	0.721572	0.844087	no hit
NOA1	Q8NC60	Nitric oxide-associated protein 1 OS=Homo sapiens GN=NOA1 PE=1 SV=2	5	0.107469	0.11657	0.722389	0.844236	no hit
DDX1	A0A087X2G1|F1T0B3|Q92499	ATP-dependent RNA helicase DDX1 OS=Homo sapiens GN=DDX1 PE=1 SV=1|ATP-dependent RNA helicase DDX1 OS=Homo sapiens GN=DDX1 PE=1 SV=1|ATP-dependent RNA helicase DDX1 OS=Homo sapiens GN=DDX1 PE=1 SV=2	9	-0.0614613	-0.116189	0.72326	0.844395	no hit
RPS9	A0A024R4M0|P46781	40S ribosomal protein S9 OS=Homo sapiens GN=RPS9 PE=1 SV=1|40S ribosomal protein S9 OS=Homo sapiens GN=RPS9 PE=1 SV=3	9	-0.0239758	-0.115877	0.723973	0.844524	no hit
SERPIND1	P05546	Heparin cofactor 2 OS=Homo sapiens GN=SERPIND1 PE=1 SV=3	3	-0.089131	-0.115759	0.724243	0.844573	no hit
CHD2	O14647|O14647-2	Chromodomain-helicase-DNA-binding protein 2 OS=Homo sapiens GN=CHD2 PE=1 SV=2|Isoform 2 of Chromodomain-helicase-DNA-binding protein 2 OS=Homo sapiens GN=CHD2	11	-0.0229806	-0.115505	0.724823	0.844678	no hit
AHNAK	Q09666	Neuroblast differentiation-associated protein AHNAK OS=Homo sapiens GN=AHNAK PE=1 SV=2	6	0.0554414	0.114454	0.727227	0.845112	no hit
TDRD7	Q8NHU6	Tudor domain-containing protein 7 OS=Homo sapiens GN=TDRD7 PE=1 SV=2	4	0.0475961	0.114404	0.727341	0.845132	no hit
SECISBP2	Q96T21|Q96T21-2|Q96T21-3	Selenocysteine insertion sequence-binding protein 2 OS=Homo sapiens GN=SECISBP2 PE=1 SV=2|Isoform 2 of Selenocysteine insertion sequence-binding protein 2 OS=Homo sapiens GN=SECISBP2|Isoform 3 of Selenocysteine insertion sequence-binding protein 2 OS=Homo sapiens GN=SECISBP2	7	0.0334654	0.112377	0.731985	0.845964	no hit
DDX49	Q9Y6V7	Probable ATP-dependent RNA helicase DDX49 OS=Homo sapiens GN=DDX49 PE=1 SV=1	6	0.0337129	0.111905	0.733065	0.846156	no hit
RBM19	Q9Y4C8	Probable RNA-binding protein 19 OS=Homo sapiens GN=RBM19 PE=1 SV=3	32	0.0233186	0.111855	0.733182	0.846176	no hit
HSP90AB1	P08238	Heat shock protein HSP 90-beta OS=Homo sapiens GN=HSP90AB1 PE=1 SV=4	5	-0.0244304	-0.111672	0.733601	0.846251	no hit
CELF1	F5H4Y5|G5EA30|Q92879-3	CUGBP Elav-like family member 1 (Fragment) OS=Homo sapiens GN=CELF1 PE=1 SV=7|CUG triplet repeat, RNA binding protein 1, isoform CRA_c OS=Homo sapiens GN=CELF1 PE=1 SV=1|Isoform 3 of CUGBP Elav-like family member 1 OS=Homo sapiens GN=CELF1	15	0.0269106	0.111591	0.733787	0.846284	no hit
XRCC5	P13010	X-ray repair cross-complementing protein 5 OS=Homo sapiens GN=XRCC5 PE=1 SV=3	17	0.063271	0.110592	0.736081	0.846689	no hit
RRP1B	Q14684	Ribosomal RNA processing protein 1 homolog B OS=Homo sapiens GN=RRP1B PE=1 SV=3	21	0.0264102	0.110337	0.736668	0.846793	no hit
RPS23	D6RD47|P62266	40S ribosomal protein S23 OS=Homo sapiens GN=RPS23 PE=1 SV=1|40S ribosomal protein S23 OS=Homo sapiens GN=RPS23 PE=1 SV=3	4	0.0266755	0.109403	0.738815	0.84717	no hit
CEBPZ	Q03701	CCAAT/enhancer-binding protein zeta OS=Homo sapiens GN=CEBPZ PE=1 SV=3	26	0.0290483	0.10913	0.739443	0.84728	no hit
ABCF1	Q8NE71	ATP-binding cassette sub-family F member 1 OS=Homo sapiens GN=ABCF1 PE=1 SV=2	13	0.0437704	0.108873	0.740034	0.847383	no hit
NOL9	Q5SY16	Polynucleotide 5'-hydroxyl-kinase NOL9 OS=Homo sapiens GN=NOL9 PE=1 SV=1	7	0.0301039	0.10744	0.743333	0.847958	no hit
USP36	Q9P275|Q9P275-2	Ubiquitin carboxyl-terminal hydrolase 36 OS=Homo sapiens GN=USP36 PE=1 SV=3|Isoform 2 of Ubiquitin carboxyl-terminal hydrolase 36 OS=Homo sapiens GN=USP36	20	-0.031579	-0.106878	0.74463	0.848182	no hit
ZNF622	Q969S3	Zinc finger protein 622 OS=Homo sapiens GN=ZNF622 PE=1 SV=1	6	-0.0440734	-0.105574	0.747639	0.848701	no hit
MKI67	A0A087WV66|P46013|P46013-2	Antigen KI-67 OS=Homo sapiens GN=MKI67 PE=1 SV=1|Antigen KI-67 OS=Homo sapiens GN=MKI67 PE=1 SV=2|Isoform Short of Antigen KI-67 OS=Homo sapiens GN=MKI67	113	0.0264794	0.104643	0.74979	0.849069	no hit
RPS19	P39019	40S ribosomal protein S19 OS=Homo sapiens GN=RPS19 PE=1 SV=2	5	-0.0450009	-0.104612	0.749861	0.849081	no hit
APOBEC3F	Q8IUX4	DNA dC->dU-editing enzyme APOBEC-3F OS=Homo sapiens GN=APOBEC3F PE=1 SV=3	3	0.0559997	0.104457	0.750219	0.849143	no hit
FAM133B	G3XAI9|Q5BKY9|Q5BKY9-2	Protein FAM133B OS=Homo sapiens GN=FAM133B PE=1 SV=1|Protein FAM133B OS=Homo sapiens GN=FAM133B PE=1 SV=1|Isoform 2 of Protein FAM133B OS=Homo sapiens GN=FAM133B	2	-0.0347992	-0.104293	0.750599	0.849208	no hit
RPL37	P61927	60S ribosomal protein L37 OS=Homo sapiens GN=RPL37 PE=1 SV=2	6	0.0613434	0.104079	0.751093	0.849292	no hit
RPL7A	P62424	60S ribosomal protein L7a OS=Homo sapiens GN=RPL7A PE=1 SV=2	9	-0.0345571	-0.103897	0.751514	0.849363	no hit
DIAPH1	A0A0G2JH68|A0A140T8Z0	Protein diaphanous homolog 1 OS=Homo sapiens GN=DIAPH1 PE=1 SV=1|Protein diaphanous homolog 1 OS=Homo sapiens GN=DIAPH1 PE=1 SV=1	3	-0.0298158	-0.102864	0.753903	0.849769	no hit
SRPK2	P78362-2	Isoform 2 of SRSF protein kinase 2 OS=Homo sapiens GN=SRPK2	3	0.0258809	0.101521	0.757015	0.850294	no hit
MKRN3	H3BPL3|Q13064	Probable E3 ubiquitin-protein ligase makorin-3 OS=Homo sapiens GN=MKRN3 PE=1 SV=1|Probable E3 ubiquitin-protein ligase makorin-3 OS=Homo sapiens GN=MKRN3 PE=1 SV=1	4	0.0661306	0.101493	0.757081	0.850305	no hit
DHX30	Q7L2E3|Q7L2E3-2	Putative ATP-dependent RNA helicase DHX30 OS=Homo sapiens GN=DHX30 PE=1 SV=1|Isoform 2 of Putative ATP-dependent RNA helicase DHX30 OS=Homo sapiens GN=DHX30	40	-0.0215076	-0.101214	0.757728	0.850414	no hit
GSPT1	H3BSV8|P15170-2|P15170-3	Eukaryotic peptide chain release factor GTP-binding subunit ERF3A (Fragment) OS=Homo sapiens GN=GSPT1 PE=1 SV=1|Isoform 2 of Eukaryotic peptide chain release factor GTP-binding subunit ERF3A OS=Homo sapiens GN=GSPT1|Isoform 3 of Eukaryotic peptide chain release factor GTP-binding subunit ERF3A OS=Homo sapiens GN=GSPT1	14	0.034697	0.0983705	0.764329	0.851514	no hit
BUB3	J3QT28|O43684|O43684-2	Mitotic checkpoint protein BUB3 (Fragment) OS=Homo sapiens GN=BUB3 PE=1 SV=1|Mitotic checkpoint protein BUB3 OS=Homo sapiens GN=BUB3 PE=1 SV=1|Isoform 2 of Mitotic checkpoint protein BUB3 OS=Homo sapiens GN=BUB3	3	0.0373244	0.0973973	0.766593	0.851888	no hit
RRP12	Q5JTH9	RRP12-like protein OS=Homo sapiens GN=RRP12 PE=1 SV=2	28	0.0279265	0.0965711	0.768516	0.852204	no hit
CDC40	O60508|Q5SRN1	Pre-mRNA-processing factor 17 OS=Homo sapiens GN=CDC40 PE=1 SV=1|Pre-mRNA-processing factor 17 OS=Homo sapiens GN=CDC40 PE=1 SV=1	2	-0.0325079	-0.0949534	0.772286	0.852819	no hit
P4HB	H7BZ94|I3NI03|P07237	Protein disulfide-isomerase OS=Homo sapiens GN=P4HB PE=1 SV=2|Protein disulfide-isomerase (Fragment) OS=Homo sapiens GN=P4HB PE=1 SV=1|Protein disulfide-isomerase OS=Homo sapiens GN=P4HB PE=1 SV=3	2	0.0475105	0.094248	0.773931	0.853086	no hit
DRG1	Q9Y295	Developmentally-regulated GTP-binding protein 1 OS=Homo sapiens GN=DRG1 PE=1 SV=1	4	0.0348688	0.0941968	0.774051	0.853105	no hit
URB1	O60287	Nucleolar pre-ribosomal-associated protein 1 OS=Homo sapiens GN=URB1 PE=1 SV=4	38	0.0207776	0.0941386	0.774187	0.853127	no hit
RPL17	A0A087WXM6|A0A0A6YYL6|J3KRX5|J3QQT2|P18621|P18621-3	60S ribosomal protein L17 (Fragment) OS=Homo sapiens GN=RPL17 PE=3 SV=1|Protein RPL17-C18orf32 OS=Homo sapiens GN=RPL17-C18orf32 PE=3 SV=1|60S ribosomal protein L17 (Fragment) OS=Homo sapiens GN=RPL17 PE=3 SV=1|60S ribosomal protein L17 (Fragment) OS=Homo sapiens GN=RPL17 PE=3 SV=1|60S ribosomal protein L17 OS=Homo sapiens GN=RPL17 PE=1 SV=3|Isoform 3 of 60S ribosomal protein L17 OS=Homo sapiens …	5	0.0452041	0.093743	0.77511	0.853276	no hit
ZC3H18	E7ERS3|Q86VM9	Zinc finger CCCH domain-containing protein 18 OS=Homo sapiens GN=ZC3H18 PE=1 SV=1|Zinc finger CCCH domain-containing protein 18 OS=Homo sapiens GN=ZC3H18 PE=1 SV=2	9	-0.0301774	-0.092734	0.777466	0.853656	no hit
CNOT1	A5YKK6|A5YKK6-2	CCR4-NOT transcription complex subunit 1 OS=Homo sapiens GN=CNOT1 PE=1 SV=2|Isoform 2 of CCR4-NOT transcription complex subunit 1 OS=Homo sapiens GN=CNOT1	23	-0.0239177	-0.0925248	0.777955	0.853734	no hit
UFL1	O94874|O94874-2|O94874-3	E3 UFM1-protein ligase 1 OS=Homo sapiens GN=UFL1 PE=1 SV=2|Isoform 2 of E3 UFM1-protein ligase 1 OS=Homo sapiens GN=UFL1|Isoform 3 of E3 UFM1-protein ligase 1 OS=Homo sapiens GN=UFL1	3	0.0542816	0.0916746	0.779943	0.854053	no hit
FAM98B	Q52LJ0|Q52LJ0-2	Protein FAM98B OS=Homo sapiens GN=FAM98B PE=1 SV=1|Isoform 2 of Protein FAM98B OS=Homo sapiens GN=FAM98B	3	0.0377084	0.0915698	0.780188	0.854092	no hit
IFI16	Q16666|Q16666-2	Gamma-interferon-inducible protein 16 OS=Homo sapiens GN=IFI16 PE=1 SV=3|Isoform 2 of Gamma-interferon-inducible protein 16 OS=Homo sapiens GN=IFI16	26	0.0251396	0.0912198	0.781007	0.854223	no hit
SNW1	Q13573	SNW domain-containing protein 1 OS=Homo sapiens GN=SNW1 PE=1 SV=1	3	0.0448438	0.0907106	0.782198	0.854412	no hit
HTATSF1	O43719	HIV Tat-specific factor 1 OS=Homo sapiens GN=HTATSF1 PE=1 SV=1	2	-0.0387132	-0.0901641	0.783477	0.854616	no hit
ERI1	Q8IV48	3'-5' exoribonuclease 1 OS=Homo sapiens GN=ERI1 PE=1 SV=3	2	-0.0309746	-0.0897613	0.784421	0.854765	no hit
RYDEN	Q9NUL5	Repressor of yield of DENV protein OS=Homo sapiens GN=RYDEN PE=1 SV=2	7	0.0223528	0.08967	0.784635	0.854799	no hit
KIF1B	O60333-3	Isoform 3 of Kinesin-like protein KIF1B OS=Homo sapiens GN=KIF1B	5	0.0451103	0.088542	0.787278	0.855216	no hit
PTPN6	P29350|P29350-3|P29350-4	Tyrosine-protein phosphatase non-receptor type 6 OS=Homo sapiens GN=PTPN6 PE=1 SV=1|Isoform 2 of Tyrosine-protein phosphatase non-receptor type 6 OS=Homo sapiens GN=PTPN6|Isoform 4 of Tyrosine-protein phosphatase non-receptor type 6 OS=Homo sapiens GN=PTPN6	5	-0.0271438	-0.0870036	0.790888	0.855781	no hit
NEMF	G3V5V3|O60524|O60524-3|O60524-4|O60524-5	Nuclear export mediator factor NEMF (Fragment) OS=Homo sapiens GN=NEMF PE=1 SV=7|Nuclear export mediator factor NEMF OS=Homo sapiens GN=NEMF PE=1 SV=4|Isoform 3 of Nuclear export mediator factor NEMF OS=Homo sapiens GN=NEMF|Isoform 4 of Nuclear export mediator factor NEMF OS=Homo sapiens GN=NEMF|Isoform 5 of Nuclear export mediator factor NEMF OS=Homo sapiens GN=NEMF	3	-0.023101	-0.0866856	0.791634	0.855898	no hit
STRBP	Q96SI9|Q96SI9-2	Spermatid perinuclear RNA-binding protein OS=Homo sapiens GN=STRBP PE=1 SV=1|Isoform 2 of Spermatid perinuclear RNA-binding protein OS=Homo sapiens GN=STRBP	12	-0.0264979	-0.0864056	0.792292	0.856	no hit
NOP58	Q9Y2X3	Nucleolar protein 58 OS=Homo sapiens GN=NOP58 PE=1 SV=1	16	0.025267	0.0859017	0.793476	0.856184	no hit
[truncated: 147 more rows]

## Sheet: RIC_DMSO(+UV_vs_-UV)
gene_name	protein_id	description	qupm	log2-FC	p-value	FDR	hit annotation
HNRNPR	O43390	Heterogeneous nuclear ribonucleoprotein R OS=Homo sapiens GN=HNRNPR PE=1 SV=1	24	4.28773	2.22045e-16	6.97561e-17	hit
[truncated: 720 more rows]

## Sheet: RIC_DMOG(+UV_vs_-UV)
gene_name	protein_id	description	qupm	log2-FC	p-value	FDR	hit annotation
[truncated: 721 more rows]

[truncated: 2 more sheets: RIC_+UV(DMOG_vs_DMSO), Full dataset]
