# Supplementary material for: Discovery of RNA-binding proteins and characterization of their dynamic responses by enhanced RNA interactome capture
Source: Nat Commun. 2018 Oct 23;9:4408. doi: 10.1038/s41467-018-06557-8 (PMC6199288; doi:10.1038/s41467-018-06557-8)
Supplement: Supplementary file 5 — Supplementary Data 3 [file 41467_2018_6557_MOESM5_ESM.xlsx]

## Sheet: GO_upper_cluster
Analysis Type:	PANTHER Overrepresentation Test (Released 20171205)
Annotation Version and Release Date:	GO Ontology database Released 2018-02-02
Analyzed List:	upload_1 (Homo sapiens)
Reference List:	Homo sapiens (all genes in database)
Test Type:	FISHER
GO biological process complete	Homo sapiens - REFLIST (21042)	upload_(45)	Expected	Over/underrepresented	Fold Enrichment	Raw P-value	FDR
positive regulation of rRNA processing (GO:2000234)	9	2	0.02	+	> 100	0.000242	0.0422
positive regulation of ribosome biogenesis (GO:0090070)	9	2	0.02	+	> 100	0.000242	0.0417
positive regulation of transcription by RNA polymerase I (GO:0045943)	21	4	0.04	+	89.07	2.21e-07	6.36e-05
maturation of SSU-rRNA (GO:0030490)	53	8	0.11	+	70.58	6.03e-13	4.46e-10
maturation of SSU-rRNA from tricistronic rRNA transcript (SSU-rRNA, 5.8S rRNA, LSU-rRNA) (GO:0000462)	37	5	0.08	+	63.19	2.82e-08	8.75e-06
maturation of LSU-rRNA (GO:0000470)	24	3	0.05	+	58.45	2.56e-05	0.00552
ribosomal small subunit biogenesis (GO:0042274)	73	9	0.16	+	57.65	1.02e-13	8.82e-11
regulation of transcription by RNA polymerase I (GO:0006356)	34	4	0.07	+	55.01	1.27e-06	0.000322
ribosomal large subunit biogenesis (GO:0042273)	70	7	0.15	+	46.76	2.66e-10	1.18e-07
ribosomal large subunit assembly (GO:0000027)	30	3	0.06	+	46.76	4.74e-05	0.0101
rRNA processing (GO:0006364)	261	26	0.56	+	46.58	1.85e-37	1.44e-33
rRNA metabolic process (GO:0016072)	285	26	0.61	+	42.66	1.61e-36	6.23e-33
ribosome biogenesis (GO:0042254)	334	29	0.71	+	40.6	1.13e-40	1.75e-36
SRP-dependent cotranslational protein targeting to membrane (GO:0006614)	93	8	0.2	+	40.22	3.89e-11	2.08e-08
nuclear-transcribed mRNA catabolic process, nonsense-mediated decay (GO:0000184)	119	10	0.25	+	39.29	1.37e-13	1.06e-10
cotranslational protein targeting to membrane (GO:0006613)	99	8	0.21	+	37.79	6.22e-11	3.21e-08
protein targeting to ER (GO:0045047)	102	8	0.22	+	36.67	7.78e-11	3.89e-08
ribosome assembly (GO:0042255)	66	5	0.14	+	35.42	4.13e-07	0.000114
establishment of protein localization to endoplasmic reticulum (GO:0072599)	106	8	0.23	+	35.29	1.04e-10	5.03e-08
viral transcription (GO:0019083)	114	8	0.24	+	32.81	1.79e-10	8.18e-08
cytoplasmic translation (GO:0002181)	45	3	0.1	+	31.17	0.000147	0.0271
ncRNA processing (GO:0034470)	405	26	0.87	+	30.02	9.49e-33	2.94e-29
protein localization to endoplasmic reticulum (GO:0070972)	126	8	0.27	+	29.69	3.81e-10	1.6e-07
translational initiation (GO:0006413)	143	9	0.31	+	29.43	2.94e-11	1.69e-08
viral gene expression (GO:0019080)	128	8	0.27	+	29.23	4.29e-10	1.75e-07
ribonucleoprotein complex biogenesis (GO:0022613)	468	29	1	+	28.98	1.27e-36	6.57e-33
protein targeting to membrane (GO:0006612)	133	8	0.28	+	28.13	5.72e-10	2.28e-07
nuclear-transcribed mRNA catabolic process (GO:0000956)	199	10	0.43	+	23.5	1.74e-11	1.04e-08
ncRNA metabolic process (GO:0034660)	563	28	1.2	+	23.26	1.28e-32	3.31e-29
mRNA catabolic process (GO:0006402)	214	10	0.46	+	21.85	3.45e-11	1.91e-08
RNA catabolic process (GO:0006401)	243	11	0.52	+	21.17	4.41e-12	2.97e-09
establishment of protein localization to membrane (GO:0090150)	217	8	0.46	+	17.24	2.28e-08	7.2e-06
translation (GO:0006412)	383	14	0.82	+	17.09	5.5e-14	5.02e-11
peptide biosynthetic process (GO:0043043)	410	14	0.88	+	15.97	1.35e-13	1.1e-10
RNA processing (GO:0006396)	897	30	1.92	+	15.64	2.28e-30	5.06e-27
nucleobase-containing compound catabolic process (GO:0034655)	362	11	0.77	+	14.21	2.71e-10	1.17e-07
amide biosynthetic process (GO:0043604)	480	14	1.03	+	13.64	1.07e-12	7.56e-10
protein targeting (GO:0006605)	278	8	0.59	+	13.46	1.45e-07	4.32e-05
heterocycle catabolic process (GO:0046700)	407	11	0.87	+	12.64	9.02e-10	3.5e-07
cellular nitrogen compound catabolic process (GO:0044270)	409	11	0.87	+	12.58	9.49e-10	3.59e-07
peptide metabolic process (GO:0006518)	537	14	1.15	+	12.19	4.66e-12	3.01e-09
aromatic compound catabolic process (GO:0019439)	422	11	0.9	+	12.19	1.31e-09	4.82e-07
organic cyclic compound catabolic process (GO:1901361)	454	11	0.97	+	11.33	2.75e-09	9.7e-07
ribonucleoprotein complex assembly (GO:0022618)	207	5	0.44	+	11.29	8.63e-05	0.0178
ribonucleoprotein complex subunit organization (GO:0071826)	220	5	0.47	+	10.63	0.000114	0.0227
establishment of protein localization to organelle (GO:0072594)	372	8	0.8	+	10.06	1.24e-06	0.000321
cellular amide metabolic process (GO:0043603)	695	14	1.49	+	9.42	1.32e-10	6.2e-08
protein localization to membrane (GO:0072657)	407	8	0.87	+	9.19	2.4e-06	0.000572
mRNA metabolic process (GO:0016071)	680	11	1.45	+	7.56	1.59e-07	4.65e-05
viral process (GO:0016032)	662	10	1.42	+	7.06	1.18e-06	0.000309
intracellular protein transport (GO:0006886)	744	11	1.59	+	6.91	3.85e-07	0.000108
protein localization to organelle (GO:0033365)	618	9	1.32	+	6.81	5.84e-06	0.00133
symbiont process (GO:0044403)	734	10	1.57	+	6.37	2.93e-06	0.000689
posttranscriptional regulation of gene expression (GO:0010608)	538	7	1.15	+	6.08	0.000143	0.0271
interspecies interaction between organisms (GO:0044419)	771	10	1.65	+	6.06	4.51e-06	0.00104
cellular macromolecule catabolic process (GO:0044265)	854	11	1.83	+	6.02	1.47e-06	0.000367
cellular component biogenesis (GO:0044085)	2607	30	5.58	+	5.38	3.6e-17	5.08e-14
macromolecule catabolic process (GO:0009057)	997	11	2.13	+	5.16	6.4e-06	0.00144
RNA metabolic process (GO:0016070)	3476	35	7.43	+	4.71	2.71e-19	4.66e-16
gene expression (GO:0010467)	3782	37	8.09	+	4.57	1.4e-20	2.72e-17
organonitrogen compound biosynthetic process (GO:1901566)	1438	14	3.08	+	4.55	1.11e-06	0.000297
cellular protein localization (GO:0034613)	1338	12	2.86	+	4.19	1.8e-05	0.00398
cellular macromolecule localization (GO:0070727)	1348	12	2.88	+	4.16	1.93e-05	0.00422
nucleic acid metabolic process (GO:0090304)	4003	35	8.56	+	4.09	2.75e-17	4.27e-14
intracellular transport (GO:0046907)	1265	11	2.71	+	4.07	5.74e-05	0.012
protein transport (GO:0015031)	1362	11	2.91	+	3.78	0.000111	0.0224
peptide transport (GO:0015833)	1386	11	2.96	+	3.71	0.00013	0.0248
amide transport (GO:0042886)	1408	11	3.01	+	3.65	0.000149	0.0271
nucleobase-containing compound metabolic process (GO:0006139)	4564	35	9.76	+	3.59	1.93e-15	2.3e-12
establishment of protein localization (GO:0045184)	1439	11	3.08	+	3.57	0.00018	0.0325
heterocycle metabolic process (GO:0046483)	4740	35	10.14	+	3.45	6.51e-15	7.21e-12
establishment of localization in cell (GO:0051649)	1494	11	3.2	+	3.44	0.000249	0.0425
negative regulation of gene expression (GO:0010629)	1637	12	3.5	+	3.43	0.000127	0.0246
cellular aromatic compound metabolic process (GO:0006725)	4776	35	10.21	+	3.43	8.29e-15	8.57e-12
cellular nitrogen compound metabolic process (GO:0034641)	5191	37	11.1	+	3.33	8.48e-16	1.1e-12
organic cyclic compound metabolic process (GO:1901360)	4997	35	10.69	+	3.28	3.52e-14	3.41e-11
cellular nitrogen compound biosynthetic process (GO:0044271)	3488	22	7.46	+	2.95	5.55e-07	0.000151
cellular macromolecule biosynthetic process (GO:0034645)	3697	22	7.91	+	2.78	1.54e-06	0.000378
macromolecule biosynthetic process (GO:0009059)	3762	22	8.05	+	2.73	2.08e-06	0.000503
cellular component organization or biogenesis (GO:0071840)	5498	31	11.76	+	2.64	2.54e-09	9.14e-07
macromolecule metabolic process (GO:0043170)	7781	39	16.64	+	2.34	8.32e-12	5.16e-09
cellular biosynthetic process (GO:0044249)	4688	22	10.03	+	2.19	9.1e-05	0.0186
organic substance biosynthetic process (GO:1901576)	4783	22	10.23	+	2.15	0.000118	0.0232
regulation of gene expression (GO:0010468)	4625	21	9.89	+	2.12	0.000229	0.0408
biosynthetic process (GO:0009058)	4852	22	10.38	+	2.12	0.000144	0.0269
nitrogen compound metabolic process (GO:0006807)	8640	38	18.48	+	2.06	4.08e-09	1.41e-06
cellular metabolic process (GO:0044237)	9069	38	19.39	+	1.96	1.87e-08	6.18e-06
primary metabolic process (GO:0044238)	9162	38	19.59	+	1.94	2.27e-08	7.32e-06
organic substance metabolic process (GO:0071704)	9520	39	20.36	+	1.92	1.06e-08	3.58e-06
metabolic process (GO:0008152)	9969	39	21.32	+	1.83	7.4e-08	2.25e-05
cellular response to stimulus (GO:0051716)	6423	3	13.74	-	0.22	0.00024	0.0423

## Sheet:  GO_middle_cluster
Analysis Type:	PANTHER Overrepresentation Test (Released 20171205)
Annotation Version and Release Date:	GO Ontology database Released 2018-02-02
Analyzed List:	upload_1 (Homo sapiens)
Reference List:	Homo sapiens (all genes in database)
Test Type:	FISHER
GO biological process complete	Homo sapiens - REFLIST (21042)	upload_(64)	Expected	Over/underrepresented	Fold Enrichment	Raw P-value	FDR
DNA topological change (GO:0006265)	9	4	0.03	+	> 100	5.38e-08	3.63e-05
meiotic chromosome separation (GO:0051307)	16	3	0.05	+	61.65	2.49e-05	0.0117
histone mRNA metabolic process (GO:0008334)	24	4	0.07	+	54.8	1.49e-06	0.000856
spliceosomal snRNP assembly (GO:0000387)	38	6	0.12	+	51.91	3.94e-09	3.22e-06
chromosome separation (GO:0051304)	24	3	0.07	+	41.1	7.38e-05	0.0294
termination of RNA polymerase II transcription (GO:0006369)	69	6	0.21	+	28.59	1.05e-07	6.76e-05
spliceosomal complex assembly (GO:0000245)	56	4	0.17	+	23.48	3.3e-05	0.0138
DNA-templated transcription, termination (GO:0006353)	107	6	0.33	+	18.44	1.2e-06	0.000744
protein sumoylation (GO:0016925)	77	4	0.23	+	17.08	0.000107	0.0406
regulation of mRNA splicing, via spliceosome (GO:0048024)	77	4	0.23	+	17.08	0.000107	0.0396
mRNA 3'-end processing (GO:0031124)	77	4	0.23	+	17.08	0.000107	0.0387
mRNA splicing, via spliceosome (GO:0000398)	285	13	0.87	+	15	4.71e-12	6.64e-09
RNA splicing, via transesterification reactions with bulged adenosine as nucleophile (GO:0000377)	285	13	0.87	+	15	4.71e-12	6.08e-09
mRNA processing (GO:0006397)	465	21	1.41	+	14.85	4.34e-19	6.73e-15
RNA splicing, via transesterification reactions (GO:0000375)	288	13	0.88	+	14.84	5.34e-12	6.37e-09
regulation of mRNA processing (GO:0050684)	111	5	0.34	+	14.81	2.71e-05	0.012
RNA splicing (GO:0008380)	400	17	1.22	+	13.97	4.54e-15	1.76e-11
nuclear import (GO:0051170)	139	5	0.42	+	11.83	7.61e-05	0.0295
mRNA metabolic process (GO:0016071)	680	23	2.07	+	11.12	2.97e-18	2.31e-14
ribonucleoprotein complex assembly (GO:0022618)	207	7	0.63	+	11.12	3.8e-06	0.00196
ribonucleoprotein complex subunit organization (GO:0071826)	220	7	0.67	+	10.46	5.6e-06	0.0028
regulation of viral process (GO:0050792)	193	6	0.59	+	10.22	3.1e-05	0.0134
DNA conformation change (GO:0071103)	260	8	0.79	+	10.12	1.46e-06	0.000869
nucleocytoplasmic transport (GO:0006913)	274	8	0.83	+	9.6	2.13e-06	0.00114
RNA processing (GO:0006396)	897	25	2.73	+	9.16	5.86e-18	3.03e-14
regulation of symbiosis, encompassing mutualism through parasitism (GO:0043903)	222	6	0.68	+	8.89	6.61e-05	0.027
regulation of mRNA metabolic process (GO:1903311)	282	7	0.86	+	8.16	2.68e-05	0.0122
ribonucleoprotein complex biogenesis (GO:0022613)	468	10	1.42	+	7.03	1.64e-06	0.000907
nucleic acid metabolic process (GO:0090304)	4003	39	12.18	+	3.2	2.1e-13	4.66e-10
RNA metabolic process (GO:0016070)	3476	33	10.57	+	3.12	1.37e-10	1.42e-07
gene expression (GO:0010467)	3782	35	11.5	+	3.04	4.82e-11	5.34e-08
nucleobase-containing compound metabolic process (GO:0006139)	4564	42	13.88	+	3.03	6.41e-14	1.99e-10
heterocycle metabolic process (GO:0046483)	4740	42	14.42	+	2.91	2.48e-13	4.81e-10
cellular aromatic compound metabolic process (GO:0006725)	4776	42	14.53	+	2.89	3.25e-13	5.6e-10
cellular nitrogen compound metabolic process (GO:0034641)	5191	44	15.79	+	2.79	1.59e-13	4.1e-10
organic cyclic compound metabolic process (GO:1901360)	4997	42	15.2	+	2.76	1.61e-12	2.5e-09
macromolecule metabolic process (GO:0043170)	7781	47	23.67	+	1.99	4.7e-09	3.65e-06
nitrogen compound metabolic process (GO:0006807)	8640	51	26.28	+	1.94	6.21e-10	6.02e-07
primary metabolic process (GO:0044238)	9162	52	27.87	+	1.87	9.92e-10	9.05e-07
cellular metabolic process (GO:0044237)	9069	51	27.58	+	1.85	2.94e-09	2.53e-06
organic substance metabolic process (GO:0071704)	9520	52	28.96	+	1.8	6.78e-09	5.01e-06
metabolic process (GO:0008152)	9969	53	30.32	+	1.75	8e-09	5.64e-06
cellular process (GO:0009987)	15084	60	45.88	+	1.31	1.83e-05	0.00888

## Sheet: GO_bottom_cluster
Analysis Type:	PANTHER Overrepresentation Test (Released 20171205)
Annotation Version and Release Date:	GO Ontology database Released 2018-02-02
Analyzed List:	upload_1 (Homo sapiens)
Reference List:	Homo sapiens (all genes in database)
Test Type:	FISHER
GO biological process complete	Homo sapiens - REFLIST (21042)	upload_(31)	Expected	Over/underrepresented	Fold Enrichment	Raw P-value	FDR
positive regulation of telomerase RNA reverse transcriptase activity (GO:1905663)	2	2	0	+	> 100	1.25e-05	0.00263
regulation of telomerase RNA reverse transcriptase activity (GO:1905661)	2	2	0	+	> 100	1.25e-05	0.00259
alternative mRNA splicing, via spliceosome (GO:0000380)	16	4	0.02	+	> 100	1.83e-08	8.33e-06
negative regulation of mRNA splicing, via spliceosome (GO:0048025)	21	4	0.03	+	> 100	4.74e-08	1.94e-05
3'-UTR-mediated mRNA destabilization (GO:0061158)	12	2	0.02	+	> 100	0.000188	0.0254
negative regulation of RNA splicing (GO:0033119)	26	4	0.04	+	> 100	1.02e-07	3.87e-05
mRNA splice site selection (GO:0006376)	28	4	0.04	+	96.97	1.34e-07	4.83e-05
negative regulation of mRNA processing (GO:0050686)	31	4	0.05	+	87.58	1.94e-07	6.7e-05
miRNA metabolic process (GO:0010586)	18	2	0.03	+	75.42	0.000391	0.0498
regulation of alternative mRNA splicing, via spliceosome (GO:0000381)	42	4	0.06	+	64.65	5.99e-07	0.000189
regulation of mRNA splicing, via spliceosome (GO:0048024)	77	7	0.11	+	61.71	3.02e-11	2.34e-08
negative regulation of mRNA metabolic process (GO:1903312)	78	7	0.11	+	60.92	3.28e-11	2.42e-08
spliceosomal complex assembly (GO:0000245)	56	5	0.08	+	60.6	2.76e-08	1.22e-05
RNA splicing, via transesterification reactions (GO:0000375)	288	23	0.42	+	54.21	2.41e-36	3.74e-32
mRNA splicing, via spliceosome (GO:0000398)	285	22	0.42	+	52.4	3.3e-34	1.71e-30
RNA splicing, via transesterification reactions with bulged adenosine as nucleophile (GO:0000377)	285	22	0.42	+	52.4	3.3e-34	1.28e-30
regulation of RNA splicing (GO:0043484)	117	9	0.17	+	52.21	1.32e-13	1.46e-10
negative regulation of mRNA catabolic process (GO:1902373)	47	3	0.07	+	43.33	5.39e-05	0.0088
regulation of mRNA processing (GO:0050684)	111	7	0.16	+	42.81	3.39e-10	2.29e-07
RNA splicing (GO:0008380)	400	24	0.59	+	40.73	2.34e-35	1.81e-31
termination of RNA polymerase II transcription (GO:0006369)	69	4	0.1	+	39.35	3.88e-06	0.000972
negative regulation of RNA catabolic process (GO:1902369)	53	3	0.08	+	38.42	7.58e-05	0.0121
cellular response to interleukin-12 (GO:0071349)	56	3	0.08	+	36.36	8.86e-05	0.0131
interleukin-12-mediated signaling pathway (GO:0035722)	56	3	0.08	+	36.36	8.86e-05	0.013
mRNA 3'-end processing (GO:0031124)	77	4	0.11	+	35.26	5.89e-06	0.0014
response to interleukin-12 (GO:0070671)	58	3	0.09	+	35.11	9.79e-05	0.0141
mRNA processing (GO:0006397)	465	24	0.69	+	35.03	7.68e-34	2.38e-30
fibroblast growth factor receptor signaling pathway (GO:0008543)	84	4	0.12	+	32.32	8.2e-06	0.00177
positive regulation of mRNA metabolic process (GO:1903313)	63	3	0.09	+	32.32	0.000124	0.0173
positive regulation of DNA biosynthetic process (GO:2000573)	65	3	0.1	+	31.33	0.000135	0.0187
mRNA transport (GO:0051028)	154	7	0.23	+	30.85	3e-09	1.86e-06
regulation of circadian rhythm (GO:0042752)	99	4	0.15	+	27.43	1.53e-05	0.00308
gene silencing by RNA (GO:0031047)	77	3	0.11	+	26.45	0.000219	0.0288
mRNA export from nucleus (GO:0006406)	106	4	0.16	+	25.61	1.98e-05	0.00389
mRNA-containing ribonucleoprotein complex export from nucleus (GO:0071427)	106	4	0.16	+	25.61	1.98e-05	0.00385
DNA-templated transcription, termination (GO:0006353)	107	4	0.16	+	25.37	2.06e-05	0.00394
RNA 3'-end processing (GO:0031123)	109	4	0.16	+	24.91	2.21e-05	0.00417
RNA transport (GO:0050658)	196	7	0.29	+	24.24	1.5e-08	7.76e-06
nucleic acid transport (GO:0050657)	196	7	0.29	+	24.24	1.5e-08	7.5e-06
regulation of mRNA metabolic process (GO:1903311)	282	10	0.42	+	24.07	7.68e-12	6.61e-09
establishment of RNA localization (GO:0051236)	198	7	0.29	+	24	1.61e-08	7.54e-06
mRNA metabolic process (GO:0016071)	680	24	1	+	23.96	5.37e-30	1.39e-26
cellular response to fibroblast growth factor stimulus (GO:0044344)	114	4	0.17	+	23.82	2.62e-05	0.00489
negative regulation of translation (GO:0017148)	145	5	0.21	+	23.41	2.5e-06	0.000657
positive regulation of translation (GO:0045727)	118	4	0.17	+	23.01	2.98e-05	0.00544
response to fibroblast growth factor (GO:0071774)	121	4	0.18	+	22.44	3.28e-05	0.00578
RNA export from nucleus (GO:0006405)	123	4	0.18	+	22.07	3.49e-05	0.00608
ribonucleoprotein complex export from nucleus (GO:0071426)	124	4	0.18	+	21.9	3.6e-05	0.0062
RNA localization (GO:0006403)	219	7	0.32	+	21.7	3.14e-08	1.32e-05
ribonucleoprotein complex localization (GO:0071166)	126	4	0.19	+	21.55	3.82e-05	0.00652
negative regulation of cellular amide metabolic process (GO:0034249)	159	5	0.23	+	21.35	3.87e-06	0.000985
nucleobase-containing compound transport (GO:0015931)	234	7	0.34	+	20.31	4.88e-08	1.94e-05
nuclear transport (GO:0051169)	136	4	0.2	+	19.96	5.11e-05	0.00852
positive regulation of cellular amide metabolic process (GO:0034250)	137	4	0.2	+	19.82	5.25e-05	0.00866
ribonucleoprotein complex assembly (GO:0022618)	207	6	0.3	+	19.67	5.93e-07	0.000191
RNA processing (GO:0006396)	897	25	1.32	+	18.92	4.43e-29	9.82e-26
ribonucleoprotein complex subunit organization (GO:0071826)	220	6	0.32	+	18.51	8.38e-07	0.00025
nuclear export (GO:0051168)	152	4	0.22	+	17.86	7.78e-05	0.0122
positive regulation of chromosome organization (GO:2001252)	157	4	0.23	+	17.29	8.79e-05	0.0131
regulation of mRNA stability (GO:0043488)	159	4	0.23	+	17.08	9.22e-05	0.0134
regulation of RNA stability (GO:0043487)	167	4	0.25	+	16.26	0.000111	0.0156
regulation of mRNA catabolic process (GO:0061013)	180	4	0.27	+	15.08	0.000147	0.0202
regulation of translation (GO:0006417)	403	8	0.59	+	13.47	1.04e-07	3.85e-05
regulation of cellular amide metabolic process (GO:0034248)	444	8	0.65	+	12.23	2.15e-07	7.26e-05
ribonucleoprotein complex biogenesis (GO:0022613)	468	7	0.69	+	10.15	4.65e-06	0.00115
posttranscriptional regulation of gene expression (GO:0010608)	538	8	0.79	+	10.09	9e-07	0.000263
negative regulation of RNA metabolic process (GO:0051253)	1269	11	1.87	+	5.88	1.09e-06	0.000313
negative regulation of nucleobase-containing compound metabolic process (GO:0045934)	1426	11	2.1	+	5.24	3.38e-06	0.000874
RNA metabolic process (GO:0016070)	3476	26	5.12	+	5.08	3.6e-16	6.2e-13
negative regulation of gene expression (GO:0010629)	1637	12	2.41	+	4.98	1.75e-06	0.000469
gene expression (GO:0010467)	3782	27	5.57	+	4.85	1.19e-16	2.31e-13
nucleic acid metabolic process (GO:0090304)	4003	26	5.9	+	4.41	1.21e-14	1.87e-11
negative regulation of macromolecule biosynthetic process (GO:0010558)	1416	9	2.09	+	4.31	0.000149	0.0203
negative regulation of cellular biosynthetic process (GO:0031327)	1497	9	2.21	+	4.08	0.000226	0.0295
negative regulation of biosynthetic process (GO:0009890)	1518	9	2.24	+	4.02	0.000251	0.0325
regulation of RNA metabolic process (GO:0051252)	3909	23	5.76	+	3.99	2.66e-11	2.17e-08
nucleobase-containing compound metabolic process (GO:0006139)	4564	26	6.72	+	3.87	3.08e-13	2.98e-10
heterocycle metabolic process (GO:0046483)	4740	27	6.98	+	3.87	4.17e-14	5.39e-11
cellular aromatic compound metabolic process (GO:0006725)	4776	27	7.04	+	3.84	5.07e-14	6.04e-11
negative regulation of nitrogen compound metabolic process (GO:0051172)	2347	13	3.46	+	3.76	1.23e-05	0.00262
positive regulation of gene expression (GO:0010628)	1818	10	2.68	+	3.73	0.000191	0.0255
negative regulation of macromolecule metabolic process (GO:0010605)	2546	14	3.75	+	3.73	5.17e-06	0.00125
regulation of gene expression (GO:0010468)	4625	25	6.81	+	3.67	6.61e-12	6.03e-09
organic cyclic compound metabolic process (GO:1901360)	4997	27	7.36	+	3.67	1.63e-13	1.68e-10
cellular nitrogen compound metabolic process (GO:0034641)	5191	28	7.65	+	3.66	2.01e-14	2.83e-11
regulation of nucleobase-containing compound metabolic process (GO:0019219)	4268	23	6.29	+	3.66	1.7e-10	1.2e-07
transcription, DNA-templated (GO:0006351)	2610	14	3.85	+	3.64	6.93e-06	0.00163
nucleic acid-templated transcription (GO:0097659)	2611	14	3.85	+	3.64	6.96e-06	0.00161
RNA biosynthetic process (GO:0032774)	2620	14	3.86	+	3.63	7.25e-06	0.00165
negative regulation of cellular metabolic process (GO:0031324)	2516	13	3.71	+	3.51	2.62e-05	0.00484
negative regulation of metabolic process (GO:0009892)	2795	14	4.12	+	3.4	1.54e-05	0.00306
heterocycle biosynthetic process (GO:0018130)	3035	15	4.47	+	3.35	7.41e-06	0.00167
aromatic compound biosynthetic process (GO:0019438)	3040	15	4.48	+	3.35	7.57e-06	0.00168
organic cyclic compound biosynthetic process (GO:1901362)	3173	15	4.67	+	3.21	1.29e-05	0.00263
nucleobase-containing compound biosynthetic process (GO:0034654)	2967	14	4.37	+	3.2	3.06e-05	0.00553
response to organic substance (GO:0010033)	2765	13	4.07	+	3.19	7.15e-05	0.0115
regulation of cellular macromolecule biosynthetic process (GO:2000112)	4119	19	6.07	+	3.13	4.32e-07	0.000143
cellular nitrogen compound biosynthetic process (GO:0044271)	3488	16	5.14	+	3.11	7.95e-06	0.00174
cellular response to chemical stimulus (GO:0070887)	2624	12	3.87	+	3.1	0.000202	0.0268
regulation of macromolecule biosynthetic process (GO:0010556)	4221	19	6.22	+	3.06	6.42e-07	0.000199
regulation of cellular biosynthetic process (GO:0031326)	4400	19	6.48	+	2.93	1.25e-06	0.000347
regulation of biosynthetic process (GO:0009889)	4468	19	6.58	+	2.89	1.6e-06	0.000435
regulation of nitrogen compound metabolic process (GO:0051171)	5958	25	8.78	+	2.85	2.26e-09	1.46e-06
regulation of primary metabolic process (GO:0080090)	6124	25	9.02	+	2.77	4.22e-09	2.52e-06
regulation of transcription, DNA-templated (GO:0006355)	3680	15	5.42	+	2.77	7.78e-05	0.0123
regulation of macromolecule metabolic process (GO:0060255)	6151	25	9.06	+	2.76	4.66e-09	2.68e-06
cellular macromolecule biosynthetic process (GO:0034645)	3697	15	5.45	+	2.75	8.22e-05	0.0127
regulation of nucleic acid-templated transcription (GO:1903506)	3704	15	5.46	+	2.75	8.4e-05	0.0129
regulation of RNA biosynthetic process (GO:2001141)	3712	15	5.47	+	2.74	8.62e-05	0.0131
regulation of cellular metabolic process (GO:0031323)	6187	25	9.11	+	2.74	5.32e-09	2.94e-06
macromolecule biosynthetic process (GO:0009059)	3762	15	5.54	+	2.71	0.000101	0.0144
regulation of metabolic process (GO:0019222)	6672	25	9.83	+	2.54	2.9e-08	1.25e-05
macromolecule metabolic process (GO:0043170)	7781	27	11.46	+	2.36	1.2e-08	6.41e-06
cellular biosynthetic process (GO:0044249)	4688	16	6.91	+	2.32	0.000338	0.0434
nitrogen compound metabolic process (GO:0006807)	8640	28	12.73	+	2.2	1.52e-08	7.37e-06
cellular metabolic process (GO:0044237)	9069	28	13.36	+	2.1	7.76e-08	3.01e-05
primary metabolic process (GO:0044238)	9162	27	13.5	+	2	1.13e-06	0.000318
organic substance metabolic process (GO:0071704)	9520	28	14.03	+	2	1.93e-07	6.81e-05
metabolic process (GO:0008152)	9969	28	14.69	+	1.91	6.66e-07	0.000202
regulation of cellular process (GO:0050794)	10764	27	15.86	+	1.7	3.87e-05	0.00652
regulation of biological process (GO:0050789)	11425	28	16.83	+	1.66	3.15e-05	0.00562
biological regulation (GO:0065007)	12072	28	17.79	+	1.57	8.78e-05	0.0132
