# Supplementary material for: Discovery of RNA-binding proteins and characterization of their dynamic responses by enhanced RNA interactome capture
Source: Nat Commun. 2018 Oct 23;9:4408. doi: 10.1038/s41467-018-06557-8 (PMC6199288; doi:10.1038/s41467-018-06557-8)
Supplement: Supplementary file 6 — Supplementary Data 4 [file 41467_2018_6557_MOESM6_ESM.xlsx]

## Sheet: eRIC hits (61)_GO_BP
Analysis Type:	PANTHER Overrepresentation Test (Released 20171205)
Annotation Version and Release Date:	GO Ontology database Released 2018-02-02
Analyzed List:	upload_1 (Homo sapiens)
Reference List:	Homo sapiens (all genes in database)
Test Type:	FISHER
GO biological process complete	Homo sapiens - REFLIST (21042)	upload_(61)	Expected	Over/underrepresented	Fold Enrichment	raw P-value	FDR
negative regulation of mitochondrial RNA catabolic process (GO:0000961)	2	2	.01	+	> 100	4.91E-05	7.05E-03
eukaryotic translation initiation factor 4F complex assembly (GO:0097010)	2	2	.01	+	> 100	4.91E-05	6.99E-03
regulation of mitochondrial RNA catabolic process (GO:0000960)	4	3	.01	+	> 100	7.98E-07	1.47E-04
viral translational termination-reinitiation (GO:0075525)	5	2	.01	+	> 100	1.71E-04	2.27E-02
regulation of translational termination (GO:0006449)	8	2	.02	+	86.24	3.64E-04	4.38E-02
regulation of interleukin-2 secretion (GO:1900040)	8	2	.02	+	86.24	3.64E-04	4.35E-02
cytoplasmic translational initiation (GO:0002183)	16	3	.05	+	64.68	2.15E-05	3.21E-03
mRNA destabilization (GO:0061157)	21	3	.06	+	49.28	4.45E-05	6.46E-03
nuclear-transcribed mRNA poly(A) tail shortening (GO:0000289)	30	4	.09	+	45.99	2.75E-06	4.68E-04
RNA destabilization (GO:0050779)	23	3	.07	+	44.99	5.70E-05	7.89E-03
mRNA 3'-end processing (GO:0031124)	77	9	.22	+	40.32	2.94E-12	4.56E-09
RNA secondary structure unwinding (GO:0010501)	46	5	.13	+	37.49	3.62E-07	6.93E-05
positive regulation of mRNA catabolic process (GO:0061014)	38	4	.11	+	36.31	6.51E-06	1.05E-03
mRNA polyadenylation (GO:0006378)	31	3	.09	+	33.38	1.29E-04	1.75E-02
RNA polyadenylation (GO:0043631)	33	3	.10	+	31.36	1.53E-04	2.05E-02
cytoplasmic translation (GO:0002181)	45	4	.13	+	30.66	1.21E-05	1.85E-03
termination of RNA polymerase II transcription (GO:0006369)	69	6	.20	+	30.00	7.82E-08	2.02E-05
RNA 3'-end processing (GO:0031123)	109	9	.32	+	28.48	5.33E-11	4.86E-08
positive regulation of mRNA metabolic process (GO:1903313)	63	5	.18	+	27.38	1.55E-06	2.73E-04
regulation of translational initiation (GO:0006446)	78	6	.23	+	26.53	1.55E-07	3.43E-05
mRNA export from nucleus (GO:0006406)	106	7	.31	+	22.78	3.60E-08	1.09E-05
mRNA-containing ribonucleoprotein complex export from nucleus (GO:0071427)	106	7	.31	+	22.78	3.60E-08	1.07E-05
mRNA transport (GO:0051028)	154	10	.45	+	22.40	3.91E-11	4.33E-08
negative regulation of translation (GO:0017148)	145	9	.42	+	21.41	5.82E-10	3.76E-07
nuclear-transcribed mRNA catabolic process, deadenylation-dependent decay (GO:0000288)	67	4	.19	+	20.59	5.31E-05	7.49E-03
RNA export from nucleus (GO:0006405)	123	7	.36	+	19.63	9.47E-08	2.33E-05
negative regulation of cellular amide metabolic process (GO:0034249)	159	9	.46	+	19.53	1.26E-09	6.74E-07
ribonucleoprotein complex export from nucleus (GO:0071426)	124	7	.36	+	19.47	9.98E-08	2.38E-05
RNA transport (GO:0050658)	196	11	.57	+	19.36	1.69E-11	2.38E-08
nucleic acid transport (GO:0050657)	196	11	.57	+	19.36	1.69E-11	2.18E-08
DNA-templated transcription, termination (GO:0006353)	107	6	.31	+	19.34	9.01E-07	1.64E-04
translational initiation (GO:0006413)	143	8	.41	+	19.30	1.22E-08	4.72E-06
establishment of RNA localization (GO:0051236)	198	11	.57	+	19.16	1.87E-11	2.23E-08
ribonucleoprotein complex localization (GO:0071166)	126	7	.37	+	19.16	1.11E-07	2.56E-05
nuclear transport (GO:0051169)	136	7	.39	+	17.75	1.82E-07	3.97E-05
positive regulation of cellular amide metabolic process (GO:0034250)	137	7	.40	+	17.63	1.91E-07	4.05E-05
positive regulation of translation (GO:0045727)	118	6	.34	+	17.54	1.55E-06	2.71E-04
RNA localization (GO:0006403)	219	11	.63	+	17.33	5.26E-11	5.09E-08
regulation of translation (GO:0006417)	403	20	1.17	+	17.12	2.06E-19	1.06E-15
nucleobase-containing compound transport (GO:0015931)	234	11	.68	+	16.22	1.03E-10	8.02E-08
nuclear export (GO:0051168)	152	7	.44	+	15.89	3.74E-07	7.08E-05
regulation of cellular amide metabolic process (GO:0034248)	444	20	1.29	+	15.54	1.26E-18	4.89E-15
posttranscriptional regulation of gene expression (GO:0010608)	538	24	1.56	+	15.39	2.37E-22	3.67E-18
mRNA catabolic process (GO:0006402)	214	9	.62	+	14.51	1.51E-08	5.69E-06
nuclear-transcribed mRNA catabolic process (GO:0000956)	199	8	.58	+	13.87	1.41E-07	3.17E-05
regulation of mRNA catabolic process (GO:0061013)	180	7	.52	+	13.41	1.12E-06	2.01E-04
ribonucleoprotein complex assembly (GO:0022618)	207	8	.60	+	13.33	1.89E-07	4.07E-05
mRNA splicing, via spliceosome (GO:0000398)	285	11	.83	+	13.31	7.71E-10	4.78E-07
RNA splicing, via transesterification reactions with bulged adenosine as nucleophile (GO:0000377)	285	11	.83	+	13.31	7.71E-10	4.60E-07
RNA splicing, via transesterification reactions (GO:0000375)	288	11	.83	+	13.18	8.57E-10	4.92E-07
regulation of mRNA stability (GO:0043488)	159	6	.46	+	13.02	8.12E-06	1.28E-03
RNA catabolic process (GO:0006401)	243	9	.70	+	12.78	4.32E-08	1.20E-05
mRNA processing (GO:0006397)	465	17	1.35	+	12.61	2.02E-14	4.47E-11
ribonucleoprotein complex subunit organization (GO:0071826)	220	8	.64	+	12.54	2.95E-07	6.03E-05
regulation of mRNA processing (GO:0050684)	111	4	.32	+	12.43	3.44E-04	4.16E-02
regulation of RNA stability (GO:0043487)	167	6	.48	+	12.39	1.06E-05	1.63E-03
regulation of mRNA metabolic process (GO:1903311)	282	10	.82	+	12.23	1.07E-08	4.36E-06
mRNA metabolic process (GO:0016071)	680	24	1.97	+	12.17	4.57E-20	3.54E-16
regulation of RNA splicing (GO:0043484)	117	4	.34	+	11.79	4.17E-04	4.90E-02
translation (GO:0006412)	383	13	1.11	+	11.71	8.55E-11	6.98E-08
nucleocytoplasmic transport (GO:0006913)	274	9	.79	+	11.33	1.16E-07	2.65E-05
RNA splicing (GO:0008380)	400	13	1.16	+	11.21	1.44E-10	1.06E-07
peptide biosynthetic process (GO:0043043)	410	13	1.19	+	10.94	1.93E-10	1.30E-07
amide biosynthetic process (GO:0043604)	480	13	1.39	+	9.34	1.25E-09	6.90E-07
nucleobase-containing compound catabolic process (GO:0034655)	362	9	1.05	+	8.58	1.13E-06	2.01E-04
RNA processing (GO:0006396)	897	22	2.60	+	8.46	3.93E-15	1.01E-11
peptide metabolic process (GO:0006518)	537	13	1.56	+	8.35	4.65E-09	2.12E-06
ribonucleoprotein complex biogenesis (GO:0022613)	468	11	1.36	+	8.11	1.10E-07	2.59E-05
heterocycle catabolic process (GO:0046700)	407	9	1.18	+	7.63	2.89E-06	4.87E-04
cellular nitrogen compound catabolic process (GO:0044270)	409	9	1.19	+	7.59	3.00E-06	5.01E-04
aromatic compound catabolic process (GO:0019439)	422	9	1.22	+	7.36	3.85E-06	6.36E-04
organic cyclic compound catabolic process (GO:1901361)	454	9	1.32	+	6.84	6.87E-06	1.10E-03
viral process (GO:0016032)	662	13	1.92	+	6.77	5.22E-08	1.42E-05
symbiont process (GO:0044403)	734	14	2.13	+	6.58	2.10E-08	7.41E-06
cellular amide metabolic process (GO:0043603)	695	13	2.01	+	6.45	9.10E-08	2.28E-05
interspecies interaction between organisms (GO:0044419)	771	14	2.24	+	6.26	3.84E-08	1.10E-05
regulation of cellular catabolic process (GO:0031329)	785	13	2.28	+	5.71	3.59E-07	6.96E-05
regulation of catabolic process (GO:0009894)	924	13	2.68	+	4.85	2.17E-06	3.74E-04
cellular macromolecule catabolic process (GO:0044265)	854	11	2.48	+	4.44	3.30E-05	4.87E-03
negative regulation of gene expression (GO:0010629)	1637	21	4.75	+	4.43	3.17E-09	1.53E-06
intracellular protein transport (GO:0006886)	744	9	2.16	+	4.17	2.94E-04	3.62E-02
macromolecule catabolic process (GO:0009057)	997	11	2.89	+	3.81	1.30E-04	1.75E-02
negative regulation of cellular protein metabolic process (GO:0032269)	1066	11	3.09	+	3.56	2.32E-04	2.95E-02
gene expression (GO:0010467)	3782	39	10.96	+	3.56	3.12E-15	9.69E-12
negative regulation of protein metabolic process (GO:0051248)	1125	11	3.26	+	3.37	3.66E-04	4.34E-02
regulation of cellular protein metabolic process (GO:0032268)	2533	24	7.34	+	3.27	5.91E-08	1.58E-05
RNA metabolic process (GO:0016070)	3476	32	10.08	+	3.18	1.45E-10	1.02E-07
organonitrogen compound biosynthetic process (GO:1901566)	1438	13	4.17	+	3.12	2.13E-04	2.73E-02
negative regulation of macromolecule metabolic process (GO:0010605)	2546	23	7.38	+	3.12	3.02E-07	6.08E-05
cellular protein localization (GO:0034613)	1338	12	3.88	+	3.09	4.18E-04	4.87E-02
regulation of gene expression (GO:0010468)	4625	41	13.41	+	3.06	5.90E-14	1.14E-10
nucleic acid metabolic process (GO:0090304)	4003	35	11.60	+	3.02	3.95E-11	4.08E-08
establishment of localization in cell (GO:0051649)	1494	13	4.33	+	3.00	3.09E-04	3.77E-02
regulation of protein metabolic process (GO:0051246)	2778	24	8.05	+	2.98	3.37E-07	6.70E-05
negative regulation of metabolic process (GO:0009892)	2795	24	8.10	+	2.96	3.77E-07	7.05E-05
nitrogen compound transport (GO:0071705)	1672	14	4.85	+	2.89	2.57E-04	3.24E-02
cellular nitrogen compound biosynthetic process (GO:0044271)	3488	29	10.11	+	2.87	2.06E-08	7.45E-06
cellular macromolecule biosynthetic process (GO:0034645)	3697	30	10.72	+	2.80	1.73E-08	6.39E-06
cellular nitrogen compound metabolic process (GO:0034641)	5191	42	15.05	+	2.79	5.18E-13	8.93E-10
macromolecule biosynthetic process (GO:0009059)	3762	30	10.91	+	2.75	2.61E-08	8.61E-06
organic substance transport (GO:0071702)	2043	16	5.92	+	2.70	1.82E-04	2.37E-02
regulation of cellular macromolecule biosynthetic process (GO:2000112)	4119	32	11.94	+	2.68	1.15E-08	4.56E-06
nucleobase-containing compound metabolic process (GO:0006139)	4564	35	13.23	+	2.65	1.66E-09	8.29E-07
regulation of macromolecule biosynthetic process (GO:0010556)	4221	32	12.24	+	2.62	2.12E-08	7.30E-06
macromolecule localization (GO:0033036)	2262	17	6.56	+	2.59	1.78E-04	2.34E-02
heterocycle metabolic process (GO:0046483)	4740	35	13.74	+	2.55	4.75E-09	2.10E-06
cellular aromatic compound metabolic process (GO:0006725)	4776	35	13.85	+	2.53	5.85E-09	2.45E-06
regulation of cellular biosynthetic process (GO:0031326)	4400	32	12.76	+	2.51	5.93E-08	1.56E-05
negative regulation of nitrogen compound metabolic process (GO:0051172)	2347	17	6.80	+	2.50	2.77E-04	3.46E-02
multi-organism process (GO:0051704)	2348	17	6.81	+	2.50	2.78E-04	3.45E-02
organic cyclic compound metabolic process (GO:1901360)	4997	36	14.49	+	2.49	4.48E-09	2.11E-06
regulation of biosynthetic process (GO:0009889)	4468	32	12.95	+	2.47	8.63E-08	2.19E-05
negative regulation of cellular metabolic process (GO:0031324)	2516	18	7.29	+	2.47	2.01E-04	2.60E-02
regulation of macromolecule metabolic process (GO:0060255)	6151	41	17.83	+	2.30	1.64E-09	8.46E-07
negative regulation of biological process (GO:0048519)	4952	33	14.36	+	2.30	3.40E-07	6.68E-05
regulation of RNA metabolic process (GO:0051252)	3909	26	11.33	+	2.29	1.65E-05	2.48E-03
cellular biosynthetic process (GO:0044249)	4688	30	13.59	+	2.21	3.91E-06	6.38E-04
regulation of nitrogen compound metabolic process (GO:0051171)	5958	38	17.27	+	2.20	3.78E-08	1.11E-05
regulation of nucleobase-containing compound metabolic process (GO:0019219)	4268	27	12.37	+	2.18	3.59E-05	5.25E-03
regulation of cellular metabolic process (GO:0031323)	6187	39	17.94	+	2.17	4.03E-08	1.14E-05
regulation of metabolic process (GO:0019222)	6672	42	19.34	+	2.17	5.18E-09	2.23E-06
organic substance biosynthetic process (GO:1901576)	4783	30	13.87	+	2.16	8.29E-06	1.30E-03
regulation of primary metabolic process (GO:0080090)	6124	38	17.75	+	2.14	9.89E-08	2.40E-05
biosynthetic process (GO:0009058)	4852	30	14.07	+	2.13	9.77E-06	1.51E-03
macromolecule metabolic process (GO:0043170)	7781	48	22.56	+	2.13	5.59E-11	4.82E-08
negative regulation of cellular process (GO:0048523)	4454	27	12.91	+	2.09	5.36E-05	7.49E-03
cellular macromolecule metabolic process (GO:0044260)	6609	39	19.16	+	2.04	2.25E-07	4.64E-05
nitrogen compound metabolic process (GO:0006807)	8640	47	25.05	+	1.88	2.19E-08	7.38E-06
cellular metabolic process (GO:0044237)	9069	48	26.29	+	1.83	2.84E-08	9.16E-06
primary metabolic process (GO:0044238)	9162	48	26.56	+	1.81	3.22E-08	1.02E-05
organic substance metabolic process (GO:0071704)	9520	49	27.60	+	1.78	3.49E-08	1.08E-05
metabolic process (GO:0008152)	9969	49	28.90	+	1.70	2.03E-07	4.26E-05
regulation of biological process (GO:0050789)	11425	48	33.12	+	1.45	9.23E-05	1.27E-02

## Sheet: eRIC hits (61)_GO_CC
Analysis Type:	PANTHER Overrepresentation Test (Released 20171205)
Annotation Version and Release Date:	GO Ontology database Released 2018-02-02
Analyzed List:	upload_1 (Homo sapiens)
Reference List:	Homo sapiens (all genes in database)
Test Type:	FISHER
GO cellular component complete	Homo sapiens - REFLIST (21042)	upload_(61)	Expected	Over/underrepresented	Fold Enrichment	raw P-value	FDR
eukaryotic translation initiation factor 4F complex (GO:0016281)	9	5	.03	+	> 100	3.35E-10	7.14E-08
exon-exon junction complex (GO:0035145)	22	4	.06	+	62.72	9.01E-07	8.23E-05
eukaryotic translation initiation factor 3 complex (GO:0005852)	17	3	.05	+	60.87	2.53E-05	1.43E-03
transcription export complex (GO:0000346)	13	2	.04	+	53.07	8.42E-04	3.37E-02
polysome (GO:0005844)	53	5	.15	+	32.54	6.95E-07	6.67E-05
cytoplasmic stress granule (GO:0010494)	44	4	.13	+	31.36	1.12E-05	7.40E-04
mitochondrial nucleoid (GO:0042645)	44	3	.13	+	23.52	3.40E-04	1.63E-02
nucleoid (GO:0009295)	44	3	.13	+	23.52	3.40E-04	1.59E-02
ribonucleoprotein granule (GO:0035770)	195	10	.57	+	17.69	3.52E-10	6.75E-08
catalytic step 2 spliceosome (GO:0071013)	97	4	.28	+	14.22	2.09E-04	1.06E-02
cytoplasmic ribonucleoprotein granule (GO:0036464)	185	7	.54	+	13.05	1.33E-06	1.16E-04
intracellular ribonucleoprotein complex (GO:0030529)	838	29	2.43	+	11.94	2.47E-24	4.75E-21
ribonucleoprotein complex (GO:1990904)	841	29	2.44	+	11.89	2.73E-24	2.62E-21
large ribosomal subunit (GO:0015934)*	120	4	.35	+	11.50	4.57E-04	2.00E-02
nuclear speck (GO:0016607)	370	12	1.07	+	11.19	8.17E-10	1.31E-07
spliceosomal complex (GO:0005681)	188	6	.55	+	11.01	2.04E-05	1.26E-03
ribosomal subunit (GO:0044391)*	193	6	.56	+	10.72	2.35E-05	1.37E-03
ribosome (GO:0005840)*	248	7	.72	+	9.74	8.67E-06	6.16E-04
nuclear body (GO:0016604)	719	13	2.08	+	6.24	1.34E-07	1.51E-05
perinuclear region of cytoplasm (GO:0048471)	670	10	1.94	+	5.15	2.31E-05	1.38E-03
nucleoplasm part (GO:0044451)	1075	14	3.12	+	4.49	2.02E-06	1.68E-04
nucleolus (GO:0005730)	946	10	2.74	+	3.65	3.83E-04	1.71E-02
nuclear lumen (GO:0031981)	3938	32	11.42	+	2.80	3.68E-09	5.43E-07
macromolecular complex (GO:0032991)	5073	41	14.71	+	2.79	1.51E-12	9.65E-10
organelle lumen (GO:0043233)	5054	38	14.65	+	2.59	2.58E-10	9.90E-08
intracellular organelle lumen (GO:0070013)	5054	38	14.65	+	2.59	2.58E-10	8.25E-08
membrane-enclosed lumen (GO:0031974)	5054	38	14.65	+	2.59	2.58E-10	7.07E-08
nuclear part (GO:0044428)	4295	32	12.45	+	2.57	3.26E-08	4.47E-06
nucleoplasm (GO:0005654)	3327	24	9.64	+	2.49	8.68E-06	5.95E-04
cytosol (GO:0005829)	4927	33	14.28	+	2.31	3.16E-07	3.36E-05
protein complex (GO:0043234)	3217	21	9.33	+	2.25	2.17E-04	1.07E-02
nucleus (GO:0005634)	7137	45	20.69	+	2.17	2.66E-10	6.38E-08
intracellular non-membrane-bounded organelle (GO:0043232)	4067	25	11.79	+	2.12	1.14E-04	6.06E-03
non-membrane-bounded organelle (GO:0043228)	4067	25	11.79	+	2.12	1.14E-04	5.90E-03
cytoplasmic part (GO:0044444)	9500	45	27.54	+	1.63	7.47E-06	5.51E-04
cytoplasm (GO:0005737)	11402	52	33.05	+	1.57	4.28E-07	4.32E-05
intracellular organelle part (GO:0044446)	8908	40	25.82	+	1.55	3.70E-04	1.69E-02
intracellular membrane-bounded organelle (GO:0043231)	10705	48	31.03	+	1.55	1.42E-05	9.06E-04
organelle part (GO:0044422)	9129	40	26.46	+	1.51	6.50E-04	2.66E-02
intracellular part (GO:0044424)	14264	61	41.35	+	1.48	8.16E-11	3.91E-08
intracellular (GO:0005622)	14596	61	42.31	+	1.44	3.63E-10	6.33E-08
membrane-bounded organelle (GO:0043227)	12458	49	36.12	+	1.36	6.06E-04	2.58E-02
intracellular organelle (GO:0043229)	12469	49	36.15	+	1.36	6.11E-04	2.55E-02
cell part (GO:0044464)	16811	61	48.73	+	1.25	2.43E-06	1.86E-04
cell (GO:0005623)	16838	61	48.81	+	1.25	2.38E-06	1.90E-04
cellular_component (GO:0005575)	18600	61	53.92	+	1.13	9.53E-04	3.66E-02
membrane part (GO:0044425)	7072	7	20.50	-	.34	1.09E-04	6.00E-03
integral component of membrane (GO:0016021)	5768	1	16.72	-	.06	1.31E-07	1.57E-05
intrinsic component of membrane (GO:0031224)	5892	1	17.08	-	.06	7.24E-08	9.26E-06
Unclassified (UNCLASSIFIED)	2442	0	7.08	-	< 0.01	9.53E-04	3.73E-02
* The clusters: "large ribosomal subunit (GO:0015934)"; "ribosomal subunit (GO:0044391)" and "ribosome (GO:0005840)" with 4, 6 and 7 identified proteins, respectively, contain at least 3 proteins that are not ribosomal proteins (FXR2, DDX3X and PNPT1) and which are known to interact with mRNA. When these 3 proteins are eliminated none of the 3 ribosome-related GO-terms is enriched anymore

## Sheet: RIC hits (37)_GO_BP
Analysis Type:	PANTHER Overrepresentation Test (Released 20171205)
Annotation Version and Release Date:	GO Ontology database Released 2018-02-02
Analyzed List:	upload_1 (Homo sapiens)
Reference List:	Homo sapiens (all genes in database)
Test Type:	FISHER
GO biological process complete	Homo sapiens - REFLIST (21042)	upload_(37)	Expected	Over/underrepresented	Fold Enrichment	raw P-value	FDR
formation of cytoplasmic translation initiation complex (GO:0001732)	2	2	.00	+	> 100	1.79E-05	6.18E-03
eukaryotic translation initiation factor 4F complex assembly (GO:0097010)	2	2	.00	+	> 100	1.79E-05	6.05E-03
mitochondrial large ribosomal subunit assembly (GO:1902775)	3	2	.01	+	> 100	2.99E-05	9.46E-03
viral translational termination-reinitiation (GO:0075525)	5	3	.01	+	> 100	2.77E-07	1.72E-04
mitochondrial ribosome assembly (GO:0061668)	4	2	.01	+	> 100	4.48E-05	1.34E-02
positive regulation of mRNA binding (GO:1902416)	7	2	.01	+	> 100	1.07E-04	2.86E-02
cytoplasmic translational initiation (GO:0002183)	16	4	.03	+	> 100	3.81E-08	3.48E-05
RNA 5'-end processing (GO:0000966)	8	2	.01	+	> 100	1.34E-04	3.40E-02
positive regulation of RNA binding (GO:1905216)	8	2	.01	+	> 100	1.34E-04	3.34E-02
viral translation (GO:0019081)	13	3	.02	+	> 100	2.74E-06	1.37E-03
regulation of mRNA binding (GO:1902415)	9	2	.02	+	> 100	1.63E-04	3.89E-02
formation of translation preinitiation complex (GO:0001731)	10	2	.02	+	> 100	1.96E-04	4.60E-02
IRES-dependent viral translational initiation (GO:0075522)	10	2	.02	+	> 100	1.96E-04	4.53E-02
cytoplasmic translation (GO:0002181)	45	4	.08	+	50.55	1.61E-06	8.91E-04
maturation of SSU-rRNA from tricistronic rRNA transcript (SSU-rRNA, 5.8S rRNA, LSU-rRNA) (GO:0000462)	37	3	.07	+	46.11	4.70E-05	1.38E-02
translational initiation (GO:0006413)	143	11	.25	+	43.75	1.60E-15	2.48E-11
maturation of SSU-rRNA (GO:0030490)	53	3	.09	+	32.19	1.29E-04	3.35E-02
viral gene expression (GO:0019080)	128	6	.23	+	26.66	1.17E-07	8.22E-05
positive regulation of translation (GO:0045727)	118	5	.21	+	24.10	2.34E-06	1.21E-03
positive regulation of cellular amide metabolic process (GO:0034250)	137	5	.24	+	20.76	4.74E-06	2.16E-03
ribonucleoprotein complex assembly (GO:0022618)	207	7	.36	+	19.23	8.01E-08	6.54E-05
nuclear-transcribed mRNA catabolic process, nonsense-mediated decay (GO:0000184)	119	4	.21	+	19.12	6.28E-05	1.80E-02
mRNA catabolic process (GO:0006402)	214	7	.38	+	18.60	9.98E-08	7.74E-05
ribonucleoprotein complex subunit organization (GO:0071826)	220	7	.39	+	18.10	1.20E-07	8.08E-05
nuclear-transcribed mRNA catabolic process (GO:0000956)	199	6	.35	+	17.15	1.42E-06	8.17E-04
RNA catabolic process (GO:0006401)	243	7	.43	+	16.38	2.31E-07	1.49E-04
translation (GO:0006412)	383	11	.67	+	16.33	4.68E-11	1.82E-07
regulation of translation (GO:0006417)	403	11	.71	+	15.52	7.94E-11	2.46E-07
peptide biosynthetic process (GO:0043043)	410	11	.72	+	15.26	9.50E-11	2.45E-07
ribonucleoprotein complex biogenesis (GO:0022613)	468	12	.82	+	14.58	1.87E-11	9.69E-08
regulation of cellular amide metabolic process (GO:0034248)	444	11	.78	+	14.09	2.17E-10	4.80E-07
posttranscriptional regulation of gene expression (GO:0010608)	538	13	.95	+	13.74	4.64E-12	3.60E-08
ribosome biogenesis (GO:0042254)	334	8	.59	+	13.62	1.13E-07	8.37E-05
rRNA processing (GO:0006364)	261	6	.46	+	13.07	6.53E-06	2.74E-03
amide biosynthetic process (GO:0043604)	480	11	.84	+	13.03	4.85E-10	9.40E-07
rRNA metabolic process (GO:0016072)	285	6	.50	+	11.97	1.07E-05	4.03E-03
peptide metabolic process (GO:0006518)	537	11	.94	+	11.65	1.54E-09	2.65E-06
ncRNA processing (GO:0034470)	405	8	.71	+	11.23	4.76E-07	2.84E-04
nucleobase-containing compound catabolic process (GO:0034655)	362	7	.64	+	11.00	3.12E-06	1.46E-03
regulation of mRNA metabolic process (GO:1903311)	282	5	.50	+	10.08	1.38E-04	3.39E-02
heterocycle catabolic process (GO:0046700)	407	7	.72	+	9.78	6.63E-06	2.71E-03
cellular nitrogen compound catabolic process (GO:0044270)	409	7	.72	+	9.73	6.84E-06	2.72E-03
viral process (GO:0016032)	662	11	1.16	+	9.45	1.30E-08	1.55E-05
aromatic compound catabolic process (GO:0019439)	422	7	.74	+	9.43	8.37E-06	3.24E-03
mRNA metabolic process (GO:0016071)	680	11	1.20	+	9.20	1.71E-08	1.89E-05
cellular amide metabolic process (GO:0043603)	695	11	1.22	+	9.00	2.13E-08	2.20E-05
organic cyclic compound catabolic process (GO:1901361)	454	7	.80	+	8.77	1.33E-05	4.93E-03
symbiont process (GO:0044403)	734	11	1.29	+	8.52	3.69E-08	3.57E-05
RNA processing (GO:0006396)	897	13	1.58	+	8.24	2.26E-09	3.50E-06
interspecies interaction between organisms (GO:0044419)	771	11	1.36	+	8.11	6.04E-08	5.20E-05
ncRNA metabolic process (GO:0034660)	563	8	.99	+	8.08	5.33E-06	2.36E-03
cellular macromolecular complex assembly (GO:0034622)	815	8	1.43	+	5.58	7.36E-05	2.08E-02
cellular macromolecule catabolic process (GO:0044265)	854	8	1.50	+	5.33	1.02E-04	2.77E-02
organonitrogen compound biosynthetic process (GO:1901566)	1438	11	2.53	+	4.35	2.52E-05	8.13E-03
negative regulation of gene expression (GO:0010629)	1637	11	2.88	+	3.82	8.21E-05	2.27E-02
gene expression (GO:0010467)	3782	23	6.65	+	3.46	3.28E-09	4.62E-06
cellular component biogenesis (GO:0044085)	2607	15	4.58	+	3.27	1.61E-05	5.80E-03
RNA metabolic process (GO:0016070)	3476	18	6.11	+	2.94	6.11E-06	2.63E-03
cellular nitrogen compound metabolic process (GO:0034641)	5191	26	9.13	+	2.85	7.12E-09	9.20E-06
nucleic acid metabolic process (GO:0090304)	4003	20	7.04	+	2.84	2.14E-06	1.15E-03
nucleobase-containing compound metabolic process (GO:0006139)	4564	20	8.03	+	2.49	1.73E-05	6.10E-03
regulation of gene expression (GO:0010468)	4625	20	8.13	+	2.46	2.13E-05	7.02E-03
heterocycle metabolic process (GO:0046483)	4740	20	8.33	+	2.40	3.11E-05	9.64E-03
cellular aromatic compound metabolic process (GO:0006725)	4776	20	8.40	+	2.38	3.49E-05	1.06E-02
organic cyclic compound metabolic process (GO:1901360)	4997	20	8.79	+	2.28	1.12E-04	2.94E-02
macromolecule metabolic process (GO:0043170)	7781	28	13.68	+	2.05	2.76E-06	1.34E-03
nitrogen compound metabolic process (GO:0006807)	8640	27	15.19	+	1.78	1.43E-04	3.46E-02
organic substance metabolic process (GO:0071704)	9520	28	16.74	+	1.67	2.09E-04	4.76E-02

## Sheet: RIC hits (37)_GO_CC
Analysis Type:	PANTHER Overrepresentation Test (Released 20171205)
Annotation Version and Release Date:	GO Ontology database Released 2018-02-02
Analyzed List:	upload_1 (Homo sapiens)
Reference List:	Homo sapiens (all genes in database)
Test Type:	FISHER
GO cellular component complete	Homo sapiens - REFLIST (21042)	upload_(37)	Expected	Over/underrepresented	Fold Enrichment	raw P-value	FDR
eukaryotic translation initiation factor 4F complex (GO:0016281)	9	3	.02	+	> 100	1.08E-06	3.46E-04
eukaryotic translation initiation factor 3 complex, eIF3m (GO:0071541)	7	2	.01	+	> 100	1.07E-04	9.79E-03
eukaryotic translation initiation factor 3 complex (GO:0005852)	17	4	.03	+	> 100	4.71E-08	3.01E-05
polysome (GO:0005844)	53	5	.09	+	53.65	5.39E-08	2.58E-05
mitochondrial nucleoid (GO:0042645)	44	4	.08	+	51.70	1.48E-06	3.55E-04
nucleoid (GO:0009295)	44	4	.08	+	51.70	1.48E-06	3.15E-04
small-subunit processome (GO:0032040)	35	3	.06	+	48.75	4.03E-05	4.83E-03
cytosolic small ribosomal subunit (GO:0022627)	47	3	.08	+	36.30	9.22E-05	8.85E-03
small ribosomal subunit (GO:0015935)	74	3	.13	+	23.06	3.33E-04	2.56E-02
preribosome (GO:0030684)	78	3	.14	+	21.87	3.87E-04	2.85E-02
ribonucleoprotein granule (GO:0035770)	195	6	.34	+	17.50	1.27E-06	3.48E-04
intracellular ribonucleoprotein complex (GO:0030529)	838	16	1.47	+	10.86	2.66E-13	5.10E-10
ribonucleoprotein complex (GO:1990904)	841	16	1.48	+	10.82	2.81E-13	2.69E-10
nucleolus (GO:0005730)	946	9	1.66	+	5.41	3.06E-05	3.92E-03
macromolecular complex (GO:0032991)	5073	24	8.92	+	2.69	1.81E-07	6.93E-05
intracellular non-membrane-bounded organelle (GO:0043232)	4067	18	7.15	+	2.52	5.62E-05	6.35E-03
non-membrane-bounded organelle (GO:0043228)	4067	18	7.15	+	2.52	5.62E-05	6.00E-03
nuclear lumen (GO:0031981)	3938	17	6.92	+	2.46	1.45E-04	1.26E-02
organelle lumen (GO:0043233)	5054	21	8.89	+	2.36	2.05E-05	3.28E-03
intracellular organelle lumen (GO:0070013)	5054	21	8.89	+	2.36	2.05E-05	3.02E-03
membrane-enclosed lumen (GO:0031974)	5054	21	8.89	+	2.36	2.05E-05	2.81E-03
nuclear part (GO:0044428)	4295	17	7.55	+	2.25	6.37E-04	4.37E-02
nucleus (GO:0005634)	7137	24	12.55	+	1.91	1.61E-04	1.35E-02
membrane part (GO:0044425)	7072	2	12.44	-	.16	7.48E-05	7.55E-03
plasma membrane (GO:0005886)	5417	1	9.53	-	.10	4.48E-04	3.19E-02
cell periphery (GO:0071944)	5521	1	9.71	-	.10	2.64E-04	2.11E-02
intrinsic component of membrane (GO:0031224)	5892	0	10.36	-	< 0.01	8.50E-06	1.63E-03
integral component of membrane (GO:0016021)	5768	0	10.14	-	< 0.01	9.30E-06	1.62E-03
